# Supplementary material for: Tracking Health, Performance and Recovery in Athletes Using Machine Learning
Source: Sports (Basel). 2022 Oct 19;10(10):160. doi: 10.3390/sports10100160 (PMC9611450; doi:10.3390/sports10100160)
Supplement: Supplementary file 1 [file sports-10-00160-s001.zip]

Archive with 1 entries (1 files):
- sports-1952062-supplementary.xlsx
