# Supplementary material for: Tracking Health, Performance and Recovery in Athletes Using Machine Learning
Source: Sports (Basel). 2022 Oct 19;10(10):160. doi: 10.3390/sports10100160 (PMC9611450; doi:10.3390/sports10100160)
Supplement: Supplementary file 1 [file sports-10-00160-s001.zip › sports-1952062-supplementary.xlsx]

## Sheet: Table S1
ID	Sex	Age, years	Sport	Training period	Load type	Intensity	Total White Blood Cell Count (WBC)	Neutrophils (Neut%)	Lymphocytes (Lymp%)	Monocytes (Mono%)	Eosinophils (Eos%)	Basophils (Bas%)	Total number of red blood cells (RBC)	Hemoglobin concentration (HGB)	Hematocrit (%) (HCT)	Total Platelet Count (PLT)	Sedimentation rate of erythrocytes	Specific Gravity of Urine	pH of Urine	Leukocytes in urine	Nitrites in urine	Protein in the urine	Glucose in Urine	Ketone bodies in Urine	Urobilinoids in Urine	Bilirubin in Urine	Red blood cells	Color of Urine	Urine clarity	Squamous epithelium	Urea	Lactat	Creatinine	Uric acid	Total protein	Albumin	AST	ALT	Gamma-glutamyltransferase (GGT)	Amylase	Bilirubin total	Phosphorus	Calcium total	Cholesterol	Triglycerides	High-density lipoprotein (HDL) cholesterol	Iron	Bilirubin direct	Alkaline phosphatase
3134	M	14	Baseball	Recovery	Technical	Low	7.86	45.4	43.3	8	2.8	0.5	5.15	14.5	43.1	332	4	1.02	6	Negative	Negative	Negative	Norm	Negative	Norm	Negative	Negative	Yellow	Clear	Unit	3	2.1	60	420	65	49.2	33.1	10.4	12	43	12	1.88	2.58	4.1	0.41	1.38	21.9	4.5	518
2033	M	14	Sports wrestling	General preparatory	Endurance	Moderate	4.86	54.4	36.2	7.8	1	0.6	4.35	12.5	37.5	259	5	1.01	6	Negative	Negative	Negative	5.7	Negative	Norm	Negative	Negative	Yellow	Clear	Unit	2.9	2.2	49	175	61	59.5	27	15	14	66	5.1	1.39	2.66	4.3	0.33	1.95	9	3.5	496
3304	M	16	Sports acrobatics	Special preparatory	Technical	Moderate	6.15	52.6	34.6	9.4	3.1	0.3	5.07	13.9	41.4	232	7	1.025	5	Negative	Negative	0.25	Norm	Negative	Norm	17	25	Yellow	Clear	Unit	4.7	1.9	57	325	81	57.8	22.4	9.6	14	74	11.7	1.45	2.35	3.3	0.78	1.91	18.1	6.8	469
1508	M	14	Baseball	General preparatory	Strength Endurance	High	4.19	48.1	41.8	9.1	0.5	0.5	5.22	14.5	41.6	174	4	1.02	5	Negative	Negative	Negative	Norm	Negative	Norm	Negative	25	Yellow	Clear	Moderate	2.3	1.6	56	354	75	47.7	26.9	17.2	15	70	8	1.53	2.49	4.1	1.38	1	10	4.6	458
1460	M	14	Baseball	General preparatory	Endurance	High	6.07	59.2	32.1	7.2	1.3	0.2	5.35	15	43.3	298	5	1.025	5	Negative	Negative	Negative	6.03	Negative	Norm	Negative	10	Yellow	Clear	Moderate	3.2	1.4	52	375	74	47.6	23	17.9	17	44	9.6	1.91	2.48	4.1	1.57	1.01	13.2	5.3	451
2118	M	15	Baseball	General preparatory	Technical	Moderate	4.85	46.1	39	9.5	5.2	0.2	4.9	12.9	38.8	238	4	1.02	5	Negative	Negative	Negative	5.59	Negative	Norm	Negative	Negative	Yellow	Clear	Moderate	4	1.5	52	260	73	44.5	25	14.5	10	69	6.8	2.08	2.35	3.7	0.86	1.85	11.5	4.5	447
2461	M	15	Sports wrestling	Competitive (main)	Technical	Moderate	6.48	55.5	33.6	8.2	2.5	0.2	5.13	14.5	43.2	215	6	1.01	8	Negative	Negative	Negative	Norm	Negative	Norm	Negative	Negative	Yellow	Clear	Unit	2.9	1.9	66	246	65	53.8	19	13	11	56	15.3	1.19	2.77	3.9	0.99	1.31	15.1	9.1	441
2472	M	13	Tennis	Special preparatory	Technical	Moderate	5.33	43.5	44.3	10.5	1.5	0.2	4.75	13.2	39	250	4	1.02	5	Negative	Negative	Negative	5.8	Negative	Norm	Negative	Negative	Yellow	Clear	Unit	4.5	1.4	82	467	67	42.1	19	13	14	47	30.2	1.42	2.59	3.7	1.07	1.14	13.5	15.8	429
2060	M	14	Kickboxing	General preparatory	Strength Endurance	High	5.63	60	28.2	9.6	1.8	0.4	4.47	12.4	36.2	321	10	1.015	5	Negative	Negative	Negative	Norm		Norm	Negative	Negative	Yellow	Clear	Few	3.3	1.1	41	288	75	53.1	40	15	13	55	14.7	1.48	2.72	3.7	0.34	1.77	20.7	8.5	409
2941	M	14	Taekwondo	General preparatory	Strength Endurance	High	6.01	37.1	45.3	10	7.3	0.3	5.32	14.5	41.6	319	3	1.02	5	Negative	Negative	Negative	Norm	Negative	Norm	Negative	Negative	Yellow	Clear	Moderate	3.5	2.2	62	362	74.3	53.3	16.7	11.2	17	34	38.3	1.34	2.54	4.18	0.92	1.59	28.16	16.4	406
3606	M	15	Baseball	Competitive (control and preparatory)	Technical	Moderate	7.24	43.9	44.3	8.6	2.9	0.3	5.34	14.2	40.8	325	3	1.025	5	Negative	Negative	Negative	5.2	Negative	Norm	17	Negative	Yellow	Clear	Moderate	5.1	1.1	57	329	74	48.6	16.2	6.6	15	21	19.9	1.71	2.54	3.8	0.54	1.24	32.7	9.2	404
2999	M	13	Baseball	End of recovery period	Complex-coordinating	High	6.56	48.5	41	8.8	1.4	0.3	5.17	13.5	40.6	322	5	1.025	5	Negative	Negative	Negative	Norm	Negative	Norm	Negative	Negative	Yellow	Clear	Unit	5.5	2.3	58	305	68	50.9	16.7	11	13	34	9.8	1.93	2.38	4.8	0.32	1.82	16.1	5.7	403
3313	M	15	Freestyle	Competitive (main)	Speed-strength	Moderate	5.82	47.2	41.1	7.7	3.8	0.2	5.18	14.8	43.2	317	3	1.025	5	Negative	Negative	Negative	4.12	Negative	Norm	Negative	25	Yellow	Clear	Unit	4.9	2.5	51	361	70	50.2	16.1	9.5	12	40	10.1	2.05	2.45	3.9	1.41	1.46	21.9	5.9	403
2798	M	14	Trampolining	Competitive (main)	Complex-coordinating	Above average	8.57	42.2	43.8	7.9	5.7	0.4	5.03	15.1	41.4	222	5	1.025	5	Negative	Negative	Negative	5.6	Negative	17	Negative	Negative	Yellow	Clear	Unit	3.5	1.4	67	332	71	54.2	22	12	12	94	49.7	1.73	2.82	3.6	1.29	1.2	12.1	17.5	398
2252	M	13	Baseball	General preparatory	Technical	Moderate	6.59	50	31.3	15.2	3.2	0.3	4.99	14.2	41.9	230	10	1.02	5	Negative	Negative	Negative	Norm	5	Norm	Negative	25	Yellow	Clear	Moderate	3.8	1.4	54	341	82	50	23.4	14	12	37	9.9	1.66	2.69	4.4	0.35	1.6	9.1	5.4	386
3564	M	15	Baseball	General preparatory	Technical	Moderate	6.29	45.7	42.9	9.1	2.1	0.2	5.27	13.9	40.2	329	4	1.025	5	Negative	Negative	Negative	Norm	Negative	Norm	Negative	Negative	Yellow	Clear	Moderate	4.1	1.3	57	346	72	48.1	17.9	7.3	15	33	13.4	1.53	2.53	4.1	0.44	1.29	20.7	6.6	384
3524	M	14	Taekwondo	General preparatory	Technical	Moderate	5.24	41.8	45	11.1	1.7	0.4	4.8	14.2	41.4	221	5	1.02	6	Negative	Negative	0.25	Norm	Negative	Norm	17	10	Yellow	Clear	A lot of	3.7	2.2	68	412	69.2	52.5	20.8	8	17	48	13.3	1.49	2.45	3.4	0.46	1.03	21.43	7.1	383
44	M	14	Tennis	Special preparatory	Technical	Above average	5.33	51.4	35.3	11.8	1.3	0.2	4.73	13.7	41.6	299	10	1.02	6	Negative	Negative	Negative	Norm	Negative	Norm	Negative	Negative	Yellow	Clear	Unit	6.6	1.9	71	289	66	42.4	61.7	55.1	18	41.7	6.2	1.74	2.46	3.5	0.56	1.21	16.6	3.7	381.51
476	M	15	Gymnastics	Competitive (main)	Endurance	Moderate	6.91	43.2	44.1	10.1	2.3	0.3	4.7	14.3	42	255	3	1.01	7	Negative	Negative	Negative	Norm	Negative	Norm	Negative	Negative	Yellow	Clear	Moderate	4.9	1.3	60	353	68.7	49.5	33.3	26.5	17	71	14.6	1.24	2.43	4.19	0.75	2	21.18	8.5	381
471	F	16	Sports acrobatics	Competitive (main)	Complex-coordinating	Above average	8.66	67.4	22.2	8.8	1.4	0.2	4.78	13.2	38.6	324	35	1.015	7	25	Negative	Negative	Norm	Negative	Norm	Negative	Negative	Yellow	Clear	Moderate	4.7	2.2	61	199	78	52.7	27.2	26.7	14	34	7.7	1.42	2.37	5.5	0.82	2.44	8.2	1.9	379
2721	F	13	Trampolining	Special preparatory	Complex-coordinating	High	6.3	66.2	25.6	6.3	1.6	0.3	4.77	13.3	38.7	201	3	1.01	7	Negative	Negative	Negative	6.1	Negative	Norm	Negative	Negative	Yellow	Clear	Moderate	4.5	1.9	54	222	65	51.8	17	12	10	65	7.9	1.45	2.77	3.9	1.4	0.82	21.5	4.4	375
2382	M	13	Taekwondo	General preparatory	Technical	Moderate	9.4	71.2	20.2	8	0.5	0.1	5.57	13.8	41.9	274	4	1.015	6	Negative	Negative	0.25	5.3	Negative	Norm	Negative	Negative	Yellow	Clear	Moderate	5.1	1.6	75	328	70.3	49.9	21.6	13.3	14	19	6.7	1.7	2.47	3.28	0.45	1.33	7.58	4.3	373
3525	M	15	Hockey	Special preparatory	Technical	Moderate	6.04	30.6	54.8	10.1	4	0.5	4.7	13.5	39.9	191	15	1.015	5	Negative	Negative	Negative	4.6	Negative	Norm	Negative	Negative	Yellow	Clear	Few	3.2	1.9	53	255	73	52	21	8	13	44	10.3	1.41	2.48	3.3	0.8	1.93	13.7	6.7	370
3449	M	14	Baseball	General preparatory	Technical	High	4.78	57.3	31.2	9	2.3	0.2	4.44	12.5	37.2	265	3	1.02	5	Negative	Negative	0.25	Norm	Negative	Norm	17	Negative	Yellow	Clear	A lot of	6.7	1.3	58	393	68	45.1	14.6	8.7	13	20	30.6	1.91	2.53	3.5	0.33	1.69	24.2	12.9	368
1104	M	15	Gymnastics	Competitive (main)	Speed-strength	High	4.94	50.9	36.2	8.5	4	0.4	4.79	13.1	39.5	278	5	1.025	5	Negative	Negative	Negative	Norm	Negative	Norm	Negative	Negative	Yellow	Clear	Moderate	7.6	2	69	340	71	41.2	33	20	13	54	9.1	1.52	2.59	4	0.32	1.58	8.2	5.7	363
921	M	13	Tennis	Special preparatory	Speed-strength	High	6.13	48.8	41.3	7.5	2.1	0.3	4.88	13.8	40.8	195	5	1.02	6	Negative	Negative	Negative	Norm	Negative	Norm	Negative	Negative	Yellow	Clear	Unit	5.4	1	65	323	64.8	52.4	24.4	21.1	12	44	13.7	1.76	2.39	4.67	0.46	2.19	31.29	7.6	362
2092	M	13	Baseball	General preparatory	Speed-strength	Moderate	7.08	52.5	32.5	11.9	2.8	0.3	5.68	14.4	41.2	211	6	1.01	6.5	Negative	Negative	Negative	Norm	Negative	Norm	Negative	Negative	Yellow	Clear	Moderate	5.2	3.2	62	360	75	47.3	22.2	14.7	12	92	12.6	1.73	2.66	3.5	0.6	1.37	20.2	6.8	361
2031	M	12	Tennis	General preparatory	Speed-strength	Moderate	5.65	40.3	42.5	12.6	4.4	0.2	4.6	12.9	37.4	279	5	1.02	6	25	Negative	Negative	Norm	Negative	Norm	Negative	Negative	Yellow	Clear	Unit	3.2	2	49	155	66	40.5	26	15	11	119	8	1.45	2.58	4	0.7	1.93	6.1	5.5	358
121	M	14	Baseball	General preparatory	Technical	High	4.76	49.2	39.5	9.9	0.8	0.6	4.43	12.8	37.5	183	6	1.01	6	Negative	Negative	Negative	Norm	Negative	Norm	Negative	10	Yellow	Clear	Moderate	3.1	1.8	45	327	68	45.3	44.9	43.8	15	31	10	1.82	2.54	4.4	0.26	1.97	25.5	5.7	357
2557	M	14	Bullet shooting	General preparatory	Endurance	Moderate	7.58	53.1	37.2	8.7	0.7	0.3	5.11	15.2	45.6	319	5	1.015	6	25	Negative	0.25	5.3	Negative	Norm	17	Negative	Yellow	Clear	Unit	4.1	2.5	71	353	78	52	53	13	8	81	28.3	1.42	2.69	3	0.59	1.61	20.2	15.4	357
426	F	13	Gymnastics	Competitive (main)	Technical	Moderate	6.03	58.1	29.9	10.9	0.8	0.3	4.42	12.7	38.3	313	15	1.01	6.5	100	Negative	Negative	4.8	Negative	Norm	Negative	25	Yellow	Clear	A lot of	4.8	3.2	67	269	77	51.5	40.5	27.5	14	48	14.5	1.64	2.62	5.6	0.42	1.95	18.9	3.9	357
2646	M	14	Baseball	End of recovery period	Complex-coordinating	High	6.01	42.4	44.1	9.5	3.7	0.3	4.86	13.9	40.2	227	5	1.02	5	Negative	Negative	Negative	5.54	Negative	Norm	Negative	25	Yellow	Clear	Moderate	4.3	1.6	49	313	73	49.2	22.1	12.3	13	34	9.5	2.2	2.56	5.1	0.41	1.88	27.4	5.2	350
1991	M	14	Freestyle	Competitive (main)	Technical	High	5.77	53.4	36.9	8.3	1.2	0.2	4.85	13.9	39.1	268	6	1.025	5	Negative	Negative	Negative	5.8	Negative	Norm	Negative	10	Yellow	Clear	Few	3.7	1	50	306	67	43.6	21	15	12	42	9.8	1.61	2.59	3.1	0.6	1.42	14.3	6.3	349
1094	M	14	Sports of the deaf	Competitive (main)	Technical	Moderate	4.97	57.9	31.8	9.1	0.8	0.4	5.17	14.6	42.5	208	2	1.01	7	Negative	Negative	Negative	Norm	Negative	Norm	Negative	Negative	Yellow	Clear	Few	5.7	1.6	60	245	78	54.5	30	20	17	71	15.2	1.48	2.69	3.7	0.68	1.86	16	5.8	348
1763	F	13	Figure skating	General preparatory	Complex-coordinating	Moderate	4.88	37.2	46.9	13.3	2	0.6	4.64	13.3	39.7	236	3	1.005	7	Negative	Negative	Negative	4.7	Negative	Norm	Negative	Negative	Yellow	Clear	Moderate	4.8	1.2	49	137	60	38.3	21	16	11	90	8.1	1.49	2.44	4.2	0.68	2.02	22.8	5.4	347
3346	M	12	Tennis	Competitive (main)	Technical	Moderate	6.11	46.6	37.8	10.5	4.6	0.5	5.07	13.5	39.4	348	4	1.025	5	Negative	Negative	Negative	Norm	Negative	Norm	Negative	Negative	Yellow	Clear	Moderate	4.2	1.7	48	216	73	44.9	18.8	9.1	13	42	7.2	1.64	2.5	6	1.36	1.45	16.8	2.8	346
157	M	17	Gymnastics	Special preparatory	Technical	High	5.47	47.1	39.9	10.8	1.8	0.4	4.62	13.2	39.4	196	5	1.015	5	Negative	Negative	Negative	Norm	Negative	Norm	Negative	Negative	Yellow	Clear	Unit	7.2	1.1	70	320	64	40.7	60	39	12	76	8.7	1.66	2.64	3.9	0.39	1.74	11.1	5.7	342
1287	M	14	Taekwondo	General preparatory	Technical	Moderate	5.87	55.2	34.2	8.9	1.5	0.2	5.15	14.5	42.5	234	2	1.02	5	Negative	Negative	0.25	Norm	Positiveительно	Norm	Negative	Negative	Yellow	slightly cloudy	A lot of	6.4	1.2	67	352	70.4	51.8	19.7	18.4	20	36	53.8	1.44	2.62	3.73	0.74	1.84	27.9	8.2	335
960	M	15	Sports of the deaf	General preparatory	Speed-strength	Moderate	5.74	62.4	23.9	12.2	1.2	0.3	5.41	15.2	44	218	3	1.02	6	Negative	Negative	0.25	Norm	Negative	Norm	17	Negative	Yellow	Clear	Few	5.4	1.9	65	287	70	53.7	26	21	10	61	12.5	1.34	2.72	2.6	0.4	1.1	16.8	7.5	335
99	M	13	Kickboxing	Special preparatory	Technical	Moderate	4.84	48.6	41.3	7.4	2.5	0.2	4.77	13.2	38.7	301	4	1.015	6.5	25	Negative	0.25	6	Negative	17	17	Negative	Yellow	Clear	Unit	3.7	1.4	65	245	69	42.4	75	46	15	34	15.2	1.41	2.59	3.5	0.53	1.76	11.8	8.9	332
2568	M	16	Baseball	Competitive (main)	Technical	Low	4.84	53.8	34.5	10.7	0.8	0.2	5.2	14.8	43.4	191	2	1.02	5	Negative	Negative	Negative	Norm	Negative	Norm	Negative	Negative	Yellow	Clear	Unit	3.9	3.5	62	287	75	54	24.1	12.9	9	45	12.6	1.89	2.51	4	0.7	1.33	13.2	6.8	329
1807	F	15	Gymnastics	Competitive (main)	Strength Endurance	Moderate	5.01	42.3	47.3	8.8	1	0.6	4.43	12.6	36.6	287	5	1.02	6	Negative	Negative	0.25	Norm	Negative	Norm	Negative	Negative	Yellow	Clear	Few	4.3	2.3	58	202	64	43.7	27	16	14	36	10.8	1.38	2.65	5.9	0.8	2.05	18	5.5	329
3412	M	13	Sports of the blind	Special preparatory	Speed-strength	High	5.73	41.9	44	12.4	1.4	0.3	4.66	13.3	39.9	308	5	1.02	5	Negative	Negative	0.25	Norm	Negative	Norm	17	Negative	Yellow	Clear	Unit	4.2	1.4	63	357	68	58.6	20	9	10	38	6.5	1.43	2.74	3.8	0.59	1.24	7	4.2	328
3074	M	14	Baseball	General preparatory	Technical	High	7	56	30.9	8	5	0.1	4.87	13.4	39.1	340	12	1.02	5	Negative	Negative	Negative	Norm	Negative	Norm	Negative	10	Yellow	Clear	Few	4.6	1.7	65	259	69	44.2	27.2	11	17	90	9.9	2.17	2.53	4.5	0.44	1.39	18	5.2	325
1237	M	15	Tennis	General preparatory	Endurance	High	5.24	49.4	35.7	9.9	4.6	0.4	5.04	14	40	218	5	1.02	6	Negative	Negative	Negative	Norm	Negative	Norm	Negative	Negative	Yellow	Clear	Unit	8.4	1.7	63	268	70	45.5	29.6	19	12	91	13.2	1.8	2.61	4.5	0.45	1.9	15.3	3.6	322
3615	M	15	Baseball	General preparatory	Strength Endurance	Moderate	10.66	56.6	25.5	15.4	2.3	0.2	4.87	14.1	41	299	3	1.02	6	Negative	Negative	Negative	Norm	Negative	Norm	Negative	Negative	Yellow	Clear	Moderate	3.1	1	59	307	78	47.3	15.2	6.3	20	57	6.5	1.54	2.56	5.2	0.58	1.9	9.4	3.9	322
2876	M	15	Baseball	Special preparatory	Technical	Moderate	5.65	49.5	33.1	9.6	7.1	0.7	5.01	13.8	39.6	327	5	1.02	6	Negative	Negative	0.25	Norm	Negative	Norm	17	Negative	Yellow	Clear	Moderate	5.6	1.6	64	372	75	48.3	23.1	11.7	9	36	12.1	1.71	2.64	4.5	0.43	1.22	18.6	5.8	322
851	M	15	Sports wrestling	Competitive (main)	Technical	Moderate	8.67	49.7	35.8	11.1	2.9	0.5	4.84	13.4	39	357	3	1.02	5	Negative	Negative	Negative	5.8	Negative	Norm	Negative	25	Yellow	Clear	Moderate	4.1	1.7	70	310	67	56.8	32	22	16	103	5.1	1.38	2.68	3.5	0.4	1.31	9.1	4	322
2245	M	16	Sports wrestling	Competitive (main)	Endurance	Moderate	6.15	54.9	33.7	8.3	2.8	0.3	5.17	14.3	41.1	359	5	1.02	5	Negative	Negative	Negative	5.38	Negative	Norm	Negative	Negative	Yellow	Clear	Unit	2.5	1.9	57	391	70	43	22.4	14	14	75	9.1	1.78	2.63	3.4	0.74	1.15	11.4	3	320
2671	M	16	Sports wrestling	Competitive (main)	Technical	Moderate	6.92	53	35.7	8.7	2.2	0.4	5.05	14.8	42.5	251	6	1.02	6	Negative	Negative	Negative	Norm	Negative	Norm	Negative	10	Yellow	Clear	Unit	3	1.7	61	301	71	45.5	18.3	12.1	29	69	7.2	1.89	2.84	4	1.09	1.35	16.7	2.3	316
1118	M	12	Tennis	Special preparatory	Endurance	High	4.95	44.9	34.3	9.1	10.7	1	4.62	12.8	37.2	252	4	1.015	7	Negative	Negative	Negative	5.8	Negative	Norm	Negative	Negative	Yellow	Clear	Moderate	5.8	1.4	54	192	72	44.2	23.2	19.9	12	22	7.7	1.57	2.43	3.8	0.64	1.79	8.7	4.3	315
2803	M	12	Tennis	General preparatory	Technical	Moderate	6.28	41.3	47.1	9.2	1.9	0.5	4.85	13.3	39.7	288	5	1.025	6	Negative	Negative	Negative	4.8	Negative	Norm	Negative	Negative	Yellow	Clear	Unit	4.4	1.7	64	332	67	42.8	22	12	10	50	9	1.2	2.52	4.2	0.44	1.38	22.4	11	313
1652	F	16	Gymnastics	Special preparatory	Strength Endurance	Moderate	6.35	54.4	36.1	7.9	1.1	0.5	4.49	12.4	36.8	290	8	1.02	6	Negative	Negative	Negative	4.8	Negative	Norm	Negative	Negative	Yellow	Clear	Moderate	6.4	2	65	280	63	43.4	28.9	16.8	11	36	7.7	1.59	2.51	5.2	0.42	1.6	10.2	2.6	313
2266	M	14	Chess	Special preparatory	Psycho-emotional	High	4.5	26.9	59.8	9.3	3.6	0.4	4.66	12.9	39.2	254	10	1.02	5	Negative	Negative	Negative	5.2	Negative	Norm	Negative	Negative	Yellow	Clear	Few	4.4	1.3	53	206	68	44.3	26	14	17	59	29.1	1.34	2.69	4.9	0.34	2.26	16.4	15.2	312
1414	M	13	Kickboxing	General preparatory	Technical	Low	10.67	64	22.5	9.2	3.7	0.6	4.76	14.1	40.2	270	8	1.025	5	Negative	Negative	Negative	5.5	15	Norm	17	25	Yellow	Clear	Moderate	4.7	1.8	48	295	77	54.3	27	18	15	44	13.3	1.51	2.73	4.1	0.41	1.45	7.1	7	312
1705	M	13	Baseball	General preparatory	Strength Endurance	Moderate	4.99	38.9	42.3	16.4	2	0.4	4.61	12.5	37.5	235	4	1.02	5	Negative	Negative	Negative	5.6	Negative	Norm	Negative	Negative	Yellow	Clear	Few	4.8	1.5	53	259	63	43.4	23.7	16.1	18	46	9.7	1.72	2.41	3.4	0.98	1.67	13.4	5.9	311
548	M	17	Sports wrestling	General preparatory	Strength Endurance	Moderate	9.82	69.7	21.5	6.6	1.8	0.4	4.77	14.3	42	239	8	1.015	6	Negative	Negative	Negative	5.94	Negative	Norm	Negative	Negative	Yellow	Clear	Unit	4.3	1.6	66	347	72	44.9	22.6	25	12	37	3.8	1.6	2.7	4.2	0.84	1.61	7.4	1.5	311
1108	M	14	Sports wrestling	Recovery	Strength Endurance	Low	5.64	40.3	49.1	8.5	1.6	0.5	4.6	12.7	36.1	166	4	1.02	5	Negative	Negative	0.25	5.1	Negative	Norm	17	Negative	Yellow	Clear	Unit	3.2	1.6	72	360	64	56.6	38	20	15	89	17.5	1.3	2.58	4.1	0.68	1.08	12.7	10.1	310
3386	M	13	Trampolining	Competitive (main)	Endurance	Moderate	8.83	57.4	34.4	6.5	1.5	0.2	5.04	14.3	41.3	362	17	1.015	5	Negative	Negative	Negative	5.8	Negative	Norm	Negative	10	Yellow	Clear	Moderate	3.9	1.9	57	300	76	53.7	16	9	14	37	9.8	1.48	2.86	5.1	0.77	1.23	14.7	5.3	310
788	F	15	Gymnastics	General preparatory	Technical	Moderate	4.67	40.8	44.3	10.7	3.6	0.6	4.4	11.9	35.9	279	6	1.02	5	25	Negative	Negative	Norm	Negative	Norm	Negative	Negative	Yellow		Few	6.8	2	66	241	65	41.6	37.7	22.2	13	101	5.3	1.71	2.35	4.4	0.39	1.54	10.8	1.5	309
3316	M	14	Taekwondo	Competitive (main)	Endurance	High	7.26	56.5	31.8	9.2	2.2	0.3	5.28	13.4	39.9	352	4	1.015	6	Negative	Negative	Negative	Norm	Negative	Norm	Negative	Negative	Yellow	Clear	Moderate	3.6	1.6	65	397	69.4	51.3	18.6	9.5	15	62	12	1.55	2.59	3.25	0.72	1.05	11.83	6.4	308
762	M	14	Tennis	Competitive (main)	Endurance	High	4.99	47.7	39.1	10.8	2.2	0.2	4.66	13.3	39.6	224	5	1.02	6	Negative	Negative	Negative	5.5	Negative	Norm	Negative	Negative	Yellow	Clear	Moderate	6.8	1.6	85	403	73	44.5	27.4	22.8	14	53	17.1	1.52	2.54	4.1	0.54	1.39	10	9.3	308
3331	F	13	Sports acrobatics	General preparatory	Endurance	Low	10.69	67.1	22.2	9	1.4	0.3	4.8	13.5	40.5	298	15	1.015	6	Negative	Negative	Negative	5.3	Negative	Norm	Negative	Negative	Yellow	Clear	Moderate	6	2.4	52	323	81	56.6	19.5	9.3	13	37	17.1	1.52	2.4	4.5	0.54	1.97	11	4	307
3420	M	13	Chess	Competitive (main)	Endurance	Below average	8.15	53.7	31.7	11.5	2.6	0.5	5.04	13.6	39.8	269	3	1.025	5	Negative	Negative	0.25	Norm	Negative	17	17	10	Yellow	Clear	Few	4.7	1.7	55	477	78	59.4	22	9	16	37	13	1.68	2.69	3.5	0.53	1.38	23	8.4	306
1743	M	15	Snowboard	General preparatory	Endurance	Moderate	7.95	60	28.2	10.3	1.1	0.4	4.86	13.9	41.4	383	4	1.02	5	Negative	Negative	Negative	Norm	Negative	Norm	Negative	Negative	Yellow	Clear	Unit	4.3	1.8	44	357	60	42	19	16	19	30	7.7	1.36	2.54	4.3	1.19	0.86	21	4.5	306
2562	F	15	Horseback Riding	Competitive (main)	Technical	Moderate	5.51	60.2	31.6	7.3	0.7	0.2	4.2	12.5	37	268	5	1.02	5	25	Negative	0.25	Norm	Negative	Norm	Negative	Negative	Yellow	Clear	A lot of	1.5	1.8	61	214	73	42.3	17.7	12.9	13	52	12	1.78	2.55	4.7	0.46	1.97	20.9	5.9	305
959	M	16	Sports wrestling	Competitive (main)	Strength Endurance	High	6.69	47.3	40.8	9.4	2.1	0.4	4.56	12.8	38.4	295	3	1.01	6	Negative	Negative	Negative	Norm	Negative	Norm	Negative	Negative	Yellow	Clear	Unit	3.9	1.7	62	316	65	55.5	26	21	11	44	9.3	1.36	2.63	3	1.1	1	5.5	2.4	304
1241	M	13	Kickboxing	End of recovery period	Strength Endurance	Moderate	7.9	65.1	25.8	8.4	0.6	0.1	4.35	12.1	35.7	200	6	1.02	5	Negative	Negative	Negative	Norm	Negative	Norm	Negative	10	Yellow	Clear	Unit	4.4	3.3	64	296	78	54.8	31	19	19	63	10.1	1.26	2.82	4.3	0.51	1.99	11.3	5.7	304
2607	M	14	Golf	General preparatory	Technical	High	8.13	59.4	30.1	6	4.3	0.2	5.72	15.4	44	209	2	1.02	6	Negative	Negative	Negative	5.26	Negative	Norm	Negative	Negative	Yellow	Clear	Unit	6.3	1.9	70	403	66	44.9	17.7	12.5	14	53	62.2	2.06	2.45	3.9	0.71	1.04	15.2	17.7	300
728	M	16	Sports wrestling	Special preparatory	Speed-strength	Moderate	8.19	56.2	33.3	7.3	2.7	0.5	4.6	12.2	36.1	260	12	1.015	5	Negative	Negative	Negative	5.5	Negative	Norm	Negative	Negative	Yellow	Clear	Unit	5.5		68	256	64	54.8	29	23	12	53	22.5	1.27	2.7	3.2	0.48	1.33	15.1	14.8	299
3152	M	16	Nordic combined	Competitive (main)	Technical	Moderate	6.21	51.7	36.2	9.7	1.9	0.5	5.7	15.5	45.3	208	2	1.02	5	Negative	Negative	0.75	4.5	Negative	Norm	Negative	Negative	Yellow	Clear	Few	3.7	2.5	73	432	71	54.2	18.2	10.2	10	68	17.6	1.14	2.54	4.9	1.52	1.11	19.4	7.2	298
3063	M	15	Snowboard	General preparatory	Endurance	Moderate	7.96	60	29.4	9	1.3	0.3	4.92	14.2	42.2	179	8	1.015	6	Negative	Negative	Negative	5.2	Negative	Norm	Negative	Negative	Yellow	Clear	Unit	5.4	1.6	75	435	60	43.2	22	11	12	74	13.9	1.27	2.56	4.7	0.66	1.91	23	8.7	298
1473	M	13	Sports of persons with lesions of the musculoskeletal system	General preparatory	Technical	Moderate	6.19	48.7	39.3	7.8	4	0.2	4.8	13.4	39.4	227	3	1.015	6	Negative	Negative	Negative	4.5	Negative	Norm	Negative	50	Yellow	Clear	Moderate	3.8	2.9	44	246	68.4	44.2	18	17.7	13	62	8.5	1.69	2.29	3.62	0.6	1.31	18.37	4.5	298
2817	M	14	Hockey	Competitive (main)	Endurance	High	7.02	59.9	30.1	8.1	1.3	0.6	4.22	13.2	39	218	6	1.025	5	Negative	Negative	0.25	6.1	Negative	Norm	Negative	Negative	Yellow	Clear	Unit	5.5	1.6	63	368	73	52.3	24	12	15	53	5.1	1.48	2.33	3.2	0.29	2.26	12.2	3.6	297
1728	M	14	Sports wrestling	Competitive (main)	Strength Endurance	High	7.73	52	27.2	15.4	4.9	0.5	5.14	14.9	42.1	231	6	1.02	5	Negative	Negative	Negative	6.2	Negative	Norm	Negative	10	Yellow	Clear	Few	3.8	3	67	198	62	57.3	18	16	13	70	10.5	1.29	2.76	3.7	0.51	1.57	6.1	7	297
2892	M	15	Baseball	General preparatory	Strength Endurance	Moderate	4.79	47.9	33.8	14.6	3.5	0.2	4.97	14.9	42.5	228	4	1.02	5	Negative	Negative	0.25	5.39	Negative	17	17	10	Yellow	Clear	A lot of	5.2	1.6	63	408	75	47.9	27	11.6	14	25	21.6	1.82	2.54	3.5	0.4	1.94	28.5	11.7	297
1823	M	14	Tennis	Special preparatory	Technical	Moderate	5.62	52.5	34.9	7.3	4.8	0.5	5.23	15.1	43.5	250	4	1.02	6	Negative	Negative	Negative	Norm	Negative	Norm	Negative	Negative	Yellow	Clear	Unit	5.3	1.8	86	429	76	53.3	62	16	23	84	7.5	1.6	2.61	6.3	1.1	2.3	13.8	4.4	295
1220	M	13	Tennis	General preparatory	Endurance	Moderate	7.77	62.6	21.9	8.6	6.6	0.3	5.17	14.1	41.5	317	6	1.01	7	Negative	Negative	Negative	Norm	Negative	Norm	Negative	Negative	Yellow	Clear	A lot of	5	2.1	52	299	75	44	24	19	16	89	11.4	1.33	2.74	6.3	1.03	2.53	8.8	8.2	294
1864	M	15	Hockey	Competitive (main)	Speed-strength	Moderate	10.49	64.3	26.6	7.8	1.2	0.1	5.22	14.6	43.4	274	9	1.02	6	Negative	Negative	Negative	4.3	Negative	Norm	17	Negative	Yellow	Clear	Unit	5.6	2.1	77	483	76	55.4	25.3	15.5	9	57	19.9	1.41	2.81	3.5	0.45	1.31	42.3	13.1	293.84
2255	M	17	Judo	General preparatory	Speed-strength	Moderate	4.5	45.3	37.8	12.4	3.6	0.9	5.15	14	41.1	294	10	1.015	5	25	Negative	Negative	Norm	Negative	Norm	17	10	Yellow	Clear	Moderate	5.1	1.6	84	339	83	54.6	24	14	14	78	12.2	1.18	2.75	4.6	0.59	1.07	16	6.4	292
3067	F	12	Trampolining	Special preparatory	Speed-strength	High	5.02	51.1	35.3	11.2	1.8	0.6	4.55	12.6	36.6	302	5	1.005	7	25	Negative	Negative	6	Negative	Norm	Negative	Negative	Yellow	Clear	Moderate	4.5	1.9	62	331	69	51.2	24	11	16	71	8.1	1.31	2.6	4.2	1.08	1.26	16.7	4.8	291
1633	F	16	Gymnastics	Competitive (main)	Complex-coordinating	High	4.22	46.5	40.3	10.2	2.1	0.9	4.94	13.9	41.5	278	5	1.02	6	Negative	Negative	Negative	5.5	Negative	Norm	Negative	Negative	Yellow	Clear	Moderate	6.6	2	49	174	69	43.5	42	17	15	23	17.9	1.43	2.42	5.6	0.46	3.38	18.4	6.4	291
1462	M	15	Sports wrestling	Special preparatory	Technical	Moderate	5.93	47	38.8	8.4	5.1	0.7	4.95	13.6	38.9	167	5	1.02	5	Negative	Negative	Negative	Norm	Negative	Norm	Negative	Negative	Yellow	Clear	Moderate	3.8	2.1	77	291	72	43.5	24.5	17.9	13	102	12.6	1.54	2.65	3.7	1.46	1.11	12.8	4.2	291
1004	F	16	Fencing	Special preparatory	Technical	Moderate	4.83	50.2	32.9	15.3	1.4	0.2	4.29	13	39.9	183	10	1.015	6	Negative	Negative	Negative	Norm	Negative	Norm	Negative	25	Yellow	Clear	Moderate	4.4	2	64	258	70	45.7	29.9	20.7	11	63	11.1	1.65	2.55	3.5	0.65	1.47	4	3.5	291
1583	M	13	Tennis	Special preparatory	Strength Endurance	High	5.46	33.1	47.6	11.7	7.1	0.5	5.15	13.3	38.7	270	6	1.015	6	Negative	Negative	Negative	5	Negative	Norm	Negative	Negative	Yellow	Clear	Unit	3.9	2.1	50	339	79	49	22	17	15	25	7.6	1.61	2.44	3	0.4	1.18	13.4	5.2	290
647	F	14	Gymnastics	Special preparatory	Complex-coordinating	High	4.25	53.7	32.9	9.2	3.5	0.7	4.42	11.9	36.1	280	4	1.025	5	Negative	Negative	0.25	Norm	Negative	Norm	Negative	Negative	Yellow	Clear	Moderate	5.3	1.8	43	153	65	42.7	31	24	15	104	5.9	1.44	2.47	4.4	0.63	2.42	11.2	4.1	289
2394	M	15	Bullet shooting	Special preparatory	Speed-strength	Moderate	9.25	59.4	30.9	7.7	1.9	0.1	4.9	15	43.7	285	5	1.02	6	Negative	Negative	0.75	4.6	Negative	Norm	Negative	Negative	Yellow	Clear	Moderate	6.7	1.4	72	394	72.5	51.4	55.6	13.2	11	91	27.7	1.49	2.47	3.44	0.5	1.61	16.8	13.6	285
2153	M	15	Baseball	General preparatory	Technical	High	6.11	60.1	27.3	8.5	3.6	0.5	4.97	13.7	41.1	274	5	1.025	5	Negative	Negative	Negative	Norm	Negative	Norm	17	10	Yellow	Clear	Moderate	4	1.4	68	366	73	47.1	30.7	14.1	13	93	12	1.89	2.51	3.1	0.34	1.19	13	6.7	284
3334	M	16	Sports wrestling	Competitive (main)	Strength Endurance	Moderate	6.25	56.6	32.2	7.7	3.2	0.3	4.75	13.6	41.2	175	6	1.02	6	Negative	Negative	Negative	5.4	Negative	Norm	Negative	Negative	Yellow	Clear	Unit	3.7	1.4	76	385	72	44.3	13	9.2	10	62	10.5	1.14	2.65	4.5	0.78	1.69	12.2	5.9	284
2729	M	14	Baseball	General preparatory	Endurance	Moderate	4.51	46.6	35.9	13.5	3.3	0.7	4.78	13.5	38.6	244	6	1.02	5	Negative	Negative	Negative	Norm	Negative	Norm	Negative	Negative	Yellow	Clear	Few	4.9	1.1	51	256	74	47.5	17.1	12	14	48	15.1	1.63	2.6	4.5	0.47	1.28	12.7	6.8	284
3243	M	14	Tennis	General preparatory	Technical	Moderate	5.73	49.4	35.1	12.9	1.9	0.7	4.91	14.6	42.6	253	3	1.02	5	Negative	Negative	Negative	5.6	Negative	Norm	Negative	Negative	Yellow	Clear	Unit	2.3	2	74	316	71	42.6	22	10	14	67	12.6	1.44	2.73	3.2	1.13	0.99	14	6	282
2101	M	15	Sports wrestling	Special preparatory	Technical	Moderate	5.51	45.2	44.8	6.5	3.1	0.4	4.79	12.8	38.7	249	3	1.015	8	Negative	Negative	Negative	5	Negative	Norm	Negative	Negative	Yellow	Clear	Moderate	3.7	1.4	69	334	65	41.4	21.7	14.6	13	70	18.6	1.69	2.41	4	0.83	1.59	17.1	9.3	282
2246	M	16	Hockey	Competitive (main)	Endurance	High	7.09	52.3	35.8	9.7	1.8	0.4	5.25	15.4	45.4	256	3	1.02	5	Negative	Negative	0.25	Norm	Negative	Norm	Negative	Negative	Yellow	Clear	Moderate	4.1	2.5	56	504	78	57	23	14	18	29	18.5	1.36	2.53	3.6	0.88	1.25	28.2	9.3	281
1832	M	17	Sports wrestling	Competitive (main)	Technical	Moderate	7.05	47.2	40.6	7.8	3.8	0.6	5.31	14.8	43.2	290	2	1.03	5	Negative	Negative	Negative	5.5	Negative	Norm	Negative	Negative	Yellow	Clear	Moderate	4.2	1.8	67	342	71	43.7	23.9	15.9	15	66	11.3	2.08	2.58	4.1	0.7	2.38	20.2	6.8	280
2337	M	16	Baseball	Special preparatory	Strength Endurance	High	7.11	62.2	27.3	7.9	2.5	0.1	5.19	14.7	45.1	261	4	1.02	5	Negative	Negative	Negative	Norm	Negative	Norm	Negative	10	Yellow	Clear	A lot of	3.6	1.6	70	232	76	55.7	21	13.6	18	69	9.1	1.21	2.49	3.2	0.49	1.07	12	5.4	279
1817	M	14	Kickboxing	Special preparatory	Technical	Moderate	8.18	45.1	29.2	8.8	16.5	0.4	4.57	13.3	39.6	281	3	1.02	5	Negative	Negative	Negative	6.2	0.5	17	17	Negative	Yellow	Clear	Unit	5.1	1.2	60	358	71	51.6	32	16	12	61	12.9	1.51	2.53	3.5	0.47	1.73	13.1	7.9	277
899	M	14	Gymnastics	Competitive (main)	Technical	Moderate	5.23	41.3	47.4	9.4	1.5	0.4	4.87	14.4	41.3	299	5	1.02	6	Negative	Negative	Negative	6.5	Negative	Norm	Negative	Negative	Yellow	Clear	Unit	7.7	1.4	60	244	75	52	39	21.4	13	47	11.5	1.63	2.59	4.7	0.45	1.67	22.8	5.9	277
3154	M	13	Baseball	General preparatory	Strength Endurance	Moderate	7.97	51.7	28	17.8	2.1	0.4	4.8	14.3	41.9	195	6	1.025	5	25	Negative	0.25	6.03	Negative	Norm	17	10	Yellow	Clear	Moderate	5.1	1.5	64	453	75	46.2	20.7	10.2	15	58	14.9	1.72	2.53	4	0.57	1.52	18.6	7.3	276
2323	M	13	Baseball	General preparatory	Technical	Moderate	5.7	54.4	33.5	9.6	2.1	0.4	5.47	15.4	44.8	234	5	1.02	5	Negative	Negative	0.25	Norm	Negative	Norm	Negative	25	Yellow	Clear	A lot of	5.3	1	66	224	74	53.5	20.6	13.7	19	76	11.6	1.72	2.58	4.1	0.51	1.72	9.1	6.4	276
1796	F	13	Kickboxing	Special preparatory	Speed-strength	Moderate	8.86	56	34.2	8.1	1.5	0.2	4.85	14.1	41	286	7	1.005	7	Negative	Negative	Negative	Norm	Negative	Norm	Negative	Negative	Yellow	Clear	Moderate	5.2	1.9	48	227	74	43.1	25	16	13	59	17.1	1.37	2.71	4.8	0.56	1.55	21.7	8.9	276
1356	M	15	Swimming	Special preparatory	Technical	Moderate	4.85	48.8	36.9	12	2.1	0.2	4.59	14.6	42.1	258	4	1.015	6.5	Negative	Negative	Negative	6	Negative	Norm	Negative	Negative	Yellow	Clear	Unit	5.4	2.5	81	483	77	56	21	18	15	64	22.7	1.16	2.64	3	0.63	1.23	34.6	13.9	276
113	M	17	Baseball	Competitive (main)	Technical	Moderate	8.62	59.3	29.7	9.5	1.2	0.3	5.26	14.6	42.8	292	7	1.015	6	Negative	Negative	Negative	5.61	Negative	Norm	Negative	Negative	Yellow	Clear	A lot of	3.9	1.8	70	483	76	55.4	53.7	44.1	49	46	20.6	1.67	2.67	5.1	1.1	1.19	18.1	9	275
1647	M	14	Taekwondo	Special preparatory	Speed-strength	Above average	5.18	34.1	50.2	9.5	5.8	0.4	4.92	14.8	41.9	203	3	1.01	8	25	Negative	Negative	5	Negative	Norm	Negative	Negative	Yellow	Clear	Moderate	3.2	2	71	337	67.4	49.3	25.6	16.9	10	47	35.5	1.49	2.44	2.9	0.52	1.38	27.35	12.2	274
714	M	14	Sports of persons with lesions of the musculoskeletal system	General preparatory	Technical	Below average	6.46	51.5	37.3	9.6	1.4	0.2	5.02	14	42.2	210	2	1.015	5	Negative	Negative	Negative	6.1	Negative	Norm	Negative	Negative	Yellow	Clear	Unit	5	1.7	61	201	69	52	24	23	17	39	9.3	1.42	2.59	4.8	1.44	1.82	17.9	5.3	274
2789	M	15	Hockey	Competitive (main)	Endurance	Moderate	4.31	35.5	47.6	14.8	1.9	0.2	4.76	13.8	41.6	239	3	1.02	5	Negative	Negative	Negative	5.1	Negative	Norm	17	Negative	Yellow	Clear	Few	2.8	2.9	66	330	68	45	21	12	14	54	9.2	1.32	2.44	2.5	1.13	1.76	24.3	6.1	274
2324	M	14	Baseball	End of recovery period	Endurance	High	6.18	50	39.5	9.2	1.1	0.2	4.87	13.4	38.4	321	8	1.025	5	Negative	Negative	0.25	5.59	Negative	Norm	17	10	Yellow	Clear	Moderate	5.2	1.6	70	281	72	46	21.4	13.7	12	60	9.3	1.65	2.56	5.2	0.62	1.45	19	4.9	273
644	M	14	Kickboxing	Special preparatory	Strength Endurance	Moderate	5.8	46.2	36.7	9.3	7.1	0.7	4.53	13.2	38.7	243	4	1.02	5	Negative	Negative	0.25	5.3	Negative	Norm	Negative	Negative	Yellow	Clear	A lot of	4.5	1.6	45	264	71	53.9	30	24	14	43	14.1	1.58	2.53	4.2	0.37	2.19	21.4	8.2	273
2013	M	16	Luge	General preparatory	Strength Endurance	Moderate	8.03	23.3	29.1	9.1	38	0.5	5.06	14.5	42.6	292	3	1.02	6.5	Negative	Negative	0.25	5.8	Negative	17	17	Negative	Yellow	Clear	Unit	4.2	2.2	89	356	73	43.7	23	15	15	57	10.1	1.32	2.6	4	0.6	1.42	19.3	8.4	272
1595	M	12	Tennis	Competitive (main)	Technical	Moderate	6.36	48.2	40.6	8.5	2.5	0.2	4.95	14	41.7	260	4	1.02	5	Negative	Negative	Negative	Norm	Negative	Norm	Negative	Negative	Yellow	Clear	Unit	5.4	1.5	69	358	69	44	24	17	17	44	5.8	0.91	2.56	3.9	1.03	0.92	18.7	9.9	272
636	F	12	Chess	Competitive (main)	Psycho-emotional	High	8.2	54.7	30.1	11.8	3	0.4	4.86	13.2	38.4	223	10	1.02	5	100	Negative	Negative	5.6	Negative	Norm	17	Negative	Yellow	Clear	A lot of	4.9	1.9	61	300	75	53.7	26	24	18	83	8.5	1.62	2.58	3.9	1.3	0.98	13	5	271
2800	M	11	Chess	Competitive (main)	Technical	Moderate	7.07	41.5	43.4	7.2	7.5	0.4	4.19	11.8	34	301	10	1.015	6.5	Negative	Negative	Negative	Norm	Negative	Norm	Negative	Negative	Yellow	Clear	Unit	3.9	1.6	47	251	72	44.7	22	12	13	62	7.3	1.62	2.69	3.5	0.42	1.49	12.7	2.2	271
2358	M	14	Tennis	Special preparatory	Technical	Moderate	4.91	50.1	34.4	10.4	4.9	0.2	5.13	12.7	37.6	287	8	1.02	6	Negative	Negative	Negative	Norm	Negative	Norm	Negative	Negative	Yellow	Clear	Unit	3.9	1.6	57	381	67	42.3	20	13.4	13	26	6.8	2.1	2.56	2.8	0.49	1.28	6.6	4.6	270
1098	M	15	Gymnastics	Competitive (main)	Speed-strength	Moderate	5.32	43.5	42.9	10	3.2	0.4	4.74	13.4	39.1	215	10	1.02	5	Negative	Negative	Negative	5.2	Negative	Norm	Negative	Negative	Yellow	Clear	Unit	6	1.8	71	328	68	42.6	30	20	13	51	14.7	1.42	2.77	4.7	0.37	2.15	15	8.3	270
1804	M	15	Table tennis	General preparatory	Technical	Above average	6.57	49.3	33.6	13.1	3.5	0.5	5.36	14.6	42.2	277	3	1.015	6	Negative	Negative	Negative	Norm	Negative	Norm	Negative	Negative	Yellow	Clear	Unit	3.9	1.7	62	258	77	54.5	27	16	12	47	8.6	1.8	2.68	4.5	0.89	1.49	12.5	5	269
3111	F	13	Taekwondo	General preparatory	Speed-strength	High	5.98	56.2	35.1	6	2.2	0.5	4.61	13.4	39.7	313	10	1.015	6	Negative	Negative	Negative	Norm	Negative	Norm	Negative	Negative	Yellow	Clear	Moderate	5.6	1.9	61	314	69.7	44.5	20.7	10.6	13	50	47	1.45	2.52	6.97	0.73	2.07	34.77	17.6	269
2636	F	12	Horseback Riding	Special preparatory	Technical	Moderate	8.17	45.4	30.4	8.4	15.2	0.6	5.22	14.4	42.6	281	5	1.015	7	Negative	Negative	Negative	5	Negative	Norm	Negative	Negative	Yellow	Clear	A lot of	5.5	1.5	46	316	79	51.3	15.2	12.3	15	40	9.4	1.9	2.67	3.8	0.66	1.29	18.1	5.2	269
1593	M	16	Table tennis	Special preparatory	Technical	Above average	6.68	49.9	34.9	12.7	2.2	0.3	5.41	14.7	44.4	275	2	1.02	5	Negative	Negative	Negative	5.04	Negative	Norm	Negative	Negative	Yellow	Clear	Unit	4.2	1.5	78	297	74	51.8	23.6	17	11	42	7.3	1.46	2.67	4.7	0.73	1.95	13.2	5.7	267
3092	M	14	Taekwondo	Special preparatory	Technical	Moderate	6.31	54.5	34.5	8.9	1.9	0.2	4.84	13.6	39.5	333	8	1.025	5	Negative	Negative	0.25	5.8	Negative	Norm	Negative	Negative	Yellow	Clear	A lot of	5	1.4	58	319	68.6	49.3	18.6	10.8	13	57	13	1.7	2.59	3.94	0.86	1.27	11.96	6.8	267
2273	M	14	Chess	Competitive (main)	Psycho-emotional	High	6.46	51.2	35.3	10.5	2.5	0.5	4.79	14.3	40.9	195	5	1.02	5	Negative	Negative	Negative	5.4	Negative	Norm	Negative	Negative	Yellow	Clear	Unit	5.2	1.7	74	166	71	53.5	28	14	14	38	7.2	1.57	2.56	3.6	0.24	1.58	10.3	5	266
1810	M	12	Kickboxing	Special preparatory	Endurance	Moderate	11.85	68.6	19.4	10.5	1.2	0.3	4.68	13.2	38.4	232	4	1.01	6.5	25	Negative	0.25	Norm	Negative	Norm	17	Negative	Yellow	Clear	Moderate	4.4	1.2	59	305	74	52.3	28	16	10	71	18.4	1.51	2.6	3.8	0.31	1.99	21.1	10.9	265
723	F	15	Football	Competitive (main)	Technical	Moderate	8.56	64.2	25.7	6.2	3.7	0.2	4.7	13.5	39.7	319	2	1.01	7	Negative	Negative	Negative	Norm	0.5	Norm	Negative	Negative	Yellow	Clear	Few	3.4	1.2	50	212	69	53.3	27	23	12	79	9.8	1.43	2.71	4.6	0.77	1.93	17.4	5.4	265
2862	M	13	Baseball	General preparatory	Technical	High	7.67	52.7	35.9	9.3	1.7	0.4	4.8	13.5	39.1	341	5	1.02	5	Negative	Negative	Negative	6.1	Negative	Norm	Negative	Negative	Yellow	Clear	Moderate	4.9	1.9	61	270	74	46.6	22.3	11.8	13	56	8.1	1.53	2.5	3.5	0.42	1.46	16.9	4.8	264
3592	M	12	Trampolining	General preparatory	Technical	Moderate	6.32	48.6	38	8.7	4.4	0.3	4.47	12.5	36.7	257	4	1.015	5	Negative	Negative	Negative	Norm	Negative	Norm	Negative	Negative	Yellow	Clear	A lot of	5.2	1.5	69	318	63	41.7	18	7	8	80	8.2	1.47	2.55	3.3	0.38	2.43	19	8.2	264
3070	M	16	Sports wrestling	Competitive (main)	Strength Endurance	High	5.93	53.3	36.3	5.4	4.7	0.3	4.57	10.1	31.9	351	4	1.01	5	Negative	Negative	Negative	5.6	Negative	Norm	Negative	Negative	Yellow	Clear	Unit	3.3	1.5	59	304	63	55.3	25	11	7	66	10	1.42	2.6	3.2	0.71	1.26	8	6.6	263
3133	M	14	Baseball	General preparatory	Technical	Moderate	4.38	41.7	40.9	10.3	6.2	0.9	5.05	14.4	41.5	269	4	1.015	5	Negative	Negative	Negative	5.41	Negative	Norm	Negative	Negative	Yellow	Clear	Moderate	4.5	1.1	72	321	68	46.1	20.4	10.4	13	33	16.4	1.56	2.53	3.5	0.65	1.14	21.7	7.9	263
1645	M	14	Gymnastics	General preparatory	Complex-coordinating	Moderate	5.54	42.4	40.6	15.3	1.3	0.4	4.84	13.6	41	334	3	1.02	6	Negative	Negative	Negative	6.21	Negative	Norm	Negative	Negative	Yellow	Clear	Unit	5.8	2.5	57	223	72	52.6	22.4	16.9	13	42	10.1	1.78	2.71	4.3	0.75	1.83	30.1	5.1	263
607	F	17	Gymnastics	Special preparatory	Technical	High	6.16	49.7	36.9	11.5	1.3	0.6	4.53	12.5	38.3	248	6	1.02	5	Negative	Negative	0.25	Norm	Negative	Norm	Negative	Negative	Yellow	Clear	Moderate	4.8	2.8	67	312	69	45.4	41.7	24.4	9	27	10.9	1.96	2.48	4.5	0.57	1.81	9.5	4.2	262
282	M	16	Gymnastics	Special preparatory	Technical	High	5.26	54.5	36.9	7.4	1	0.2	5.2	13.9	41.3	285	4	1.02	5	Negative	Negative	Negative	5.85	Negative	Norm	Negative	Negative	Yellow	Clear	Unit	4.3	2.1	69	410	71	43.8	43.7	31.8	12	31	12.8	1.82	2.55	4.5	0.44	2.14	12.8	7.1	262
1125	M	14	Tennis	Competitive (main)	Technical	Moderate	6.59	53.7	34.3	8.8	2.9	0.3	5.82	12.9	40.6	208	5	1.02	6	Negative	Negative	Negative	5.6	Negative	Norm	Negative	Negative	Yellow	Clear	Unit	2.8	1.7	61	360	73	44.7	23.3	19.8	12	90	4.3	1.75	2.51	3.2	0.71	1.68	3.6	3.2	262
1183	M	15	Hockey	Competitive (main)	Psycho-emotional	Moderate	6.29	48.3	39.9	8.1	3.2	0.5	5.36	15.5	45.5	206	3	1.02	6	Negative	Negative	0.25	Norm	Negative	Norm	Negative	Negative	Yellow	Clear	Unit	5.6	2.2	74	387	71	53.8	32.8	19.1	11	7.1	18.1	1.38	2.54	3.5	0.39	1.13	22.3	11.5	261.43
1401	M	15	Triathlon	Competitive (main)	Endurance	High	5.69	56.7	33	9	0.9	0.4	5.28	15.9	46.6	222	2	1.02	6	Negative	Negative	Negative	Norm	Negative	Norm	Negative	Negative	Yellow	Clear	Moderate	4.9	1.7	70	333	72	52	25	18	9	30	14.6	1.29	2.79	4.3	0.66	1.68	16.2	8	261
3512	F	13	Taekwondo	Special preparatory	Technical	Moderate	4.88	39.4	49.8	8.6	1.8	0.4	4.85	13.7	39.6	233	5	1.015	6.5	100	Negative	Negative	Norm	Negative	Norm	Negative	Negative	Yellow	Clear	A lot of	5.6	1.8	69	376	69.6	49.6	17	8	14	51	20.6	1.26	2.52	4.32	0.56	1.93	17.55	10.4	261
1741	M	13	Golf	Competitive (main)	Technical	Moderate	5.82	54.9	33.8	6.9	4.1	0.3	5.29	14.2	40.4	192	3	1.02	5	Negative	Negative	Negative	Norm	Negative	Norm	Negative	Negative	Yellow	Clear	Unit	7.1	1	44	285	61	42.7	19	16	15	49	46.5	1.84	2.61	3.6	0.36	1.28	19.8	10.8	260
1673	M	17	Fencing	Competitive (main)	Technical	Moderate	6.42	60.3	28	9.5	1.7	0.5	5.16	13.2	41.1	236	8	1.02	6	Negative	Negative	Negative	Norm	Negative	Norm	Negative	Negative	Yellow	Clear	Unit	5.3	3.2	74	463	76	52	32.7	16.6	16	47	10.4	1.35	2.66	4.8	0.49	1.17	9.7	2.8	260
2277	M	16	Sports wrestling	General preparatory	Endurance	Moderate	6.42	61.7	26.3	10.4	1.4	0.2	4.51	12.8	36.6	313	6	1.02	5	Negative	Negative	Negative	Norm	Negative	Norm	Negative	Negative	Yellow	Clear	Unit	4.1	1.2	55	110	60	54	29	14	12	91	6.4	1.21	2.55	3.7	0.33	1.57	8.9	4.5	259
1861	F	14	Taekwondo	General preparatory	Strength Endurance	Moderate	4.87	46.4	35.7	10.5	7	0.4	4.35	12.9	37.6	313	5	1.015	6.5	Negative	Negative	Negative	Norm	Negative	Norm	Negative	Negative	Yellow	Clear	A lot of	3.4	1.5	60	349	70.3	51	19.9	15.5	15	28	27.7	1.52	2.51	3.73	0.45	1.75	14.34	14	258
1607	M	17	Judo	General preparatory	Strength Endurance	Moderate	7.7	51.9	35.3	9	3.4	0.4	5.22	13.9	41.3	310	6	1.025	6	Negative	Negative	0.25	5.8	Negative	Norm	Negative	Negative	Yellow	Clear	Unit	3.6	2	79	333	81	57.1	28	17	17	68	10.4	1.43	2.83	5.1	0.65	1.48	23.7	5.6	258
3401	M	17	Freestyle	End of recovery period	Speed-strength	Moderate	3.96	30.4	46.7	19.9	2	1	4.97	14.6	41.9	264	9	1.01	6.5	Negative	Negative	Negative	Norm	Negative	Norm	Negative	Negative	Yellow	Clear	Few	6.9	2.5	78	410	66	48	18	9	16	56	7.8	1.36	2.05	4.2	0.39	1.83	15.7	4.1	257
2988	M	15	Sports wrestling	General preparatory	Strength Endurance	Moderate	5.66	51.4	35.5	10.6	2.3	0.2	4.65	13.8	38.8	244	3	1.02	5	Negative	Negative	Negative	Norm	Negative	Norm	Negative	Negative	Yellow	Clear	Unit	7.6	1.9	60	204	61	55.2	16	11	11	67	24	1.59	2.66	2.9	1.64	0.89	12.9	13.6	256
2364	M	13	Baseball	Special preparatory	Technical	Moderate	5.9	44.8	42.4	9.7	2.9	0.2	4.64	13.2	36.6	244	6	1.02	6	Negative	Negative	0.25	Norm	Negative	Norm	Negative	Negative	Yellow	Clear	Moderate	4.5	2.3	71	270	70	51.1	22.3	13.4	13	47	34.8	1.56	2.52	3.9	0.49	1.22	29.8	13.5	256
2383	M	16	Baseball	Competitive (main)	Endurance	Above average	5.57	57.6	29.4	10.1	2.7	0.2	5.49	15.1	46.3	225	6	1.015	6	25	Negative	Negative	5.48	Negative	Norm	Negative	Negative	Yellow	Clear	Unit	3.9	1.8	86	380	74	52	22.3	13.3	12	73	7.6	1.65	2.49	4.2	0.51	1.33	9.2	4.5	255
3224	M	15	Snowboard	Competitive (main)	Complex-coordinating	High	6.39	57.3	28.8	12.2	1.4	0.3	4.81	14	40	309	7	1.01	6	Negative	Negative	Negative	5.2	Negative	Norm	Negative	Negative	Yellow	Clear	Few	4.2	1.7	60	356	60	42.5	18	10	13	65	9.6	1.25	2.51	3.9	0.53	1.45	24.2	6.7	255
2299	M	17	Sports of the deaf	Special preparatory	Technical	High	5.14	44	43.6	9.9	1.9	0.6	5.09	14.6	42.4	206	6	1.015	6	Negative	Negative	Negative	Norm	Negative	Norm	Negative	Negative	Yellow	Clear	Unit	4	1.3	79	407	74	51.3	22	13.9	14	42	13.9	1.4	2.63	3.9	0.78	1.3	20	6.8	254
779	M	17	Golf	General preparatory	Technical	Moderate	5.26	43.9	40.9	11.8	3.2	0.2	4.96	13.4	40.6	233	3	1.025	6	Negative	Negative	0.25	Norm	Negative	Norm	Negative	Negative	Yellow	Clear	Unit	4.5	2.2	65	300	72	46.2	28.3	22.4	15	84	9.8	1.7	2.57	3.7	0.35	1.75	13.9	3.2	254
780	F	19	Bullet shooting	Special preparatory	Technical	Moderate	5.26	43.9	40.9	11.8	3.2	0.2	4.96	13.4	40.6	233	3	1.025	6	Negative	Negative	0.25	Norm	Negative	Norm	Negative	Negative	Yellow	Clear	Unit	4.5	2.2	65	300	72	46.2	28.3	22.4	15	84	9.8	1.7	2.57	3.7	0.35	1.75	13.9	3.2	254
1578	F	11	Chess	General preparatory	Complex-coordinating	Moderate	7.96	47.4	38.9	9.4	4	0.3	4.57	12.5	36.7	302	12	1.025	5	Negative	Negative	Negative	5.5	Negative	Norm	Negative	Negative	Yellow	Clear	Moderate	4.4	1.8	44	283	72	54.3	22	17	14	27	9	1.78	2.72	5	0.8	1.32	22.3	5.1	252
861	M	16	Sports wrestling	Special preparatory	Strength Endurance	Above average	6.95	47.8	37.3	8.9	5.9	0.1	4.99	14.2	40.9	223	7	1.015	5	Negative	Negative	Negative	5.5	Negative	Norm	Negative	10	Yellow	Clear	Unit	2.7	2.1	70	257	62	55.3	37	22	15	39	6.5	1.6	2.56	4.7	1.71	0.82	18	3.8	251
2608	M	20	Golf	General preparatory	Technical	Low	8.1	40.6	46.5	8.4	4.3	0.2	5.34	14.8	43.3	221	7	1.025	5	25	Negative	Negative	Norm	Negative	Norm	Negative	Negative	янтарный	Clear	Moderate	4.6	2	69	380	73.3	51.2	18.2	12.5	13	49	7.2	1.35	2.45	4.26	0.56	1.12	12.4	3.9	251
3474	M	13	Baseball	General preparatory	Endurance	Moderate	5.24	35.2	51.1	11.8	1.3	0.6	4.49	12.9	37.2	254	6	1.025	6	Negative	Negative	Negative	6.04	Negative	Norm	Negative	Negative	Yellow	Clear	Moderate	3.5	1.7	60	343	77	48.8	21.5	8.2	13	16	27.6	1.68	2.57	4.4	0.6	1.4	25.3	11	251
1511	M	12	Tennis	Competitive (main)	Speed-strength	Moderate	4.32	38.4	49.8	8.6	3	0.2	4.91	13.2	37.6	221	3	1.02	5	Negative	Negative	Negative	5.8	Negative	Norm	Negative	Negative	Yellow	Clear	Few	5.6	1.6	55	239	67	42.1	18.2	17.1	9	39	5.9	1.53	2.49	4.1	0.56	1.56	10.6	3.2	251
2629	F	11	Horseback Riding	General preparatory	Technical	Moderate	7.15	42.6	41.5	12.6	3.2	0.1	4.77	13.3	38.6	208	4	1.02	6	Negative	Negative	Negative	Norm	Negative	Norm	Negative	Negative	Yellow	Clear	Moderate	4.3	1.4	57	236	71	42.9	24.6	12.4	12	32	8.5	1.62	2.61	4.1	0.46	1.56	24.2	4.7	250
1281	M	15	Gymnastics	General preparatory	Speed-strength	Moderate	5.22	50.8	36	11.5	1.5	0.2	4.85	12.6	38.4	284	6	1.02	5	Negative	Negative	Negative	Norm	Negative	Norm	Negative	Negative	Yellow	Clear	Unit	4.4	1.6	61	328	75	51.8	25.4	18.5	18	41	11.7	1.73	2.72	5.1	0.59	1.64	19.7	5.5	250
356	F	14	Gymnastics	Competitive (main)	Technical	Moderate	5.37	43.1	46.9	7.4	2.4	0.2	4.87	13.1	40.6	214	5	1.025	6	Negative	Negative	Negative	4.3	Negative	Norm	Negative	25	Yellow	Clear	Few	4.4	2	53	287	65	43.5	45.3	29.1	11	51	8.1	1.65	2.64	5	0.19	2.91	12.4	2.6	250
2249	M	15	Sports wrestling	General preparatory	Speed-strength	Low	6.32	39.1	48.4	6.8	5.2	0.5	4.87	13.7	40.6	238	5	1.02	5	Negative	Negative	Negative	Norm	Negative	17	Negative	Negative	Yellow	Clear	Unit	3.1	1.8	76	316	65	55.2	23	14	12	39	9	1.37	2.57	3.7	0.81	1.04	28.1	5.6	249
1891	F	17	Gymnastics	Competitive (main)	Technical	Moderate	6.05	55.4	32.2	9.9	1.7	0.8	4.85	13.6	41.1	281	10	1.025	6	Negative	Negative	Negative	Norm	Negative	Norm	Negative	Negative	Yellow	Clear	Few	5.5	1.8	56	226	68	43.9	37.3	15.3	11	22	11.7	1.68	2.4	5.5	0.51	2.25	10.7	3.6	249
1215	M	15	Triathlon	Competitive (main)	Endurance	Moderate	5.95	58.5	31.3	9.1	0.8	0.3	5.39	15.9	47.7	228	3	1.02	6	Negative	Negative	Negative	Norm	Negative	Norm	Negative	Negative	Yellow	Clear	Unit	5.1	1.9	72	335	72	54	24	19	9	27	17.1	1.26	2.92	4.4	0.68	1.57	18.8	8.8	248
2529	F	13	Tennis	Special preparatory	Technical	High	7.28	54.9	33.8	9.2	1.6	0.5	4.64	13.3	39.1	274	4	1.005	7	Negative	Negative	Negative	Norm	Negative	Norm	Negative	Negative	Yellow	Clear	Moderate	3.4	2.1	51	293	69	44.1	24	13	12	76	23.1	1.5	2.56	3.7	0.68	1.73	25.2	12	246
2362	M	15	Baseball	General preparatory	Technical	Below average	8.6	55.2	32	8.3	3.8	0.7	4.75	14.2	42.3	181	2	1.025	5	Negative	Negative	Negative	Norm	Negative	Norm	Negative	Negative	Yellow	Clear	Moderate	5.9	1.8	54	395	69	45.1	20.8	13.4	12	37	11	1.83	2.59	3.8	0.5	1.24	22.9	5.8	245
1398	M	18	Hockey	Competitive (main)	Technical	Low	5.37	41	48.4	8.9	1.5	0.2	5.63	15.4	46	294	2	1.02	6	Negative	Negative	Negative	5.1	Negative	Norm	Negative	Negative	Yellow	Clear	Unit	5.3	2	99	335	86	50	24.7	18	13	31	10.7	1.72	2.51	4.4	0.73	1.96	24.8	3.2	245
3423	F	12	Taekwondo	General preparatory	Technical	Moderate	7.34	29.6	58.2	8.3	3.5	0.4	5.26	14.2	42.3	379	6	1.005	5	Negative	Negative	Negative	Norm		Norm	Negative	Negative	Yellow	Clear	Moderate	3.6	3	58	281	74.1	53.7	23.5	9	15	57	13.4	1.17	2.54	3.89	0.55	1.96	27.51	7.4	245
2151	M	16	Hockey	Competitive (main)	Endurance	High	5.57	54.4	34.6	9.2	1.6	0.2	5.1	14.6	43.3	204	4	1.015	8	Negative	Negative	Negative	5.15	Negative	Norm	Negative	Negative	Yellow	Clear	Unit	6.5	2.2	72	270	76	48.5	25.4	14.1	11	60	43.4	1.41	2.78	4.3	0.36	1.55	27.9	10.6	244
2603	M	13	Baseball	General preparatory	Strength Endurance	Moderate	9.26	43.9	43.2	9.2	3.5	0.2	5.34	13.7	39.9	361	4	1.02	5	Negative	Negative	Negative	5.22	Negative	Norm	Negative	Negative	Yellow	Clear	Moderate	5	1.2	64	418	73	45.1	22.5	12.6	12	34	6.7	1.83	2.59	4.5	0.7	1.08	13.2	3.8	244
2216	F	12	Trampolining	Competitive (main)	Strength Endurance	High	10.05	63.7	21.6	12	2.6	0.1	4.32	12.8	38.7	216	3	1.015	6.5	Negative	Negative	Negative	5.5	Negative	Norm	Negative	25	Yellow	Clear	A lot of	4	2.3	64	257	74	52.1	20	14	15	21	7.2	1.45	2.87	4	0.75	1.59	3.8	4.4	243
373	M	16	Sports wrestling	Competitive (main)	Technical	Low	8.29	49.7	42.1	5.3	2.4	0.5	4.79	13.7	41.5	182	2	1.025	5	Negative	Negative	Negative	Norm	Negative	Norm	Negative	Negative	Yellow	Clear	Unit	3.7	1.7	70	226	60	51.3	34	29	9	106	4.2	1.12	2.66	3.2	0.92	1.27	15.9	3	243
2824	M	13	Kickboxing	Special preparatory	Technical	Moderate	6.47	59.7	26.7	11.7	1.4	0.5	4.31	12.1	36.1	256	6	1.025	5	Negative	Negative	0.25	4.9	15	17	17	Negative	Yellow	Clear	Moderate	5.2	1.7	47	212	76	52.7	26	12	16	42	12.1	1.52	2.66	3.7	0.52	1.6	18.4	6.7	243
1335	M	15	Sports wrestling	Competitive (main)	Technical	High	5.38	50.8	36.2	9.3	3.5	0.2	5.57	13.7	41.2	233	4	1.015	6	Negative	Negative	Negative	Norm	Negative	Norm	Negative	Negative	Yellow	Clear	A lot of	3	3.2	61	211	65	55.5	19	18	12	99	9.4	1.48	2.67	3.9	1.04	1.15	13.6	5.9	242
1755	M	12	Tennis	Special preparatory	Speed-strength	Moderate	5.14	31.6	55.4	9.9	2.5	0.6	4.78	13.3	38.9	337	3	1.015	5	Negative	Negative	Negative	5.4	Negative	Norm	Negative	Negative	Yellow	Clear	Unit	4.9	2.1	54	237	66	42	20	16	10	37	3.7	1.36	2.63	3.8	0.33	1.42	15	2.7	242
2366	M	14	Golf	Competitive (main)	Technical	Low	6.59	43.9	37.2	13.5	4.9	0.5	4.77	13.7	39.3	226	5	1.02	5	Negative	Negative	Negative	Norm	Negative	Norm	Negative	10	Yellow	Clear	Unit	4.7	2.2	73	477	74.7	52.7	31.3	13.4	19	35	31.6	1.27	2.39	3.96	0.54	1.21	19	13.9	241
577	M	15	Hockey	Special preparatory	Technical	Moderate	4.6	53.2	33.3	10.7	2.6	0.2	4.85	14.5	42.8	213	3	1.015	6.5	Negative	Negative	Negative	Norm	Negative	17	Negative	Negative	Yellow	Clear	Moderate	5.2	1.6	82	359	66	51.3	45	25	10	60	20.4	1.33	2.56	4.4	0.66	1.32	29.5	10.6	241
3016	M	16	Sports wrestling	Competitive (main)	Technical	Moderate	9.37	68.5	23.7	5.8	1.7	0.3	4.96	14.2	41.7	288	3	1.015	6	Negative	Negative	Negative	5.2	Negative	Norm	Negative	Negative	Yellow	Clear	Unit	4.8	2.4	69	248	61	55	18	11	12	63	9.7	1.36	2.75	3.5	0.33	1.58	11	7.2	238
108	M	15	Gymnastics	Special preparatory	Technical	Moderate	6.26	50.4	38	10.4	1	0.2	4.72	13.7	41	228	9	1.025	5	Negative	Negative	0.25	5.2	Negative	Norm	Negative	Negative	Yellow	Clear	Moderate	6.3	2.1	85	305	69	39.9	79	45	16	53	14.5	1.43	2.58	3.4	0.62	1.34	10.1	8.3	238
2325	F	14	Gymnastics	General preparatory	Complex-coordinating	Moderate	5.17	45.2	41.2	12.2	1.2	0.2	4.7	12.8	38.7	357	10	1.025	6	Negative	Negative	Negative	Norm	Negative	Norm	Negative	Negative	Yellow	Clear	Moderate	4.9	2.3	68	260	76	46.8	23.4	13.7	14	71	9.1	1.55	2.6	3.7	0.35	1.51	18.3	2.7	237
2265	F	10	Horseback Riding	Special preparatory	Technical	Moderate	8.05	40.1	47.6	9.6	2.1	0.6	4.73	13.4	38.3	343	7	1.02	5	Negative	Negative	Negative	5.7	Negative	Norm	Negative	Negative	Yellow	Clear	Unit	4.4	3.1	60	182	75	53.4	25.1	14	12	47	8.4	1.58	2.59	3.5	0.42	1.84	12.9	4.9	237
2030	M	13	Tennis	Special preparatory	Technical	Moderate	5.57	51.1	35.9	10.8	2	0.2	5.21	12.5	37.4	63	2	1.02	5	Negative	Negative	Negative	Norm	Negative	Norm	Negative	Negative	Yellow	Clear	Unit	3.5	1	47	299	64	43.4	26	15	12	79	9.7	1.38	2.35	3.2	0.36	2.32	8.5	6	237
3443	M	14	Baseball	General preparatory	Technical	Moderate	8.56	47.3	42.4	8.1	1.6	0.6	4.97	13.8	40.2	226	4	1.02	6	Negative	Negative	Negative	Norm	Negative	Norm	17	Negative	Yellow	Clear	Moderate	4.5	2	70	323	73	46.7	21	8.8	11	46	22.6	1.99	2.57	4.3	1.29	1.09	22.2	9.1	236
2309	M	17	Gymnastics	Competitive (main)	Strength Endurance	Moderate	6.94	60.6	27.1	10.1	1.9	0.3	5.8	15.8	45.4	233	3	1.025	5	Negative	Negative	Negative	5.11	Negative	Norm	Negative	Negative	Yellow	Clear	Unit	4.4	1.4	79	336	74	50.1	28	13.8	15	59	37.2	1.39	2.49	3.2	0.3	1.38	14.6	11.6	236
1625	M	14	Sports of the deaf	Competitive (main)	Endurance	Below average	7.42	53.5	29.4	15	1.8	0.3	4.36	11.8	35.3	364	14	1.02	5	Negative	Negative	Negative	5.9	Negative	Norm	Negative	Negative	Yellow	Clear	Unit	4.1	1.7	42	350	73	44.3	32	17	14	47	4.4	1.71	2.53	3.4	0.56	1.11	8.6	3.3	235
3121	M	14	Taekwondo	General preparatory	Endurance	Moderate	3.29	38.7	49.8	8.8	1.8	0.9	5.61	15.4	44.1	199	2	1.015	7	Negative	Negative	Negative	Norm	Negative	Norm	Negative	Negative	Yellow	Clear	Unit	5.1	1	72	419	68.7	52.9	20.6	10.5	12	68	19.8	1.5	2.46	3.5	0.37	2.13	30.21	11	235
3199	M	15	Luge	Competitive (main)	Speed-strength	Moderate	7.05	49.5	39.3	9.6	1.3	0.3	4.5	13	37.8	379	4	1.025	6	Negative	Negative	Negative	5.4	Negative	Norm	Negative	Negative	Yellow	Clear	Unit	3.4	1.8	61	369	73	42.7	16	10	10	37	5.7	1.16	2.69	3.2	0.85	1.11	8.1	7.7	234
1890	F	16	Gymnastics	General preparatory	Strength Endurance	Moderate	5.85	49.6	38.3	10.4	1.5	0.2	3.62	9.5	29.4	327	6	1.015	6.5	100	Negative	Negative	4.3	Negative	Norm	Negative	Negative	Yellow	Clear	Moderate	7.6	1.7	64	239	68	43.7	24.6	15.3	9	69	5.5	1.67	2.45	5.4	0.56	1.7	3.2	1.6	233
424	M	15	Tennis	General preparatory	Endurance	Moderate	6.42	51.7	34.3	12.1	1.7	0.2	5.44	15.4	44.5	208	3	1.02	5	Negative	Negative	Negative	Norm	Negative	Norm	Negative	Negative	Yellow	Clear	Few	5.6	1.8	77	390	72	53.3	29.9	27.5	17	55	41.9	1.73	2.61	5	1.16	1.87	20.1	17.3	233
1623	M	16	Sports wrestling	Special preparatory	Strength Endurance	High	6.87	43.8	42.8	10	3.3	0.1	4.62	13.2	38.7	259	8	1.02	5	Negative	Negative	Negative	5.8	Negative	Norm	17	Negative	Yellow	Clear	Unit	3.6	1.7	65	213	61	52.4	31	17	16	78	4.2	1.31	2.45	4.3	1.16	1.02	13.8	3	232
3409	M	12	Tennis	Special preparatory	Technical	Moderate	7.42	68.2	22.5	6.9	2	0.4	4.57	12.7	36.8	281	8	1.025	5	Negative	Negative	Negative	Norm	Negative	Norm	Negative	Negative	Yellow	Clear	Moderate	5.1	1	55	325	69	43.4	19	9	13	69	7.2	1.13	2.35	4.6	0.46	1.52	16.7	3.7	232
2009	M	14	Sports of the deaf	Competitive (main)	Technical	Below average	5.09	40.5	48.1	9.8	1.4	0.2	5.01	13.7	41.1	261	2	1.015	5	Negative	Negative	Negative	Norm	Negative	Norm	Negative	Negative	Yellow	Clear	Few	5.1	1.9	50	208	71	54.5	23	15	12	48	7.7	1.44	2.86	3.6	0.79	1.23	6.4	3.9	231
2328	M	15	Fencing	Competitive (main)	Psycho-emotional	High	7.16	59	34.9	4.9	0.8	0.4	5.47	15.4	45.5	269	4	1.025	5	Negative	Negative	0.25	Norm	Negative	Norm	17	10	Yellow	Clear	Few	6.9	2.1	64	312	68	48.1	37.9	13.7	13	101	21.7	1.5	2.62	3.4	0.54	1.36	15.7	6.1	231
1603	F	13	Trampolining	Competitive (main)	Endurance	Moderate	7.62	62.2	24.3	9.1	3.7	0.7	4.66	12.8	38.8	284	10	1.01	6	Negative	Negative	Negative	5.3	Negative	Norm	Negative	Negative	Yellow	Clear	A lot of	4.8	1.4	60	222	68	44.1	26	17	10	119	4.1	1.47	2.58	4.4	0.36	1.53	12.5	2.6	231
865	M	16	Hockey	Competitive (main)	Technical	Moderate	5.8	59.6	26	12.8	1.4	0.2	5.28	14.9	43	274	5	1.02	5	Negative	Negative	Negative	Norm	Negative	Norm	Negative	Negative	Yellow	Clear	Unit	6.4	2.5	67	422	71	43.2	42	22	15	49	10	1.2	2.55	3.1	0.5	1.16	21.8	6.2	231
999	F	15	Gymnastics	Special preparatory	Complex-coordinating	High	6.17	62.6	29	5.7	2.1	0.6	4.57	13.3	39	257	10	1.01	6	Negative	Negative	Negative	Norm	Negative	Norm	Negative	Negative	Yellow	Clear	Moderate	4.9	2	61	277	72	42	34.4	20.8	10	37	8	1.79	2.4	5.1	0.47	1.7	12.2	2.3	230
1033	F	13	Sports acrobatics	Special preparatory	Speed-strength	Moderate	5.94	51	30	13.8	4.2	1	4.95	13.6	41.1	274	4	1.025	5	25	Negative	Negative	5.1	Negative	Norm	Negative	Negative	Yellow	Clear	Moderate	6.5	1.2	66	258	73	52.8	91.5	20.2	14	50	9.6	1.55	2.61	5.2	0.58	1.7	13.6	4	230
2517	F	14	Tennis	Competitive (main)	Technical	Low	8.93	64.9	16.9	14	3.9	0.3	5.61	15.5	46.3	218	8	1.01	6.5	Negative	Negative	Negative	Norm	Negative	Norm	Negative	Negative	Yellow	Clear	Moderate	4.7	1.6	71	262	72	50.7	22.3	13	14	35	8.7	1.47	2.59	5.7	0.66	3.26	31.31	2.9	229
1797	M	13	Trampolining	Competitive (main)	Technical	Moderate	5.68	50.9	39.4	8.1	1.2	0.4	4.64	12.7	38.6	302	7	1.02	5	Negative	Negative	Negative	5.6	Negative	Norm	Negative	10	Yellow	Clear	Unit	5.2	1.2	53	322	74	53.8	26	16	12	32	9.1	1.25	2.5	4.6	0.48	1.34	12.4	5	229
2478	M	16	Sports wrestling	Competitive (main)	Technical	Low	5.44	45.9	43.4	8.8	1.7	0.2	4.86	13.7	41.4	266	6	1.01	7	Negative	Negative	Negative	5.3	Negative	Norm	Negative	Negative	Yellow	Clear	Unit	4.5	2.8	52	195	67	58.4	20	13	11	64	4.4	1.23	2.68	4.1	0.37	1.2	16.9	3.2	228
2801	M	17	Trampolining	Special preparatory	Technical	Moderate	4.84	43.1	42.6	12	1.7	0.6	5.3	14.6	41.9	226	3	1.01	7	Negative	Negative	Negative	5.5	Negative	Norm	Negative	Negative	Yellow	Clear	Few	2.9	1.1	57	430	68	44.7	22	12	11	82	11.1	1.47	2.47	3	0.55	1.15	18.2	7.1	228
343	F	15	Gymnastics	Competitive (main)	Technical	Moderate	5.74	45.4	43.9	9.4	1	0.3	4.99	14.1	42	242	7	1.02	6.5	Negative	Negative	Negative	Norm	Negative	Norm	Negative	Negative	Yellow	Clear	Moderate	6.7	1.7	69	259	70	49.9	52	29.8	12	115	7.7	1.34	2.43	5.1	0.49	1.97	10.2	2.3	228
2145	M	17	Bullet shooting	General preparatory	Endurance	Moderate	5.43	54.1	31.5	10.7	3.3	0.4	5.16	13.9	40.5	272	12	1.015	6	Negative	Negative	Negative	5.1	Negative	Norm	Negative	Negative	Yellow	Clear	Moderate	3.9	1.5	49	404	69.2	43.1	23.8	14.2	12	35	9.3	1.4	2.41	2.79	0.73	0.91	15	5.2	227
1904	M	15	Tennis	Special preparatory	Endurance	Moderate	7.25	52	35.2	9.2	3.2	0.4	4.76	14.5	43.1	252	2	1.02	6	Negative	Negative	0.25	Norm	Negative	Norm	Negative	10	Yellow	Clear	Moderate	10.8	1.8	74	378	79	57.7	26.6	15.2	15	32	19.7	1.69	2.63	4.3	0.54	2	16.8	10.2	227
1381	M	15	Boxing	Special preparatory	Speed-strength	Moderate	8.31	50.7	34.8	10.6	3.4	0.5	4.64	13.8	39.6	243	8	1.025	5	Negative	Negative	Negative	Norm	Negative	Norm	Negative	Negative	Yellow	Clear	Unit	8.1	2	74	378	79	54.5	23	18	18	62	5.5	1.37	2.65	3.7	1.3	1.32	14.5	3.5	227
2322	M	15	Baseball	Special preparatory	Technical	Above average	10.83	42	47.5	7.8	2.4	0.3	5.19	14.8	43.1	247	5	1.02	6	Negative	Negative	Negative	5.99	Negative	Norm	Negative	Negative	Yellow	Clear	Moderate	5.4	1.3	60	320	79	47	20.1	13.7	11	49	6.5	2.09	2.46	4.4	0.59	1.07	9.4	4	226
2630	M	15	Fencing	Recovery	Technical	Moderate	5.23	49.1	37.9	10.3	2.3	0.4	5.46	15.1	43.9	235	3	1.02	6	Negative	Negative	Negative	Norm	Negative	Norm	Negative	Negative	Yellow	Clear	Unit	5.1	1.6	84	472	72	52.9	28.2	12.4	10	35	24	1.34	2.53	3.7	0.41	1.68	25.4	12	226
2336	M	16	Baseball	Special preparatory	Strength Endurance	Moderate	7.45	49.1	37.3	7.7	5.1	0.8	5.83	15.8	46.7	220	2	1.015	7	Negative	Negative	0.75	5.12	Negative	Norm	Negative	Negative	Yellow	Clear	Moderate	6	1.8	80	431	74	54.8	19.4	13.6	15	53	19.7	1.68	2.61	5	0.39	1.75	22.4	9.2	225
941	M	16	Hockey	General preparatory	Technical	Moderate	6.7	55.1	32.5	11.3	1	0.1	5.09	15	43.8	188	5	1.02	5	Negative	Negative	Negative	5.6	Negative	Norm	Negative	Negative	Yellow	Clear	Unit	4.2	1.8	71	252	76	44.6	21	21	13	36	12.9	1.2	2.59	3.7	0.79	1.67	16.2	7.6	225
1781	M	16	Sports wrestling	Special preparatory	Strength Endurance	High	5.04	37.5	47	12.9	2.4	0.2	5.38	15	42.9	198	2	1.025	5	25	Negative	0.25	5.3	Negative	17	17	Negative	Yellow	Clear	Moderate	2.8	1.9	57	261	60	51.3	23	16	13	45	8.9	1.44	2.55	4.3	0.55	1.46	15	4.6	224
3616	M	13	Taekwondo	Special preparatory	Technical	Moderate	6.03	48.1	39.1	10	2.3	0.5	4.81	13.6	40.3	329	2	1.015	6	Negative	Negative	0.25	5.3	Negative	Norm	Negative	10	Yellow	slightly cloudy	A lot of	5.8	1	51	266	66	51.9	12.7	6.2	12	34	14.6	1.77	2.41	3.54	0.49	1.8	32.69	8.2	224
2907	M	15	Sports of persons with lesions of the musculoskeletal system	Special preparatory	Technical	Moderate	6.1	42.7	46.7	9	1.3	0.3	5.23	14.6	43.3	229	3	1.02	5	Negative	Negative	Negative	5.6	Negative	Norm	Negative	Negative	Yellow	Clear	Moderate	5.6	1.9	66	261	78	53.3	9.1	11.4	21	37	11.3	1.54	2.27	4.56	0.83	2.13	15.39	4.3	223
2037	F	10	Horseback Riding	Special preparatory	Endurance	Moderate	8.88	47.6	35.7	13.5	2.9	0.3	4.78	13.6	38.5	214	5	1.015	7	25	Negative	Negative	6	Negative	Norm	Negative	Negative	Yellow	Clear	Moderate	5.7	2.2	39	137	77	44.2	27	15	12	52	3	1.35	2.53	4.2	1.46	1.19	18.3	2.1	223
1605	M	16	Hockey	Special preparatory	Speed-strength	Moderate	4.62	36.9	43.5	17.3	1.9	0.4	4.73	13.5	39.3	209	6	1.02	5	Negative	Negative	Negative	5.9	Negative	Norm	Negative	Negative	Yellow	Clear	Unit	6.5	1.6	59	270	76	54	27	17	17	41	10.6	1.02	2.57	2.9	0.3	1.04	9.9	6.5	223
1084	F	8	Chess	Competitive (main)	Technical	Moderate	8.13	41.6	43.7	10.2	3.9	0.6	4.48	13.3	37.5	234	8	1.02	5	100	Negative	Negative	Norm	Negative	Norm	Negative	Negative	Yellow	Clear	Moderate	4.9	2.7	53	334	69	52.9	28	20	19	66	8	1.67	2.76	3.6	0.75	1.31	20.4	5.6	223
756	M	15	Tennis	General preparatory	Speed-strength	Moderate	5.55	35.9	41.6	10.8	10.6	1.1	5.34	14.7	42	256	3	1.015	7	Negative	Negative	Negative	Norm	Negative	Norm	Negative	Negative	Yellow	Clear	Unit	5.8	1.7	64	309	65.4	42.7	24.2	22.9	14	94	10.2	1.18	2.4	4.34	0.54	1.58	17.4	5.7	223
98	M	15	Gymnastics	Special preparatory	Complex-coordinating	Moderate	6.53	44.2	40	7.4	7.5	0.9	4.67	13.5	39.3	280	3	1.02	5	Negative	Negative	Negative	5.6	Negative	Norm	Negative	Negative	Yellow	Clear	Few	7.5	1.4	74	293	65	40.3	67	46	12	62	14	1.71	2.65	4.2	0.39	1.89	16.4	7.8	223
3300	F	14	Taekwondo	Special preparatory	Technical	Moderate	7.63	51.5	37.9	7.6	2.5	0.5	4.79	12.9	39.4	284	4						5.1								4	2.1	67	376	70.1	50	16.1	9.6	13	37	14.2	1.24	2.49	4.24	0.62	1.57	25.78	7	221
2538	M	12	Chess	End of recovery period	Endurance	Above average	6.48	32.6	58.2	7.3	1.1	0.8	4.42	13.6	38.5	251	6	1.01	6.5	Negative	Negative	Negative	Norm	0.5	Norm	Negative	Negative	Yellow	Clear	Unit	3.8	2.4	52	193	69	57.4	26	13	12	47	13.1	1.65	2.72	4.2	0.34	2.11	20.7	8.3	220
1626	M	14	Kickboxing	Special preparatory	Technical	High	6.43	43.2	43.7	8.4	4.4	0.3	4.83	12.8	37.5	157	4	1.015	6	Negative	Negative	Negative	6.5	Negative	Norm	Negative	Negative	Yellow	Clear	A lot of	4.3	1	62	392	73	43.9	32	17	12	70	12.6	1.31	2.6	3.7	0.48	1.63	14.5	7.2	220
2885	M	16	Sports wrestling	Special preparatory	Technical	Moderate	8.89	70.7	21.8	6.3	0.9	0.3	5.25	14.9	43.8	241	5	1.015	6	Negative	Negative	Negative	4.9	Negative	Norm	Negative	10	Yellow	Clear	Few	4	1.9	88	325	78	49.7	17.7	11.6	10	68	5.2	1.41	2.65	3.3	2.23	0.98	10.5	3.1	220
3452	M	15	Sports wrestling	General preparatory	Strength Endurance	High	7.69	29.7	51.2	14.2	4.2	0.7	5.33	14.7	43.2	253	6	1.025	5	Negative	Negative	Negative	Norm	Negative	Norm	Negative	25	Yellow	Clear	Moderate	5.8	1.7	74	356	81	53.6	15.9	8.6	14	63	9.4	2.29	2.77	4.2	1.03	1.1	17.7	4.8	219
1604	M	16	Sports wrestling	Competitive (main)	Strength Endurance	High	9.25	65.1	25.8	8.4	0.5	0.2	5.42	16	47	278	3	1.02	5	Negative	Negative	Negative	5.1	Negative	Norm	Negative	Negative	Yellow	Clear	Unit	7	1.8	59	504	71	58.4	27	17	8	94	14.7	1.36	2.7	4.2	1.12	1.28	25.6	8.2	218
564	M	15	Sports wrestling	General preparatory	Endurance	Moderate	8.13	55.6	27.2	11.8	5.2	0.2	4.97	14.3	41.8	195	2	1.01	7	Negative	Negative	Negative	Norm	Negative	Norm	Negative	Negative	Yellow	Clear	Unit	4.5	1.3	62	369	65	56.3	32	25	18	37	12.5	1.09	2.57	3.2	0.53	0.8	16.4	7.7	218
537	M	14	Gymnastics	General preparatory	Strength Endurance	High	4.05	43.1	45	9.6	1.8	0.5	4.85	13.9	41.3	279	3	1.015	8	Negative	Negative	Negative	5.76	Negative	Norm	Negative	Negative	Yellow	Clear	A lot of	4.2	1.8	56	222	69	50	35.1	25.5	9	54	10.9	1.73	2.54	4	0.47	2.05	14	6.1	217
2791	F	15	Football	General preparatory	Technical	Moderate	6.74	40.4	46.6	11.7	0.7	0.6	4.39	11	34.6	299	6	1.01	8	Negative	Negative	Negative	5.4	Negative	Norm	Negative	Negative	Yellow	Clear	Moderate	3.7	1.7	53	219	73	43.4	21	12	11	72	7.1	1.52	2.54	3.9	0.49	1.43	7	4.5	217
1552	M	15	Trampolining	Competitive (main)	Speed-strength	High	8.04	43.3	47.5	6.3	2.4	0.5	5.26	14.4	42	257	5	1.02	5	Negative	Negative	Negative	Norm	Negative	Norm	Negative	Negative	Yellow	Clear	Moderate	6	2.2	77	429	77	54.6	20	17	18	75	34.7	1.41	2.93	4.4	0.67	1.5	19.9	15.3	216
3252	M	15	Luge	Competitive (main)	Speed-strength	Moderate	4.19	39.4	42.2	13.8	3.6	1	4.8	14	41.4	229	2	1.02	6	Negative	Negative	Negative	5	Negative	Norm	Negative	Negative	Yellow	Clear	Unit	2.8	2	67	416	68	42.9	26	10	13	34	8.8	1.22	2.57	3.6	0.76	1.14	14.9	7.9	216
2810	M	8	Chess	Special preparatory	Endurance	Moderate	17.39	85.1	8.9	3.5	2.4	0.1	4.67	12.6	36.1	345	9	1.015	5	Negative	Negative	Negative	6.2	Negative	Norm	17	Negative	Yellow	Clear	Unit	6.2	3.5	49	133	74	54.3	23	12	12	73	10.9	1.65	2.68	4.3	0.27	1.61	5.9	7	216
1391	M	16	Hockey	Special preparatory	Strength Endurance	Moderate	4.32	43.8	44.9	8.1	3	0.2	5.19	15.1	42.5	182	3	1.02	5	Negative	Negative	Negative	5.6	Negative	Norm	Negative	Negative	Yellow	Clear	Unit	5.7	1.3	77	376	73	52.5	24	18	15	56	11.9	1.37	2.59	3.3	0.73	1.35	30.5	7.2	216
2957	M	14	Taekwondo	General preparatory	Endurance	Moderate	4.92	52	35	8.1	4.5	0.4	5.06	14.2	41.1	247	4	1.015	5	Negative	Negative	Negative	Norm	Negative	Norm	Negative	Negative	Yellow	slightly cloudy	Unit	5.4	1.1	75	235	70.7	52	18.7	11.1	12	18	11.7	1.5	2.45	4.42	0.47	2.22	21.64	6.3	215
2458	M	14	Taekwondo	Special preparatory	Technical	Moderate	7.15	55.8	28	10.9	5	0.3	5.81	15.2	43.8	267	2	1.02	6	Negative	Negative	Negative	5.4	Negative	Norm	Negative	10	Yellow	Clear	Moderate	5.7	1.7	85	475	71.2	55	18.8	13	18	38	14.5	1.08	2.55	5.24	0.68	1.59	21.69	7.4	215
1184	M	15	Hockey	Competitive (main)	Speed-strength	Moderate	4.98	43.4	36.9	17.1	2.2	0.4	5.1	13.7	42.6	278	14	1.02	5	Negative	Negative	0.25	Norm	Negative	Norm	Negative	Negative	Yellow	Clear	Few	6	2.5	89	508	75	44.6	39.8	19.1	14	41	11.3	1.47	2.58	4.7	0.39	1.54	24.4	8.6	214.39
3314	F	12	Horseback Riding	Competitive (main)	Technical	High	4.67	49.3	42.8	7.3	0.4	0.2	4.34	12.8	36.2	310	5	1.015	6	Negative	Negative	Negative	5.4	Negative	Norm	Negative	50	Yellow	Clear	A lot of	3.9	1.9	63	268	78	53.6	16.2	9.5	10	69	10.2	1.71	2.65	3.3	0.85	1.37	15.1	5.9	214
2499	F	11	Trampolining	Special preparatory	Complex-coordinating	High	5.54	33.8	52.2	9.9	3.6	0.5	4.79	13.3	39.8	317	2	1.015	5	Negative	Negative	Negative	5.5	Negative	Norm	Negative	Negative	Yellow	Clear	Moderate	4.6	1.9	54	306	74	44.8	21	13	12	60	12.4	1.53	2.82	4.1	0.61	2.3	10.5	7.7	214
1488	F	14	Sports acrobatics	Special preparatory	Endurance	High	8.25	56.3	32.4	8.2	2.5	0.6	4.73	13.2	40.6	292	8	1.015	6	Negative	Negative	Negative	Norm	Negative	Norm	Negative	Negative	Yellow	Clear	Moderate	4.7	1.3	60	196	77	52.5	26.2	17.5	12	67	14.8	1.64	2.58	4.8	0.45	2.74	31.7	6.5	213
745	M	15	Hockey	Special preparatory	Endurance	Low	6.03	52.7	35	10.3	1.7	0.3	4.89	14.1	41.7	223	5	1.015	7	Negative	Negative	0.25	5.9	Negative	Norm	Negative	Negative	Yellow	Clear	Unit	6.8	1.7	80	452	79	54.2	45	23	13	61	16.3	1.14	2.63	3.4	0.36	0.96	21.6	9.4	213
2767	M	15	Baseball	General preparatory	Endurance	Moderate	6.98	43.6	40.1	11.6	4.6	0.1	4.67	13	38.8	261	10	1.025	5	Negative	Negative	0.25	6.81	Negative	Norm	17	10	Yellow	Clear	Moderate	4.8	1.3	75	338	67	39.6	19.6	12	17	114	10.6	1.64	2.52	3.2	0.69	0.8	8.2	5.8	213
2003	F	13	Gymnastics	General preparatory	Technical	Moderate	5.29	43.1	41	14.6	1.1	0.2	4.54	12.4	37.3	320	7	1.025	6	Negative	Negative	0.25	Norm	Negative	Norm	Negative	Negative	Yellow	Clear	Few	4.8	1.3	47	194	69	43.8	22	15	13	68	5.5	1.4	2.68	3.4	0.27	1.76	9.2	3.8	213
913	M	15	Hockey	Competitive (main)	Strength Endurance	Moderate	7.26	56.2	25.2	14.6	3.4	0.6	5.4	15.5	46	194	5	1.015	8	Negative	Negative	Negative	4.5	Negative	Norm	Negative	Negative	Yellow	Clear	Unit	4.5	2.1	102	531	71	45	23.1	21.2	26	55.4	11.3	1.19	2.56	3.6	0.51	1.51	18.2	6.6	212.34
1076	M	16	Luge	General preparatory	Endurance	Above average	8.2	28.4	24	12.3	34.6	0.7	4.46	13	37.8	239	4	1.015	7	Negative	Negative	Negative	Norm	Negative	Norm	Negative	Negative	Yellow	Clear	Unit	4.8	1.1	54	313	65	44.1	26	20	14	47	9.3	1.18	2.42	2.8	0.52	1.25	13.8	5.9	212
3318	F	14	Taekwondo	Special preparatory	Technical	Moderate	5.67	39.5	48.1	8.5	3.4	0.5	4.78	14	40.6	333	3	1.03	6	Negative	Negative	Negative	4.9	Negative	Norm	Negative	Negative	Yellow	Clear	Moderate	7.1	1.7	71	281	71.2	55.7	19.9	9.5	14	67	12.3	1.14	2.61	3.91	0.75	1.47	23.41	6.8	212
2549	M	15	Sports wrestling	General preparatory	Strength Endurance	Moderate	6.32	52.3	40.2	6	1.3	0.2	4.09	11.1	32.4	302	10	1.025	5	Negative	Negative	Negative	5.6	Negative	Norm	Negative	Negative	Yellow	Clear	Unit	6.3	1.6	68	251	64	56.3	29	13	15	38	7.7	1.33	2.5	4.2	0.6	1.43	19.5	5.3	212
568	M	18	Gymnastics	General preparatory	Strength Endurance	Moderate	6.02	41.6	45.8	9.1	3.2	0.3	5.05	14.9	42.4	212	3	1.02	5	Negative	Negative	Negative	5.6	Negative	Norm	Negative	Negative	Yellow	Clear	Unit	6.1	1.6	72	400	68	40.1	33	25	17	58	10.7	1.59	2.58	3.2	0.37	1.34	20.5	6.8	212
628	M	16	Golf	General preparatory	Technical	High	3.72	47.9	39.2	9.7	2.7	0.5	5.24	14.1	42.1	223	2	1.015	6.5	Negative	Negative	Negative	Norm	Negative	Norm	Negative	Negative	Yellow	Clear	Unit	3.4	1.7	58	273	71	54.1	23	24	12	89	7.6	1.28	2.56	2.8	0.39	1.13	11.8	4.6	211
3131	M	14	Taekwondo	General preparatory	Strength Endurance	Moderate	5.17	54	28.4	13.3	3.3	1	5.25	14.8	44.6	254	3	1.02	5	25	Negative	0.75	5.8	Negative	Norm	Negative	Negative	Yellow	slightly cloudy	A lot of	5.6	1.4	70	286	74.8	52.8	17.6	10.4	16	27	12.2	1.43	2.46	4.92	0.85	1.64	31	6	211
998	F	15	Gymnastics	General preparatory	Technical	Moderate	11.65	69.6	21	8	1.2	0.2	4.65	12.8	37.7	357	7	1.03	5	Negative	Negative	Negative	4.3	Negative	Norm	Negative	Negative	Yellow	Clear	Moderate	5	1.9	68	305	71	46.2	26.2	20.8	12	33	26.5	1.66	2.47	4.7	0.42	1.95	9.8	6.4	211
987	M	15	Hockey	General preparatory	Endurance	Above average	5.3	50.4	36.4	8.1	4.7	0.4	5.08	14.2	41.5	233	9	1.02	5	Negative	Negative	Negative	Norm		Norm	Negative	Negative	Yellow	Clear	Unit	5.6	1.5	74	485	77	56.1	50	21	17	41	11.3	1.36	2.75	3.5	0.34	1.15	18.6	7.1	210
1429	M	17	Gymnastics	Special preparatory	Technical	Moderate	6.08	58.7	30.9	8.1	2.1	0.2	5.59	15.7	45	339	3	1.025	5	Negative	Negative	Negative	5	Negative	Norm	Negative	Negative	Yellow	Clear	Few	5.8	1.8	87	355	68	42.1	29	18	15	42	13.4	1.36	2.62	4.4	0.66	1.41	21.7	7.5	210
1081	M	17	Fencing	General preparatory	Technical	Moderate	8.31	67.7	22.4	8.2	1.3	0.4	5.31	15	44.6	254	3	1.025	5	Negative	Negative	0.25	Norm	Negative	Norm	Negative	Negative	Yellow	Clear	Unit	6.5	1.8	112	302	80	57.5	28	20	52	62	11.6	1.54	2.76	4.1	0.55	1.66	14.7	7.9	210
903	F	15	Freestyle	Special preparatory	Endurance	Moderate	10.17	70.3	23.4	5	1.2	0.1	4.65	12.9	40.2	288	12	1.02	6	Negative	Negative	Negative	4.79	Negative	Norm	Negative	Negative	Yellow	Clear	Moderate	4.4	1.9	58	213	66	44.8	23.1	21.3	9	72	5.7	1.51	2.63	3.1	0.6	1.18	9.1	1.7	210
1289	M	15	Sports wrestling	General preparatory	Technical	High	9.52	66.6	23.9	7.9	1.4	0.2	4.56	13.3	39.2	294	12	1.02	5	Negative	Negative	Negative	5.45	Negative	Norm	Negative	Negative	Yellow	Clear	Few	4.5	1.5	58	283	68	41	20.5	18.4	21	86	12.4	1.46	2.79	4	0.75	1.32	13.9	2.3	208
2400	M	14	Sports acrobatics	General preparatory	Strength Endurance	Moderate	4.79	52.9	35.7	7.9	3.1	0.4	4.77	13	37.2	262	7	1.02	5	Negative	Negative	Negative	4.9	Negative	Norm	Negative	Negative	Yellow	Clear	Unit	4.9	1.8	71	294	79	52.4	22.7	13.1	14	67	9.8	1.72	2.31	4.3	0.67	1.76	17.2	5.3	208
2308	M	17	Baseball	General preparatory	Technical	Moderate	7.03	48.6	36.8	8.5	5.5	0.6	5.35	15.9	47.2	359	3	1.02	6	Negative	Negative	Negative	5.54	Negative	Norm	Negative	Negative	Yellow	Clear	Unit	6.4	1.7	96	472	82	55.3	24.1	13.8	19	56	26.6	1.58	2.62	4.8	0.97	1.54	20.4	12.3	208
1284	F	15	Freestyle	General preparatory	Strength Endurance	Moderate	5.23	53.6	36.3	8.6	1.3	0.2	5.06	13.8	40.1	285	7	1.01	7	Negative	Negative	Negative	Norm	Negative	Norm	Negative	Negative	Yellow	Clear	Moderate	3.6	1.8	59	251	69	40.8	19.4	18.4	21	90	9.3	1.79	3	4.4	0.89	1.51	21.5	2.2	208
2732	M	15	Golf	Competitive (main)	Technical	Moderate	5.64	45.1	44.1	8.3	2.1	0.4	4.68	14	40.1	259	4	1.015	5	Negative	Negative	Negative	5.5	Negative	Norm	Negative	Negative	Yellow	Clear	Unit	6.7	1.3	67	282	76	57.3	18	12	8	58	10.4	1.2	2.88	4.1	0.33	1.49	25.4	5.7	207
653	M	15	Gymnastics	General preparatory	Complex-coordinating	Moderate	7.97	37.7	40.9	7.8	12.3	1.3	4.87	14	40.9	245	2	1.02	6.5	Negative	Negative	Negative	Norm	Negative	Norm	Negative	Negative	Yellow	Clear	Unit	4.2	1.5	54	237	70	42.2	34	24	13	66	12.2	1.57	2.5	3.6	0.28	1.64	18	7.9	207
2628	M	15	Baseball	Competitive (main)	Technical	High	5.36	36	52.2	9.1	2.1	0.6	4.94	13	38.8	237	5	1.02	5	Negative	Negative	Negative	Norm	Negative	Norm	Negative	Negative	Yellow	Clear	Moderate	4.9	1.3	59	198	80	49.6	24.1	12.4	10	33	53.8	1.66	2.6	4.1	0.33	2.03	16	9.5	206
2847	M	15	Fencing	Competitive (main)	Technical	Moderate	7.32	49.3	39.6	8.5	2.3	0.3	5.07	14.3	42.9	197	4	1.02	5	Negative	Negative	Negative	Norm	Negative	Norm	Negative	10	Yellow	Clear	Moderate	2.5	1.6	63	304	65	43.6	15.2	11.8	12	53	6.9	1.6	2.46	3.3	0.59	1.29	9.7	2.2	206
2552	M	27	Sports of the deaf	Special preparatory	Speed-strength	Moderate	8.55	55	31.8	9.4	3.6	0.2	4.76	14.7	43.6	223	4	1.01	8	Negative	Negative	Negative	Norm	Negative	Norm	Negative	Negative	Yellow	Clear	Unit	4.9		69	258	72	59.9	30	13	13	243	12	1.02	2.78	4.7	0.61	1.69	15.1	7.4	206
1293	F	13	Horseback Riding	Special preparatory	Strength Endurance	Moderate	5.43	51.9	36.1	10.3	1.5	0.2	4.16	12.4	37.2	273	7	1.015	6	Negative	Negative	Negative	Norm	Negative	Norm	Negative	10	Yellow	Clear	Moderate	3.4	1.2	40	207	74	50.8	29.3	18.4	10	44	8.5	1.59	2.57	3.9	0.45	2.13	12.1	4.9	206
582	M	15	Hockey	Competitive (main)	Speed-strength	Moderate	8.47	57.3	32.1	7.7	2.5	0.4	4.98	14	41	272	7	1.015	6	Negative	Negative	Negative	Norm	Negative	Norm	Negative	Negative	Yellow	Clear	Unit	4.6	1.6	76	492	72	51.8	66	25	12	40	20.1	1.45	2.5	3.1	0.21	1.58	18.2	12.8	206
549	M	16	Hockey	General preparatory	Speed-strength	Low	7.32	46	28.7	13.7	11.1	0.5	5.45	15.7	44.7	167	2	1.015	6	Negative	Negative	0.25	5.5	Negative	Norm	Negative	Negative	Yellow	Clear	Few	5.1	1.7	54	339	78	56	23	25	40	55	14.6	1.32	2.61	3.8	0.88	1.79	24.3	8.2	205
2809	M	17	Fencing	General preparatory	Technical	Moderate	7.09	52.8	33.7	8	5.2	0.3	4.72	13.6	39	287	5	1.015	7	Negative	Negative	Negative	5.7	Negative	Norm	Negative	Negative	Yellow	Clear	Unit	4.8	1.7	70	421	79	56.2	23	12	14	45	10.6	1.59	2.7	3.8	0.51	1.35	23.1	7.2	205
2253	M	12	Tennis	General preparatory	Speed-strength	Moderate	3.42	56.9	31.9	9.1	1.8	0.3	4.58	13.2	37.9	265	5	1.015	5	Negative	Negative	Negative	Norm	Negative	Norm	Negative	Negative	Yellow	Clear	A lot of	6.9	1.2	58	263	66	42.6	23.6	14	13	58	7.5	1.45	2.47	3.9	0.43	2.51	6.4	3.9	205
1432	M	11	Kickboxing	General preparatory	Endurance	Moderate	6.88	31.4	57.7	8.3	2	0.6	4.47	12.6	37.1	307	5	1.02	5	Negative	Negative	0.25	Norm	Negative	Norm	Negative	Negative	Yellow	Clear	Few	4.9	1.5	49	302	73	52.9	30	18	13	65	16.2	1.45	2.73	3.9	0.44	1.75	30.2	6	204
734	M	15	Basketball	General preparatory	Endurance	Moderate	6.42	54.9	33.5	8.3	3	0.3	4.78	13.8	41.8	280	6	1.01	7	Negative	Negative	Negative	5.9	Negative	Norm	Negative	Negative	Yellow	Clear	Few	3.5	2.6	81	337	73	55.1	32	23	9	72	7.4	1.2	2.43	3.4	0.73	1.32	9.2	4.1	204
385	F	12	Gymnastics	General preparatory	Complex-coordinating	Above average	3.54	37.3	52.8	7.9	1.4	0.6	4.71	14	40.6	308	4	1.02	6.5	Negative	Negative	Negative	Norm	Negative	Norm	Negative	Negative	Yellow	slightly cloudy	Moderate	4.4	2.7	60	186	72	52.5	37.4	28.7	12	63	8.4	1.27	2.67	6	0.32	2.49	16.8	2.6	203
3324	M	16	Archery	Special preparatory	Technical	Moderate	6.04	47.7	41.1	9.6	1.3	0.3	5.08	14.5	42	238	2	1.015	6.5	Negative	Negative	Negative	6	Negative	Norm	Negative	Negative	Yellow	Clear	Unit	4.3	1.1	60	316	75	51.1	15.7	9.4	12	44	9.9	1.58	2.6	3.1	0.31	1.43	16.9	3.8	203
2539	M	11	Kickboxing	Special preparatory	Technical	Moderate	6.69	35.4	52.9	7.2	4.2	0.3	4.85	11.9	36	208	6	1.02	5	Negative	Negative	0.25	Norm	5	Norm	Negative	25	Yellow	Clear	Unit	6.7	1.3	35	176	78	53.2	26	13	12	47	7.7	1.22	2.6	3.9	0.35	1.76	19.1	4.2	203
3433	M	13	Taekwondo	Special preparatory	Technical	High	6.73	52.5	36.6	7.3	3	0.6	4.72	13.4	39.3	295	3	1.02	5	Negative	Negative	Negative	Norm	Negative	Norm	Negative	Negative	Yellow	Clear	Moderate	7	1.5	67	258	67.7	50.5	17.6	8.9	12	65	25.2	1.56	2.5	3.6	0.37	1.88	18.62	12.7	201
28	M	15	Rock climbing	Special preparatory	Strength Endurance	Above average	5.92	45.4	43.9	10.1	0.3	0.3	4.77	12.9	37.8	163	4	1.02	5	Negative	Negative	Negative	5.7	Negative	Norm	17	Negative	Yellow	Clear	Unit	4.1	1.7	99	352	71	42.9	156	70	13	68	35	1.14	2.48	3.9	0.62	1.25	17.6	15.6	200
400	M	31	Bobsled	Recovery	Strength Endurance	Below average	5.71	51.7	38.4	7.9	1.8	0.2	5.07	15.7	43.1	197	2	1.015	6.5	Negative	Negative	Negative	5.1	Negative	Norm	Negative	Negative	Yellow	Clear	Unit	5.3	1.6	105	72	64	44.7	25	28	13	87	19.3	0.92	2.49	4.1	0.68	1.48	20.3	11.8	200
1012	M	16	Freestyle	Competitive (main)	Complex-coordinating	High	4.02	53.5	34.8	9	2.2	0.5	5.62	15.8	46.4	142	2	1.02	5	Negative	Negative	Negative	Norm	Negative	Norm	Negative	Negative	Yellow	Clear	Unit	4.2	2.7	78	358	69	48.7	22.5	20.5	13	65	9.7	1.66	2.47	3.3	0.66	1.11	15.3	2.5	200
2509	M	12	Tennis	Special preparatory	Speed-strength	Low	4.91	47.9	40.3	11	0.6	0.2	4.5	13.2	37.4	216	6	1.02	6	Negative	Negative	Negative	5.1	Negative	Norm	Negative	Negative	Yellow	Clear	A lot of	6	1.9	59	358	71	44.5	22	13	12	60	5.2	1.51	2.46	3.8	0.7	1.46	15.1	2.8	200
2269	F	12	Diving	General preparatory	Technical	Moderate	6.26	28.1	53.8	9.3	7.8	1	4.57	13.4	39.3	346	5	1.01	8	25	Negative	Negative	Norm	Negative	Norm	Negative	Negative	Yellow	Clear	A lot of	3.3	1.5	48	185	69	44.2	27	14	12	59	5.9	1.41	2.54	4.5	0.65	1.44	8.4	3.1	200
3292	M	15	Hockey	Competitive (main)	Endurance	High	10.66	65.7	24.6	8.3	1.1	0.3	5.42	15.7	45.3	296	4	1.025	5	Negative	Negative	0.25	4.9	Negative	Norm	17	10	Yellow	slightly cloudy	Moderate	7.3	2.5	89	534	77	56	21.5	9.7	10	60	22.9	1.57	2.7	3.4	0.45	1.13	34.2	14	199.24
3644	M	14	Taekwondo	General preparatory	Endurance	Moderate	7.4	68.2	23.4	6.5	1.5	0.4	5.09	13.8	41.9	358	5	1.015	6.5	Negative	Negative	Negative	Norm	Negative	Norm	Negative	Negative	Yellow	Clear	Moderate	3.7	1.1	73	287	70.6	51	21.6	4.6	17	46	16.4	1.53	2.44	4.42	0.39	2.01	29.71	8.4	199
3419	F	13	Taekwondo	General preparatory	Endurance	Moderate	4.02	40.1	45	10.4	4	0.5	4.41	12	36.2	174	10	1.01	7	Negative	Negative	Negative	Norm	Negative	Norm	Negative	Negative	Yellow	Clear	Moderate	4	3.1	51	244	64	42.4	21	9	9	43	9.9	1.02	2.28	5.7	0.42	1.63	15.1	5.3	199
2392	M	13	Baseball	Special preparatory	Endurance	Moderate	7.82	45.8	42.7	7.8	3.2	0.5	4.64	13.2	39.3	273	3	1.02	5	Negative	Negative	Negative	Norm	Negative	Norm	Negative	Negative	Yellow	Clear	Moderate	4.1	1.4	51	252	73	45	26.1	13.2	12	73	12.3	1.75	2.5	4.3	0.73	1.66	22.9	6.3	199
685	M	17	Sports wrestling	General preparatory	Strength Endurance	Moderate	5.95	52.8	34.6	8.2	4.2	0.2	4.84	13.7	41.8	239	10	1.02	6	Negative	Negative	Negative	Norm	Negative	Norm	Negative	Negative	Yellow	Clear	Unit	4.9	2.2	66	345	70	43.2	22	23.4	11	41	6.4	1.3	2.59	3.5	0.54	1.32	9	2.5	199
60	M	15	Snowboard	Special preparatory	Endurance	Moderate	5.09	62.6	28.1	7.9	1.2	0.2	5.07	15.1	43.8	218	3	1.015	5	25	Negative	Negative	Norm	Negative	Norm	Negative	Negative	Yellow	Clear	Unit	4.4	2.4	61	399	60	53.3	257	51	17	84	30.7	1.14	2.62	4	0.61	1.1	22.2	14.9	199
2544	F	10	Chess	Competitive (main)	Psycho-emotional	High	9.66	36	47.4	7.2	8.7	0.7	5.12	13.8	40.6	334	2	1.02	5	Negative	Negative	Negative	Norm	Negative	Norm	17	Negative	Yellow	Clear	Moderate	4.8	2.2	47	265	68	44.8	27	13	14	58	9.1	1.82	2.68	5.2	0.67	1.38	26.7	5.2	198
1812	M	16	Hockey	Competitive (main)	Endurance	High	4.98	40.2	45.6	11	2.8	0.4	5.07	14.9	43.5	211	4	1.02	6	Negative	Negative	Negative	Norm	Negative	Norm	Negative	Negative	Yellow	Clear	Unit	6.2	1.6	96	378	77	44.9	29	16	13	40	11.2	1.22	2.74	3	0.45	1.13	20.8	6	198
3457	F	11	Horseback Riding	General preparatory	Technical	Moderate	5.89	35.6	57.4	5.1	1.7	0.2	4.36	12.9	36.9	261	12	1.02	5	Negative	Negative	1.5	5.7	Negative	Norm	Negative	Negative	Yellow	Clear	Moderate	2.7	2	65	357	81	49.6	20.5	8.5	8	53	17.9	1.66	2.7	4.4	1.2	2.03	16.5	9.2	198
467	M	16	Sports wrestling	Special preparatory	Strength Endurance	High	5	52.8	37.4	7	2.4	0.4	5.58	13.3	41.4	189	3	1.02	6	Negative	Negative	Negative	Norm	Negative	Norm	Negative	Negative	Yellow	Clear	Unit	3.3	1.6	71	357	73	44.4	19.7	26.8	15	107	5.3	1.46	2.55	5	1.41	1.33	8.9	3.6	197
2486	M	11	Kickboxing	Special preparatory	Technical	Moderate	4.55	45.3	42.4	10.8	1.1	0.4	4.7	13.3	39.2	361	4	1.025	5	Negative	Negative	0.25	Norm		17	17	Negative	Yellow	Clear	Unit	5.5	1.5	45	238	73	44.5	20	13	12	45	10.1	1.6	2.72	4.2	0.37	2.05	26.9	5.9	195
2292	M	13	Taekwondo	General preparatory	Technical	Moderate	6.04	65	24.3	9.8	0.7	0.2	5.26	15	42.6	332	5	1.02	5	Negative	Negative	0.25	5.4	Negative	Norm	17	Negative	Yellow	Clear	A lot of	4.1	1.8	71	372	69.9	54.2	17.1	13.9	13	30	5.1	1.52	2.46	3.33	0.52	1.26	10.34	3.5	195
1403	M	14	Kickboxing	General preparatory	Speed-strength	High	8.76	50.2	37.6	8.4	3.5	0.3	4.7	14	41.8	221	2	1.02	5	Negative	Negative	Negative	5.9	Negative	Norm	Negative	Negative	Yellow	Clear	Unit	4.6	1.9	63	463	76	56.2	26	18	18	33	23.3	1.25	2.79	3.5	0.45	1.72	21	13.4	194
702	M	17	Tennis	Competitive (main)	Speed-strength	High	6.11	46.2	40.9	9.3	3.4	0.2	5.47	16	46.3	160	3	1.015	5	Negative	Negative	Negative	Norm	Negative	Norm	Negative	Negative	Yellow	Clear	Unit	7.6	1.6	75	369	70	42.5	19	23	15	74	7.2	1.52	2.58	4.5	0.83	1.64	12.6	4.7	194
3395	M	14	Diving	Special preparatory	Endurance	Low	5.21	32.4	49.1	11.3	6	1.2	4.99	13.6	40.6	264	4	1.02	5	Negative	Negative	Negative	Norm	Negative	Norm	Negative	Negative	Yellow	Clear	Unit	4.3	2.7	50	170	73	43.7	17	9	10	49	5.4	1.27	2.61	4.5	1.21	1.36	6	3	194
2594	M	15	Sports of persons with lesions of the musculoskeletal system	Special preparatory	Endurance	Moderate	6.31	53.6	36.1	7.9	2.1	0.3	5.37	13.5	40.3	272	2	1.015	5	Negative	Negative	Negative	5.5	Negative	Norm	Negative	Negative	Yellow	Clear	Unit	6.9	2.6	46	405	85	5,8,2	15.9	12.6	13	67	5.2	1.8	2.62	4.1	1.07	1.07	9.3	3.8	194
1573	M	15	Tennis	General preparatory	Speed-strength	Moderate	5.58	49.3	40	9.1	1.4	0.2	5.66	15.4	45.3	212	2	1.02	5	Negative	Negative	0.25	6.1	Negative	Norm	Negative	Negative	Yellow	Clear	Unit	5.7	1.6	68	420	72	43.5	21	17	13	26	9	1.63	2.69	4.7	0.81	1.53	10.9	4.6	194
495	M	15	Hockey	General preparatory	Speed-strength	Above average	4.95	49.9	35.2	13.1	1.4	0.4	4.64	13.7	40.7	289	4	1.02	5	Negative	Negative	Negative	5.6	Negative	Norm	17	Negative	Yellow	Clear	Few	4.2	2.4	43	362	78	55.4	24	26	22	76	22.7	1.46	2.62	3.5	0.82	0.68	26.7	9.9	193
2906	F	14	Taekwondo	Special preparatory	Technical	Below average	6.48	50.8	36.6	10.3	2	0.3	4.83	13.3	38.4	265	4	1.01	6	Negative	Negative	Negative	Norm	Negative	Norm	Negative	Negative	Yellow	Clear	Moderate	4.7	1.9	67	312	72.6	44.3	22.5	11.5	10	85	12.3	1.56	2.44	3.82	0.7	1.43	19.31	6.8	193
1679	M	13	Horseback Riding	Special preparatory	Technical	High	5.62	40.9	48.8	9.6	0.5	0.2	4.67	12.5	36.9	264	6	1.02	6	Negative	Negative	Negative	5.1	Negative	Norm	Negative	Negative	Yellow	Clear	Few	3.9	1.9	46	208	76	43.7	35.3	16.5	12	53	12.8	1.88	2.55	3.5	1.99	2.03	13.8	7.3	193
976	M	14	Kickboxing	General preparatory	Endurance	Low	7.75	70.7	18.7	10.1	0.4	0.1	4.14	12.3	36.6	244	5	1.025	5	Negative	Negative	Negative	Norm	15	Norm	17	Negative	Yellow	Clear	Unit	4.3	1.2	56	290	73	53.2	32	21	17	24	32.6	1.31	2.7	3.5	0.47	1.99	21.6	16.8	193
3424	M	16	Baseball	General preparatory	Technical	High	9.17	61.8	20.4	9.4	8	0.4	5.25	15.4	43.3	205	6	1.025	5	Negative	Negative	Negative	5.78	Negative	Norm	Negative	Negative	Yellow	Clear	Unit	7.4	1.6	63	298	79	52	23.6	9	13	50	8.2	1.7	2.55	3.9	0.6	1.01	13	4.7	192
1690	F	14	Tennis	Competitive (main)	Speed-strength	High	5.17	48.9	41.8	7.9	1	0.4	4.77	13	40	268	3	1.01	6.5	Negative	Negative	Negative	Norm	Negative	Norm	Negative	Negative	Yellow	Clear	Entirely	5.8	1.6	52	281	72	51.6	24.2	16.3	17	55	11.1	1.46	2.42	4.86	0.51	2.31	18.42	6	192
2730	M	13	Taekwondo	Special preparatory	Technical	Moderate	10.31	69.7	21	7.4	1.7	0.2	5.43	14.6	42.9	266	4	1.02	5	Negative	Negative	Negative	Norm	Negative	Norm	Negative	Negative	Yellow	Clear	Moderate	4.7	1.1	57	172	68.8	57.1	17.5	12	10	62	25.4	1.46	2.51	5.71	0.73	2.22	14.35	11.6	192
2642	M	13	Tennis	General preparatory	Endurance	Moderate	6.15	46.9	41	9.4	2.4	0.3	4.79	12.6	37.4	327	5	1.02	5	Negative	Negative	Negative	5.5	Negative	Norm	Negative	Negative	Yellow	Clear	Moderate	4.1	1.8	61	349	69	44.3	18.3	12.3	10	58	5	1.75	2.49	4.3	0.39	1.84	15.4	3.1	192
910	M	15	Hockey	Competitive (main)	Endurance	Moderate	5.98	57	30.3	10.5	2	0.2	5.06	14.4	42.1	236	3	1.025	5	Negative	Negative	Negative	5.67	0.5	Norm	17	25	Yellow	Clear	Unit	6.3	1.1	90	460	70	51.2	41.2	21.3	16	46	13	1.33	2.6	4.1	0.36	1.83	14.6	7.4	192
1776	M	16	Tennis	Special preparatory	Endurance	Above average	4.44	49.3	39	8.8	2.7	0.2	5.19	15	42.1	196	3	1.02	5	25	Negative	Negative	Norm	Negative	Norm	Negative	10	Yellow	Clear	Unit	4.5	2.2	70	303	72	43.2	22	16	17	61	18.2	1.41	2.53	4.1	0.6	1.59	23.6	9.5	191
421	M	17	Gymnastics	Special preparatory	Speed-strength	Above average	4.48	49.4	38.4	8.9	3.1	0.2	4.62	13.2	39.6	325	6	1.02	6	Negative	Negative	Negative	Norm	Negative	Norm	Negative	Negative	Yellow	Clear	Unit	5.2	1.7	74	404	77	51.2	28.1	27.7	16	40	7.8	1.42	2.51	4.2	0.48	1.3	11	4.5	191
2423	M	12	Tennis	General preparatory	Endurance	Moderate	10.08	56.5	31.7	11.2	0.5	0.1	4.99	13.2	39.3	402	7	1.015	6.5	Negative	Negative	Negative	Norm	Negative	Norm	Negative	Negative	Yellow	Clear	Unit	3.5	1.9	46	269	78	53.9	16	13	12	52	7.2	1.03	2.65	4.6	0.88	1.86	12.7	5	191
2032	M	18	Freestyle	General preparatory	Technical	High	7.02	51.1	32.6	13.7	2	0.6	5.29	15.3	44.1	255	4	1.02	6	Negative	Negative	0.25	6.32	Negative	Norm	17	Negative	Yellow	Clear	Few	5.2	1.8	68	364	77	55.6	26.7	15	17	46	13.2	1.47	2.62	4.2	0.72	1.53	22.9	6.8	190
3609	M	16	Archery	Special preparatory	Strength Endurance	Moderate	5.04	48.6	40.7	9.1	1.2	0.4	5.84	15.5	46.3	294	3	1.015	6.5	Negative	Negative	Negative	Norm	Negative	Norm	Negative	Negative	Yellow	Clear	Unit	4.2	1.5	71	292	75	55.3	13.8	6.5	17	75	11.4	1.53	2.63	5	1.25	1.85	21.9	3.5	190
3215	F	16	Tennis	General preparatory	Speed-strength	Moderate	6.19	57.7	29.9	8.6	3.2	0.6	4.64	14.3	42.5	241	13	1.015	6	Negative	Negative	Negative	Norm	Negative	Norm	Negative	Negative	Yellow	Clear	Moderate	5.6	1.8	52	276	70	43.3	17.6	10	13	54	19.2	1.6	2.87	4.9	0.48	1.74	14.7	2.9	190
1568	M	15	Judo	Special preparatory	Endurance	Moderate	6.24	45.4	41.3	10.7	2.1	0.5	4.72	14.3	42.2	280	4	1.025	5	Negative	Negative	Negative	Norm	Negative	Norm	Negative	Negative	Yellow	Clear	Unit	5.1	2.4	79	314	72	54	21	17	16	40	13.9	1.53	2.59	3.5	0.37	1.31	19.1	8.1	190
1532	M	12	Tennis	Competitive (main)	Endurance	Moderate	5.94	40.3	46.8	9.3	2.9	0.7	4.92	14	40	349	2	1.015	6	Negative	Negative	Negative	Norm	Negative	Norm	Negative	Negative	Yellow	Clear	Unit	3.6	1.2	45	169	67	44.8	17	17	12	37	4.2	1.42	2.54	4	0.37	2.72	15.1	2.9	190
1833	F	13	Gymnastics	Competitive (main)	Speed-strength	High	5.26	54.9	32.7	10.5	1.3	0.6	4.69	13	39.1	371	13	1.03	6	Negative	Negative	Negative	Norm	Negative	Norm	Negative	Negative	Yellow	Clear	A lot of	5.4	2.3	58	290	70	54.3	26.5	15.9	10	36	31.2	1.56	2.71	5.8	0.48	2.64	18.3	7.5	189
1228	M	15	Hockey	General preparatory	Technical	Low	5.58	48.5	39.2	10.8	1.1	0.4	4.8	14.7	42.8	261	4	1.01	7	Negative	Negative	Negative	5.8	Negative	Norm	Negative	Negative	Yellow	Clear	Unit	5.1	1.8	65	381	73	53.4	26	19	13	23	17.7	1.16	2.63	3.9	0.52	0.94	38	9.9	189
2334	F	14	Taekwondo	Competitive (main)	Speed-strength	Moderate	7.36	49.6	37.8	9.9	2.3	0.4	4.59	13.9	40.8	258	5	1.01	5	Negative	Negative	Negative	Norm	Negative	Norm	Negative	10	Yellow	Clear	A lot of	4.5	1.6	65	357	76.9	53.8	19.1	13.6	11	75	9.5	1.16	2.4	4.01	0.53	1.54	21.68	5.7	189
1443	M	16	Hockey	Special preparatory	Strength Endurance	Moderate	5.91	54	34.9	9.8	1	0.3	4.58	13.5	38.9	258	3	1.02	5	Negative	Negative	Negative	5.9	Negative	Norm	Negative	10	Yellow	Clear	Few	4.7	2.3	62	318	77	55.7	34	18	11	57	12.8	1.63	2.76	3.8	0.56	1.26	19.9	6.8	189
726	F	13	Gymnastics	Competitive (main)	Technical	Moderate	8.82	59.1	30.6	7.8	2.4	0.1	4.6	12.7	38.6	194	4	1.02	6.5	25	Negative	Negative	5	Negative	Norm	Negative	Negative	Yellow	Clear	Few	6.2	2.1	46	179	66	44.1	27	23	13	55	3.9	1.39	2.65	4.9	0.2	3.95	10.6	2.8	189
1244	F	14	Gymnastics	Competitive (main)	Speed-strength	Moderate	6.57	60.4	29.8	8.8	0.5	0.5	4.7	13.4	39.1	212	5	1.025	6	Negative	Negative	Negative	Norm	Negative	Norm	Negative	Negative	Yellow	Clear	Few	5.6	1.7	54	263	67	43.1	32	19	12	98	6.2	1.43	2.7	4.5	0.47	2	12.2	3.2	188
1095	M	15	Hockey	Special preparatory	Psycho-emotional	Moderate	5.95	54.1	34.3	10.6	0.7	0.3	5.01	13.8	41	295	3	1.015	6	Negative	Negative	Negative	Norm	Negative	Norm	Negative	Negative	Yellow	Clear	Few	7.8	1.1	81	579	70	51.5	30	20	18	37	11.8	1.33	2.74	3.5	0.36	1.31	10.9	6.9	188
744	M	15	Gymnastics	General preparatory	Technical	Moderate	4.63	42.7	42.3	6	8.4	0.6	5.08	13.6	41.7	317	3	1.02	5	Negative	Negative	Negative	Norm	Negative	Norm	Negative	Negative	Yellow	Clear	Unit	6.1	1.8	57	224	66	41.6	42	23	13	100	11.1	1.3	2.68	5	0.88	1.56	19.6	5.7	188
1799	M	17	Hockey	Competitive (main)	Speed-strength	Above average	5.41	57.5	31.2	9.4	1.5	0.4	4.93	14.6	41.9	163	3						6.2								4.1	2.6	63	286	73	52.1	26	16	13	42	6.5	1.15	2.67	3.5	0.5	1	13.5	4.2	187
1558	M	16	Hockey	General preparatory	Speed-strength	High	4.58	42.6	44.1	9.8	3.1	0.4	4.83	13.7	41	258	5	1.015	5	Negative	Negative	0.25	6.2	Negative	Norm	17	Negative	Yellow	Clear	Moderate	4.2	1.9	70	294	74	44.5	20	17	16	21	6.6	1.04	2.54	3.9	0.61	1.33	9.7	4.2	187
2919	M	14	Baseball	Competitive (main)	Psycho-emotional	High	6.55	57.4	31	10.8	0.5	0.3	5.11	14.7	40.4	278	2	1.02	8	Negative	Negative	Negative	Norm	Negative	Norm	Negative	Negative	Yellow	Clear	Moderate	2.4	2	57	318	72	49.9	27.1	11.4	12	99	12.4	1.54	2.53	4.7	0.33	2.44	28.9	6.6	186
1894	M	17	Sports wrestling	General preparatory	Strength Endurance	High	9.9	63.4	25.5	10.3	0.5	0.3	5.37	14	42	212	3	1.015	5	Negative	Negative	Negative	5.9	Negative	Norm	Negative	Negative	Yellow	Clear	Unit	4.3	1.5	74	338	76	44.9	15.1	15.2	17	55	7.1	1.83	2.62	5	0.72	1.75	10.6	4.2	186
1594	M	15	Hockey	Competitive (main)	Speed-strength	High	5.92	35.9	48.6	11.8	3	0.7	4.74	11.9	36.6	128	8	1.02	6	Negative	Negative	Negative	Norm	Negative	Norm	Negative	Negative	Yellow	Clear	Unit	4.6	1.2	58	264	71	51.4	24	17	8	96	8.3	1.17	2.46	3.5	0.39	2.03	6.9	5.2	186
2579	M	17	Baseball	General preparatory	Technical	Moderate	4.97	54.1	29	11.5	4.8	0.6	4.95	14	41.1	213	3	1.025	5	Negative	Negative	Negative	Norm	Negative	Norm	Negative	10	Yellow	Clear	Moderate	6.3	1.2	69	325	74	51.2	38.5	12.8	20	58	6	1.58	2.58	4.2	1.34	1.69	11.8	4	186
2379	M	17	Sports acrobatics	Competitive (main)	Endurance	Moderate	5.47	56.1	34.9	7.9	0.7	0.4	5.04	15.1	43.5	232	4	1.025	5	Negative	Negative	Negative	6.7	Negative	Norm	Negative	10	Yellow	Clear	Few	6.7	2.1	90	355	74	54.3	20.7	13.3	11	66	25.8	1.17	2.28	3.5	0.54	1.31	18.6	12.4	186
2200	M	16	Sports wrestling	General preparatory	Endurance	Moderate	7.02	47.5	42.3	6.3	3.8	0.1	4.98	14.6	43.3	265	3	1.015	5	Negative	Negative	Negative	Norm	Negative	Norm	Negative	Negative	Yellow	Clear	Unit	5.3	2.3	70	199	61	53	19	14	14	65	3.7	1.48	2.72	4.5	0.49	1.65	17.2	2.5	186
578	M	16	Fencing	Competitive (main)	Technical	Moderate	5.02	50.4	29.5	17.1	2.4	0.6	4.99	13.9	42.5	273	4	1.02	6	Negative	Negative	Negative	4.8		Norm	Negative	Negative	Yellow	Clear	Unit	3.8	1.2	74	424	62	39.5	46	25	7	50	15.1	1.12	2.43	3.2	0.28	1.06	20.2	9	186
3538	M	15	Fencing	Special preparatory	Technical	Low	4.29	56.4	30.8	11.4	1.2	0.2	5.26	15.6	45.7	256	2	1.02	6	Negative	Negative	Negative	Norm	Negative	Norm	Negative	10	Yellow	Clear	Few	5.8	1.6	71	385	75	59.8	18.7	7.8	15	47	16.1	1.56	2.51	4.3	0.31	1.43	17.5	8.8	185
3502	M	17	Bullet shooting	Competitive (main)	Technical	Moderate																	6.2								4.6	3	75	230	73	54.7	15	8	12	44	15.5	1.45	2.58	3	0.53	1.09	11	8.8	185
3044	F	11	Trampolining	Competitive (main)	Endurance	Moderate	6.92	44.3	41.5	7.5	6.1	0.6	5.23	13.6	40.2	265	4	1.02	5	25	Negative	0.25	5.5		Norm	17	10	Yellow	Clear	Moderate	4.9	1.6	57	270	70	53.3	20	11	10	40	42.1	1.36	2.63	5.5	0.72	1.62	24.9	17.4	185
155	M	17	Snowboard	Special preparatory	Strength Endurance	Moderate	5.9	57.8	30.2	10	1.7	0.3	5.02	14.7	42.2	274	4	1.025	5	Negative	Negative	Negative	Norm	Negative	Norm	Negative	Negative	Yellow	Clear	Unit	4.7	1.4	69	410	75	43.4	45	39	43	41	8.1	1.17	2.47	3	0.91	0.85	13	5.1	185
2357	M	13	Baseball	General preparatory	Technical	High	6.22	46	42.9	9.5	1.4	0.2	5.42	15.1	43.9	231	3	1.015	6.5	Negative	Negative	Negative	5.5	Negative	Norm	Negative	Negative	Yellow	Clear	Few	4.9	1.5	63	387	72	45.5	19.3	13.4	17	70	9.9	1.66	2.46	4.4	0.82	1.51	18.1	5.3	184
1911	M	13	Tennis	Competitive (main)	Speed-strength	High	6.97	52.1	39.6	6.5	1.7	0.1	5.07	14.5	42.7	288	3	1.015	6	Negative	Negative	Negative	5.5	Negative	Norm	Negative	Negative	Yellow	Clear	Unit	8	1.4	74	401	66.5	51.4	20.3	15.1	19	42	8.5	1.29	2.43	4.2	0.9	1.3	14.74	3.5	184
149	M	13	Tennis	Special preparatory	Technical	Moderate	4.56	38.8	49.1	9.9	2	0.2	4.99	14.2	40.6	317	3	1.015	5	Negative	Negative	Negative	5.5	Negative	Norm	Negative	Negative	Yellow	Clear	Moderate	4.5	1.4	55	289	67	50.2	24.9	39.3	16	34	9.8	1.54	2.48	4.71	0.58	2.02	28	5.1	184
3586	F	14	Taekwondo	Special preparatory	Technical	Moderate	5.19	44.5	45.1	8.1	2.1	0.2	4.62	12.6	38.5	219	5	1.01	6	Negative	Negative	Negative	4.7	Negative	Norm	Negative	Negative	Yellow	Clear	Moderate	6	1.9	74	282	68.9	49.3	14.8	7	14	91	6.9	1.21	2.44	5.58	0.73	2.32	13.24	4.2	183
2519	M	19	Sports acrobatics	Competitive (main)	Endurance	Moderate	7.56	59.5	28.6	10.4	1.2	0.3	5.38	14.5	42.6	242	3	1.025	6	Negative	Negative	Negative	Norm	Negative	Norm	Negative	Negative	Yellow	Clear	Few	6.1	1.7	84	302	76	53	23	13	14	43	12.6	1.49	2.59	4.9	1.2	1.16	21.4	5.6	183
1426	F	13	Tennis	Special preparatory	Endurance	Moderate	7.12	53	32.6	9.7	4.4	0.3	4.36	12.9	39.1	321	3						5.6								4.7	1.6	61	212	70	52.7	29	18	14	43	15	1.4	2.53	4.5	0.47	2.58	18.4	8.4	183
1396	F	14	Water skiing	General preparatory	Technical	Moderate	6.04	44.9	38.1	11.4	5.3	0.3	4.39	12.5	37.7	251	5	1.02	6	Negative	Negative	Negative	5.9	Negative	Norm	Negative	Negative	Yellow	Clear	A lot of	3	1.7	58	232	72	43.1	24	18	15	82	8.4	1.39	2.57	4.4	0.69	1.88	15.9	5	183
827	M	16	Sports wrestling	General preparatory	Endurance	Moderate	8.12	50.7	37.9	7.4	3.9	0.1	4.8	13.1	39.5	245	8	1.02	5	Negative	Negative	Negative	5.4	Negative	Norm	Negative	Negative	Yellow	Clear	Few	5	1.9	71	318	71	55.4	25	22	11	63	4.5	1.77	2.69	3.9	2.31	1.29	14	3.6	183
1441	M	18	Fencing	Competitive (main)	Endurance	Moderate	6.03	59.4	27.4	10	3	0.2	4.84	14	42.4	207	2	1.025	5	Negative	Negative	Negative	5.9	Negative	Norm	Negative	25	Yellow	Clear	Unit	7.3	1.4	80	377	71	55.5	33	18	15	48	18.1	1.56	2.84	3.9	0.65	1.42	14.4	9.6	182
874	F	16	Gymnastics	General preparatory	Complex-coordinating	Moderate	6.62	55.4	33.4	8.3	2.6	0.3	5.09	13	39.8	237	7	1.02	6	Negative	Negative	Negative	4.4		Norm	Negative	10	Yellow	Clear	Few	4.9	2.8	59	196	71	44.3	28.5	21.9	11	55	10.9	1.54	2.48	5.9	0.58	2.1	12.1	2.9	182
2487	M	16	Tennis	General preparatory	Speed-strength	Low	5.4	54.1	32.2	11.5	2	0.2	5.57	15.9	44.8	194	4	1.02	6	25	Negative	Negative	Norm	Negative	Norm	Negative	Negative	Yellow	Clear	Unit	4.8	2.1	88	396	72	44.5	20	13	18	66	20.6	1.09	2.78	4.1	1.19	1.09	19.5	10.2	181
3478	M	16	Freestyle	Competitive (main)	Technical	Moderate	4.71	56.5	25.1	17.2	0.8	0.4	4.9	14.2	40.6	205	6	1.015	6	Negative	Negative	Negative	Norm	Negative	Norm	Negative	25	Yellow	Clear	Unit	3.8	1.5	77	345	73	50.3	16.7	8.1	14	23	10.1	1.54	2.57	2.8	0.25	1.52	4.3	2.7	181
3167	M	14	Water skiing	General preparatory	Complex-coordinating	Moderate	10.78	53.8	33	9.3	3.4	0.5	5.5	15.1	43.9	287	2	1.02	6	25	Negative	Negative	Norm	Negative	Norm	Negative	Negative	Yellow	Clear	Unit	3.7	1.4	73	381	70	52.1	13	10	11	33	5.2	1.49	2.57	3	0.57	0.84	10.4	3.2	181
2232	M	16	Tennis	General preparatory	Endurance	Moderate	6.24	53.7	31.3	10.3	4.5	0.2	5.2	14.4	43	219	4	1.015	6	Negative	Negative	Negative	Norm	Negative	Norm	Negative	Negative	Yellow	Clear	Unit	6.3	1.6	91	441	72	43.3	21	14	12	104	6.7	0.92	2.63	4.1	0.88	1.1	17.4	3.8	181
1888	M	14	Baseball	General preparatory	Technical	Moderate	7.1	56.1	33	8.6	2	0.3	4.89	13.8	41.3	255	8	1.02	5	Negative	Negative	Negative	5.66	Negative	Norm	Negative	Negative	Yellow	Clear	Moderate	4.2	2.2	58	535	76	45.2	20	15.3	26	53	5.3	1.65	2.65	3.9	4.3	0.84	9.7	3.6	181
1886	M	18	Baseball	General preparatory	Technical	Moderate	6.65	58.4	27.7	10.1	3.6	0.2	5.36	16.4	48.2	276	3	1.02	6	Negative	Negative	Negative	Norm	Negative	Norm	Negative	Negative	Yellow	Clear	Moderate	4.4	1.6	90	312	77	56.7	19.7	15.3	24	41	12.2	1.55	2.57	3.9	0.59	1.27	12	6.5	181
1791	F	13	Kickboxing	End of recovery period	Strength Endurance	Moderate	9.06	64.4	26.6	8.6	0.3	0.1	4.48	12.5	37.6	227	7	1.005	6	Negative	Negative	Negative	Norm	Negative	Norm	Negative	25	Yellow	Clear	A lot of	3.8	2.3	55	243	80	53.8	25	16	15	62	22.8	1.43	2.64	3.1	1.14	1.48	10.3	12.9	181
1611	F	14	Kickboxing	Competitive (main)	Technical	Moderate	5.67	65.2	26.8	7.1	0.7	0.2	4.29	11.6	35	249	8	1.005	6	Negative	Negative	Negative	5.9	Negative	Norm	Negative	Negative	Yellow	Clear	Moderate	3.5	3	53	205	79	53.6	28	17	15	51	17	1.41	2.74	3.7	0.56	1.7	18.4	9.3	181
916	M	16	Gymnastics	Competitive (main)	Technical	Moderate	4.02	32.4	56.1	6.1	5.1	0.3	5.04	13.5	41.4	385	8	1.015	6.5	Negative	Negative	Negative	5.24	Negative	Norm	Negative	Negative	Yellow	Clear	Unit	3.8	1.9	58	282	72	49.5	33.1	21.2	16	85	14.9	1.4	2.51	4.3	0.66	1.26	23.9	7.1	181
635	F	14	Gymnastics	General preparatory	Complex-coordinating	Moderate	7.04	43.2	42.6	11.2	2.4	0.6	4.76	13.7	41.1	350	3	1.015	7	Negative	Negative	Negative	5.2	Negative	Norm	Negative	Negative	Yellow	Clear	Few	4.4	1.2	54	228	75	56.2	26	24	16	55	8.7	1.39	2.83	5.1	1.04	1.38	15	4.7	181
491	M	16	Sports wrestling	General preparatory	Endurance	Moderate	7.34	59.3	29.3	9.3	1.8	0.3	4.69	13.7	41	363	10	1.02	5	Negative	Negative	Negative	Norm	Negative	Norm	Negative	Negative	Yellow	Clear	Unit	4.8	2.1	90	286	66	57.7	21	26	25	28	6.6	1.19	2.66	3.8	0.81	1.06	13.9	4.4	180
186	F	17	Gymnastics	End of recovery period	Speed-strength	Moderate	5.04	52	37.5	7.9	2.4	0.2	4.42	12.4	38.2	226	5	1.02	6	Negative	Negative	Negative	4.4	Negative	Norm	Negative	Negative	Yellow	Clear	Moderate	8	2.3	90	361	71	45.9	44.7	36.3	11	27	7.1	1.59	2.62	5.9	0.46	2.52	10.1	2.2	180
182	M	16	Sports wrestling	Special preparatory	Endurance	Moderate	4.37	48.4	40.3	8.5	2.3	0.5	4.98	14.7	42.9	237	2	1.005	7	Negative	Negative	Negative	Norm	Negative	Norm	Negative	Negative	Yellow	Clear	Unit	3.7	1.9	65	230	61	51.7	61	37	13	90	12.7	1.07	2.64	3.7	1.01	1.16	17	7.9	180
3162	M	14	Taekwondo	Competitive (main)	Endurance	Moderate	8.97	62.5	26.9	7.1	2.9	0.6	4.68	12.9	38.4	261	7	1.025	5	Negative	Negative	Negative	5	Negative	Norm	Negative	Negative	Yellow	Clear	Moderate	6.4	1.3	55	237	67.6	44.7	19.5	10.1	11	97	4.8	1.53	2.41	4.84	0.66	2	14.26	2.2	179
2868	M	17	Freestyle	Competitive (main)	Technical	Moderate	7.4	34.8	51.2	11.1	2.6	0.3	5.15	14.3	41.5	262	3	1.025	5	Negative	Negative	0.75	5.6	Negative	Norm	Negative	Negative	Yellow	Clear	Few	4.7	1.6	67	287	64	43.2	15.6	11.7	11	48	8.8	1.87	2.87	3.9	1.19	1.79	19.8	4.6	179
2528	M	15	Luge	End of recovery period	Endurance	Moderate	7.71	55	34.5	7.9	2.3	0.3	4.88	13.5	41.1	191	2	1.025	5	Negative	Negative	Negative	Norm	Negative	Norm	Negative	Negative	Yellow	Clear	Unit	4.9	2	73	310	70	44.8	24	13	14	66	15.6	1.06	2.65	3.5	0.75	1.16	17.5	10	179
2142	M	14	Baseball	Competitive (main)	Complex-coordinating	Moderate	7.44	38.8	48.7	9.1	3.1	0.3	5.29	14.9	44.5	266	3	1.015	6.5	Negative	Negative	Negative	Norm	Negative	Norm	Negative	Negative	Yellow	Clear	A lot of	4.1	2.8	77	424	75	50.9	20.2	14.2	10	58	6.8	1.34	2.62	3.8	0.31	0.93	11	4	179
2057	M	16	Sports wrestling	Competitive (main)	Strength Endurance	Moderate	6.72	36.3	50.3	11.5	1.6	0.3	4.59	13.3	39	161	2	1.025	5	Negative	Negative	0.25	5.8	Negative	17	17	Negative	Yellow	Clear	Few	4.6	1.2	91	415	65	57.1	37	15	11	104	5.6	1.15	2.58	3.1	0.92	1.05	12	4.2	179
1006	M	19	Fencing	Competitive (main)	Endurance	Moderate	3.87	36.9	49.4	11.1	2.3	0.3	4.99	14.2	43	234	3	1.02	6	Negative	Negative	Negative	6	Negative	Norm	Negative	10	Yellow	Clear	Moderate	5	2	72	321	74	52.5	35.5	20.7	15	71	20.5	1.54	2.66	4.5	0.68	1.43	27.4	2.4	179
3125	M	15	Baseball	General preparatory	Technical	Moderate	4.81	60.3	31.2	7.1	1.2	0.2	5.66	15.1	44.8	178	2	1.025	5	Negative	Negative	Negative	Norm	Negative	Norm	Negative	Negative	Yellow	Clear	Moderate	3.8	1.3	79	337	73	49.9	14.7	10.4	14	61	15.8	1.48	2.52	4.7	0.83	1.73	20	7.4	178
2434	M	16	Sports wrestling	Competitive (main)	Strength Endurance	Moderate	7.78	54.2	34.7	9	1.7	0.4	5.55	16.5	47.9	285	4	1.015	5	Negative	Negative	Negative	5.8	Negative	Norm	Negative	Negative	Yellow	Clear	Unit	6.3	2.3	103	305	71	61.1	17	13	11	87	12.9	1.34	2.67	4.6	0.54	1.61	14.7	7.8	178
2327	M	16	Hockey	Competitive (main)	Endurance	Moderate	5.42	50.4	34.7	13.8	0.9	0.2	5.3	15.5	44.3	170	2	1.015	6	Negative	Negative	0.25	5.26	Negative	Norm	17	Negative	Yellow	Clear	Unit	5.2	1.3	87	500	75	53.5	37.1	13.7	11	47	20.6	1.23	2.65	3.7	0.52	1.31	28.2	10.7	178
2043	M	16	Sports wrestling	Competitive (main)	Technical	Moderate	6.23	50.6	36.6	10.8	1.4	0.6	4.9	14.2	41.5	337	4	1.02	5	Negative	Negative	Negative	Norm	Negative	Norm	17	Negative	Yellow	Clear	Unit	5.2	1.6	80	232	68	59.5	29	15	13	41	12.5	1.17	2.85	4.1	0.48	1.13	20.3	7.2	178
312	M	16	Gymnastics	Competitive (main)	Complex-coordinating	Moderate	5	40.4	47	11.2	1.2	0.2	4.95	14.5	43.7	218	3	1.025	5	Negative	Negative	Negative	5.36	Negative	Norm	Negative	Negative	Yellow	Clear	Few	6.7	1.6	82	357	74	44.9	40.3	30.5	18	50	12.8	1.4	2.47	3.9	0.64	1.26	15.8	6.6	178
3536	F	15	Sports acrobatics	Competitive (main)	Complex-coordinating	Above average	6.18	41.1	46.9	9.9	1.8	0.3	4.97	14.5	42.6	265	3	1.03	5	25	Negative	Negative	Norm	Negative	Norm	Negative	Negative	Yellow	Clear	A lot of	3.3	2.2	60	307	78	52.7	15.1	7.8	12	45	4.5	1.47	2.29	3.2	0.74	1.75	10	2.8	177
860	F	16	Gymnastics	General preparatory	Technical	High	5	43.6	46	8.8	1	0.6	4.7	12.8	39.5	249	4	1.02	6	100	Negative	Negative	4.7	Negative	Norm	Negative	Negative	Yellow	Clear	Moderate	4.8	1.9	41	191	63	40.2	36	22	11	30	7.8	1.35	2.42	4.1	0.6	1.96	12.8	4.9	177
1815	M	14	Freestyle	General preparatory	Complex-coordinating	Moderate	6.95	58.7	30.5	9.4	1.3	0.1	4.72	13.9	41	286	10	1.015	7	Negative	Negative	Negative	Norm	Negative	Norm	Negative	Negative	Yellow	Clear	Unit	4.2	1.1	72	422	71	43.1	30	16	17	92	15.2	1.26	2.62	4.6	0.84	1.6	27.1	8.3	177
1667	M	17	Sports of the deaf	Competitive (main)	Speed-strength	Moderate	6.94	37.9	45.2	13	3.6	0.3	5.34	15.3	43.5	286	5	1.02	6	Negative	Negative	Negative	Norm	Negative	Norm	Negative	Negative	Yellow	Clear	Moderate	5.8	1.7	80	393	68	53.4	19.7	16.6	8	72	12.5	1.36	2.6	3.7	0.5	0.98	10.4	4.2	177
724	M	17	Hockey	Special preparatory	Technical	Moderate	6.99	55.8	28.2	14.4	1.3	0.3	5.35	15.8	45.4	194	4	1.01	6.5	Negative	Negative	Negative	5.9	Negative	Norm	Negative	Negative	Yellow	Clear	Unit	5.3	2	70	370	78	44.4	27	23	19	43	12.6	0.97	2.67	3.9	0.67	1.08	17	6.5	177
608	F	13	Gymnastics	General preparatory	Technical	Moderate	5.15	50.4	38.1	9.9	1.2	0.4	4.54	12.8	38.3	235	4	1.025	6	Negative	Negative	Negative	Norm	Negative	Norm	Negative	Negative	Yellow	Clear	Moderate	7	2.4	72	193	73	52.7	45.4	24.4	11	117	10.8	1.48	2.63	5.1	0.38	1.88	17.5	2.8	177
498	M	31	Bobsled	General preparatory	Strength Endurance	High	7.19	56.1	34.2	7.9	1.5	0.3	5.39	16.5	45.5	238	5	1.02	6.5	Negative	Negative	Negative	Norm	Negative	Norm	Negative	Negative	Yellow	Clear	Unit	6.6	2.2	97	281	78	56	26	26	13	86	21.3	1.07	2.6	4.3	1.01	2.45	36.2	11.3	176
891	F	13	Gymnastics	Special preparatory	Complex-coordinating	Moderate	4.05	48.2	42.2	8.9	0.7	0	4.16	12	35.4	238	6	1.02	6.5	Negative	Negative	Negative	3.7	Negative	Norm	Negative	Negative	Yellow	Clear	Few	6.1	2.1	65	152	62	41.3	42.6	21.5	12	81	13.4	1.44	2.52	4	0.42	1.89	14.1	4	176
2026	M	17	Water skiing	Special preparatory	Technical	Low	7.02	49.2	39.2	10.1	1.4	0.1	4.83	14.2	41.4	247	6	1.02	5	Negative	Negative	Negative	Norm	Negative	Norm	Negative	Negative	Yellow	Clear	Unit	5	1.8	87	583	72	44.7	26	15	11	36	11.7	1.35	2.57	4.9	0.88	1.23	20.9	6.2	175
2275	M	15	Hockey	General preparatory	Speed-strength	Moderate	8.34	51.6	37.8	7.2	2.4	1	5.18	15.1	43.1	256	3	1.015	6.5	Negative	Negative	Negative	6	Negative	Norm	Negative	Negative	Yellow	Clear	Moderate	3.6	2.2	68	389	72	51.4	28	14	12	66	11.7	1.25	2.58	4	1.02	1.45	11.6	6.4	175
2268	F	12	Trampolining	Special preparatory	Technical	Moderate	5.6	40.1	46.1	12.5	1.1	0.2	4.29	11.5	35.3	280	10	1.02	6.5	Negative	Negative	Negative	Norm	Negative	Norm	Negative	Negative	Yellow	Clear	A lot of	3.6	1.3	45	222	67	41.2	26	14	13	52	9.7	1.36	2.54	4	0.49	1.98	19.9	8.6	175
518	M	16	Sports wrestling	General preparatory	Strength Endurance	Moderate	5.89	47.6	39.9	9.8	2.5	0.2	5.3	13.8	42.2	281	5	1.02	5	Negative	Negative	Negative	Norm	Negative	Norm	Negative	25	Yellow	Clear	Unit	4.1	2	79	371	71	55.5	45	26	11	86	5.2	0.95	2.65	5.2	1.56	1	7.3	3.4	175
303	M	11	Kickboxing	Special preparatory	Strength Endurance	Moderate	5.53	49.7	36.2	10.5	2.7	0.9	4.57	12.5	37.2	233	7	1.025	5	Negative	Negative	Negative	Norm	Negative	Norm	Negative	10	Yellow	Clear	Unit	4	1.5	49	289	75	44.8	37	31	12	36	11.5	1.3	2.65	3.9	0.36	2.05	12.9	6.9	175
2501	F	14	Bobsled	Competitive (main)	Speed-strength	High	6.78	59.4	30.5	7.5	2.5	0.1	4.5	13.3	39.4	266	4	1.015	5	Negative	Negative	Negative	Norm	Negative	Norm	Negative	Negative	Yellow	Clear	Moderate	5	1	60	212	64	43.1	21	13	8	49	7.7	1.57	2.55	3.6	0.49	1.45	8.1	4.6	174
2588	F	12	Taekwondo	Special preparatory	Technical	Moderate	4.5	54.2	35.6	8.2	1.6	0.4	4.44	12.7	37.9	413	6	1.01	7	Negative	Negative	Negative	5	Negative	Norm	Negative	Negative	Yellow	Clear	Moderate	2.5	2.3	53	212	70.1	50.1	17.4	12.7	12	66	13.8	1.08	2.47	2.52	0.65	1.36	13.08	8.6	174
1698	M	16	Archery	Competitive (control and preparatory)	Technical	Moderate	4.92	52.2	36.2	9.6	1.8	0.2	4.66	14.3	42.2	227	6	1.025	5	Negative	Negative	Negative	Norm	Negative	Norm	17	Negative	Yellow	Clear	A lot of	5.5	1.9	76	387	75	50.7	28.9	16.2	12	62	13.1	1.56	2.58	3.9	0.61	1.32	25.6	6.9	174
2592	M	16	Baseball	Special preparatory	Endurance	High	5.76	55.3	33.7	9.7	1	0.3	5.47	15.6	43.7	187	3	1.01	7	Negative	Negative	Negative	5.67	Negative	Norm	Negative	Negative	Yellow	Clear	Moderate	2.5	1.4	76	403	71	53.2	28.7	12.7	14	37	51	1.47	2.53	3.3	0.53	1.36	25.9	8.3	173
2176	M	16	Sports wrestling	General preparatory	Strength Endurance	High	6.73	54.1	34.9	7.9	2.7	0.4	5.32	14.7	43.3	227	3	1.015	5	Negative	Negative	Negative	5.5	Negative	Norm	17	Negative	Yellow	Clear	Unit	3	2.6	71	297	62	56.7	17	14	14	45	6.7	1.24	2.7	4	0.71	1.01	6.5	4.4	173
2053	F	12	Trampolining	Competitive (main)	Technical	High	5.06	37.2	47.6	13.6	1.2	0.4	4.51	12.5	38.2	238	5	1.01	7	Negative	Negative	Negative	Norm	Negative	Norm	Negative	Negative	Yellow	Clear	A lot of	5	2.1	53	290	69	41.5	32	15	9	70	7.5	1.41	2.53	3.4	0.52	1.55	9.7	7	173
2454	M	14	Sports of persons with lesions of the musculoskeletal system	Competitive (main)	Psycho-emotional	Low	4.39	43	39.4	11.6	5.5	0.5	5.11	14.8	42.3	215	4	1.02	6	Negative	Negative	Negative	5.7	Negative	Norm	Negative	Negative	Yellow	Clear	Unit	5	1.6	47	378	61	43.4	18	13	12	58	7.9	1.29	2.4	4	0.43	1.35	24.9	5.6	173
1982	M	16	Hockey	Competitive (main)	Speed-strength	Moderate	5.45	44.1	38.9	14.7	1.7	0.6	4.84	14.8	43.2	300	3	1.01	7	Negative	Negative	Negative	Norm	Negative	Norm	Negative	Negative	Yellow	Clear	Unit	4.6	2.7	72	311	81	55.9	21	15	21	52	11.7	0.94	2.64	3.6	0.96	1.1	22.4	6.4	173
1009	M	16	Hockey	Special preparatory	Technical	Above average	5.4	34	45.4	13.3	6.7	0.6	5.48	15.6	44.9	148	5	1.015	6	Negative	Negative	Negative	Norm	Negative	Norm	Negative	Negative	Yellow	Clear	Unit	6.6	1.7	110	447	79	54.5	37.3	20.6	18	54.3	10.3	1.32	2.56	3.8	0.58	1.22	15.7	5.4	172.74
3109	F	13	Taekwondo	Special preparatory	Strength Endurance	Above average	5.9	62.5	28.6	8.1	0.8	0	4.96	13.7	40.3	246	5	1.005	7	100	Negative	Negative	Norm	Negative	Norm	Negative	50	Yellow	slightly cloudy	A lot of	4.5	1.6	74	319	68.1	44.5	20	10.6	11	44	45	1.37	2.41	4.12	0.43	2.5	22.79	13.9	172
2786	M	16	Judo	General preparatory	Endurance	High	6.42	52.5	36.9	8.3	2	0.3	4.83	13.8	40.2	337	10	1.02	5	25	Negative	Negative	5.3	Negative	Norm	Negative	Negative	Yellow	Clear	Unit	3.6	2.4	84	283	78	52.9	21	12	9	94	28.1	1.38	2.61	3.7	0.59	1.16	13.3	13.9	172
377	M	16	Gymnastics	Competitive (main)	Complex-coordinating	High	5.85	44.2	45.3	8.9	1.4	0.2	4.44	12.7	37.9	416	10	1.02	5	Negative	Negative	Negative	5.7	Negative	Norm	Negative	Negative	Yellow	Clear	Unit	6.3	1.9	57	314	64	40.7	45	29	15	109	9.4	1.49	2.58	4.2	0.45	2.4	13.2	5.9	172
3136	M	16	Baseball	Special preparatory	Technical	Moderate	5.25	50.6	33	13.7	2.5	0.2	5.74	16.1	46.8	194	2	1.025	6	Negative	Negative	Negative	Norm	Negative	Norm	Negative	Negative	Yellow	Clear	Unit	5.9	1.9	76	114	70	52.9	14	10.3	17	61	20.7	1.27	2.57	5.2	0.63	1.49	18.4	9.6	172
1733	M	16	Sports of the deaf	Special preparatory	Psycho-emotional	Moderate	5.22	53	31.4	10.9	3.6	1.1	4.78	11.7	36.6	199	5	1.015	5	Negative	Negative	Negative	Norm	Negative	Norm	Negative	Negative	Yellow	Clear	Unit	4.4	1.8	48	235	71	43.5	18	16	17	70	19.6	1.27	2.46	2.9	0.36	1.08	16.2	9.8	172
1581	M	16	Hockey	General preparatory	Endurance	Moderate	5.44	44.8	39.7	10.8	4	0.7	4.83	14.7	42.8	242	4	1.015	6	Negative	Negative	Negative	6.2	Negative	Norm	Negative	Negative	Yellow	Clear	Unit	5.5	1.7	69	365	82	53.7	22	17	14	39	17.9	1.13	2.68	3.4	0.68	0.96	22.2	7.6	172
597	M	17	Hockey	Competitive (main)	Speed-strength	Moderate	6.63	33.5	55.1	9.8	1.4	0.2	5.32	15.3	43.8	243	4	1.015	6.5	Negative	Negative	Negative	6.03	Negative	Norm	Negative	Negative	Yellow	Clear	Unit	4.9	1.9	69	295	76	56.5	26.5	24.6	21	41	13.9	1.32	2.59	3.3	0.65	1.24	23.2	7.6	172
979	M	18	Sports of the deaf	General preparatory	Strength Endurance	Moderate	7.38	36.7	50.3	9.2	3.4	0.4	5.06	14.5	41.7	243	3	1.02	6	Negative	Negative	Negative	Norm	Negative	Norm	Negative	Negative	Yellow	Clear	Unit	5.3	1.8	82	445	80	53.9	34	21	17	44	14.8	1.06	2.68	3.4	0.28	1.07	16.7	9	171
2626	M	15	Hockey	Special preparatory	Technical	Moderate	6.98	50.3	37.5	8	3.9	0.3	5.49	14.6	43.7	214	2	1.02	6	Negative	Negative	Negative	Norm	Negative	Norm	17	Negative	Yellow	Clear	Unit	6.4	1.9	85	335	75	51.2	21.8	12.4	10	69	37.5	1.54	2.54	3.2	0.42	1.5	18.5	12.8	170.49
423	F	14	Sports acrobatics	General preparatory	Technical	Above average	5.35	39.6	50.1	7.7	2.4	0.2	4.78	13.8	40.2	186	5	1.03	5	Negative	Negative	Negative	4.9	Negative	Norm	Negative	Negative	Yellow	Clear	Moderate	3	1.8	58	239	75	54.6	31.5	27.6	13	68	6.8	1.8	2.34	5	0.51	1.86	11.7	2.5	170
3547	M	16	Archery	General preparatory	Technical	Moderate	7.11	60.8	29.7	6.9	2.5	0.1	5.1	11.5	36.7	284	6	1.02	5	Negative	Negative	Negative	Norm	Negative	Norm	Negative	Negative	Yellow	Clear		3.7	2.8	60	243	72	45	15.7	7.6	11	55	16.3	1.42	2.71	3.2	0.71	1.08	2.7	5	170
3480	M	15	Water skiing	Special preparatory	Technical	Moderate	17.02	72.5	16	9.6	1.8	0.1	5.37	14.9	44	279	5	1.02	5	Negative	Negative	Negative	Norm	Negative	Norm	Negative	25	Yellow	slightly cloudy	Moderate	3.8	1.4	74	345	70.8	52.1	9.4	8	13	27	11.4	1.32	2.48	2.57	0.78	1.03	5.44	6.3	170
3191	M	16	Sports wrestling	Competitive (main)	Strength Endurance	Moderate	12.98	68.4	13.9	9.9	7.6	0.2	5.08	14.2	42.2	305	6	1.025	5	Negative	Negative	0.25	5.9	Negative	Norm	Negative	Negative	Yellow	Clear	Unit	4.7	2.2	77	333	70	61.6	16	10	14	58	9.6	1.35	2.72	4	0.9	0.98	11	5.9	170
2124	F	14	Gymnastics	Special preparatory	Complex-coordinating	Moderate	6.28	51.4	35	10.7	2.9	0	5.1	13.1	40.7	289	12	1.02	6.5	Negative	Negative	Negative	5.2	Negative	Norm	Negative	Negative	Yellow	Clear	Moderate	4.3	2.7	65	250	73	44.5	20.2	14.4	14	58	9.4	1.39	2.59	6.2	0.74	1.85	15.6	2.6	170
2020	F	15	Gymnastics	General preparatory	Complex-coordinating	Moderate	7.13	56.4	32.4	9.4	1.5	0.3	3.86	11.2	33.1	260	6	1.02	6	Negative	Negative	Negative	6	Negative	Norm	Negative	Negative	Yellow	Clear	Few	7.6	1.2	64	164	68	42.8	24	15	10	91	2	1.4	2.62	5.9	0.93	1.8	6.2	1.3	170
1790	M	16	Sports wrestling	Competitive (main)	Technical	Moderate	5.53	38.2	33.3	8.1	19.9	0.5	4.56	13	38.3	183	7	1.015	6.5	Negative	Negative	Negative	Norm	Negative	Norm	Negative	Negative	Yellow	Clear	Unit	3.8	1.4	60	188	62	54.4	25	16	11	71	4.1	1.18	2.73	3.4	0.99	1.34	8.8	3.2	170
520	M	15	Rock climbing	Competitive (main)	Technical	Moderate	5.45	42.9	46.6	7.2	2.9	0.4	5.53	15.2	43.8	170	2	1.02	5	Negative	Negative	0.25	6.4	Negative	17	Negative	Negative	Yellow	Clear	Unit	4.7	1.4	93	375	70	53.3	60	26	11	41	25.1	1.15	2.53	3.3	0.45	1.35	21.5	13	170
102	M	22	Bobsled	General preparatory	Strength Endurance	Moderate	6.54	36	54	5.8	3.7	0.5	5.52	16	47.4	273	3	1.025	6	Negative	Negative	Negative	Norm	Negative	Norm	Negative	Negative	Yellow	Clear	Unit	8	2.9	112	295	83	56.4	44.6	45.2	28	59	9.5	1.37	2.29	5.6	4.36	0.82	16.96	4.3	170
2543	M	16	Sports wrestling	Special preparatory	Strength Endurance	High	7.11	50.7	37.7	8.7	2.3	0.6	5.43	15.1	44.5	215	3	1.025	5	Negative	Negative	Negative	5.6	Negative	Norm	17	Negative	Yellow	Clear	Unit	3.6	2.5	76	327	68	60.8	27	13	17	27	7.4	1.03	2.78	4.6	2.49	0.48	16.9	4.3	169
844	F	16	Fencing	General preparatory	Technical	High	6.45	50.9	35.2	9.9	3.7	0.3	4.69	13.3	39.9	314	4						5.2								4.7	1.5	64	301	72	44.1	29	22	12	53	5.8	1.59	2.57	6.4	0.65	1.67	15.4	4	169
481	F	14	Gymnastics	Special preparatory	Complex-coordinating	Moderate	6.37	54.6	30.3	11.3	2.7	1.1	4.92	12.4	37.6	324	5	1.01	6.5	Negative	Negative	Negative	4.9	Negative	Norm	Negative	Negative	Yellow	Clear	Moderate	3.1	2.4	52	196	70	43.7	42.7	26.3	10	95	8.2	1.75	2.55	4	0.54	1.57	4.6	2.4	169
3425	M	15	Baseball	General preparatory	Technical	Moderate	13.55	60.2	32.1	6.1	1.5	0.1	5.28	16	45.8	344	6	1.015	6	Negative	Negative	Negative	Norm	Negative	Norm	Negative	Negative	Yellow	Clear	Moderate	6.2	1	55	327	75	51.7	12.8	8.9	8	31	6.3	1.48	2.55	4.6	1.13	0.99	12.2	3.8	168
3278	M	17	Sports wrestling	Special preparatory	Speed-strength	Moderate	9.25	63.3	24.2	8.6	3.6	0.3	4.72	13.1	38.7	265	6	1.025	5	Negative	Negative	Negative	Norm	0.5	Norm	Negative	Negative	Yellow	Clear	Moderate	6.5	1.4	81	441	74	44.9	15.9	9.8	11	50	8.6	1.71	2.61	3.4	1.52	1.11	8.3	4.8	168
2331	M	16	Sports wrestling	Special preparatory	Endurance	Moderate	7.52	54	34.4	7.6	4	0	5.38	14.2	41.9	205	4	1.02	5	Negative	Negative	0.25	5.6	Negative	Norm	Negative	10	Yellow	Clear	A lot of	5.7	2.2	75	408	73	43.1	16.7	13.6	11	56	18.6	1.55	2.58	3.1	0.97	1.31	13.7	10.5	168
2024	M	15	Chess	General preparatory	Speed-strength	Moderate	6.06	57.2	25.9	16	0.7	0.2	4.57	14.4	41.4	260	8	1.02	5	Negative	Negative	Negative	Norm	Negative	Norm	17	Negative	Yellow	Clear	Unit	4.5	1.8	76	476	79	56.6	26	15	21	61	9.9	1.21	2.77	3.5	0.65	1.36	21.1	6.3	168
1876	F	14	Tennis	Competitive (main)	Technical	Moderate	5.73	53.4	36	7.5	2.6	0.5	4.74	13.6	40.4	316	3	1.01	6	Negative	Negative	Negative	Norm	Negative	Norm	Negative	Negative	Yellow	Clear	A lot of	3.1	1.5	62	286	73	52.6	21.9	15.4	13	68	15.2	1.48	2.54	3.75	0.39	2.01	21.98	8.3	168
1836	M	18	Gymnastics	Special preparatory	Technical	Moderate	6.04	63.1	24.3	9.6	2.8	0.2	5.77	16.1	46.8	283	2	1.005	7	Negative	Negative	Negative	4.83	Negative	Norm	Negative	Negative	Yellow	Clear	Moderate	4.6	1.7	73	297	71	51	20	15.8	15	36	13.4	1.18	2.48	4.6	0.57	1.36	22.8	6.7	168
1251	M	15	Hockey	Competitive (main)	Endurance	Moderate	11.82	66.1	19.1	13.5	1	0.3	4.76	14.7	42.6	232	5	1.025	5	25	Negative	Negative	Norm	Negative	Norm	Negative	10	Yellow	Clear	Few	5	2.1	62	324	80	55.7	35	19	15	38	20.7	1.24	2.67	3	1.36	0.74	18.8	9.5	168
212	M	16	Sports wrestling	General preparatory	Endurance	Moderate	7.7	47.6	40.5	7.8	3.8	0.3	4.48	12.7	38.1	220	6	1.02	5	Negative	Negative	0.25	5.8	Negative	Norm	Negative	Negative	Yellow	Clear	Unit	5.7		77	403	67	60.8	80	35	14	73	8.5	1.43	2.6	3.6	0.68	1.04	13.5	5.3	168
1610	M	17	Judo	General preparatory	Strength Endurance	High	5.76	62	30.6	5.6	1.6	0.2	5	15.1	43.8	160	3	1.02	5	Negative	Negative	Negative	5.9	Negative	Norm	Negative	Negative	Yellow	Clear	Unit	5.4	2.4	88	317	75	53.7	28	17	10	109	14.4	1.03	2.65	2.7	0.71	1.24	20.7	9.2	167
3201	M	17	Water skiing	Special preparatory	Technical	Moderate	6.63	36.7	44.2	8.7	10.1	0.3	4.79	14.1	40.8	174	3	1.025	6	Negative	Negative	Negative	Norm	Negative	Norm	Negative	Negative	Yellow	Clear	Unit	5	1.5	69	321	65	40.7	16	10	15	35	8	1.32	2.31	3.1	0.79	1.2	16.9	5.4	167
1236	M	16	Hockey	Special preparatory	Endurance	Moderate	5.56	63.5	24.3	11.3	0.7	0.2	4.72	13.9	41.5	163	4	1.02	5	Negative	Negative	Negative	6.7	Negative	Norm	Negative	Negative	Yellow	Clear	Unit	5.9	1.9	76	360	75	52.1	29	19	13	59	7.9	1.03	2.5	3.8	0.57	1.54	12.1	11.2	167
1073	F	13	Gymnastics	Special preparatory	Complex-coordinating	Moderate	6.86	57.8	30.5	10.9	0.7	0.1	4.61	12.1	36.8	240	7	1.02	6	25	Negative	0.25	Norm	Negative	Norm	Negative	Negative	Yellow	Clear	Moderate	4.6	1.6	56	218	71	44.8	25	20	14	56	11.1	1.46	2.75	5.4	0.76	2.28	16.5	5.7	167
2098	M	16	Hockey	Special preparatory	Technical	High	5.78	47.9	39.3	11.4	1.2	0.2	5.29	13.9	43	278	6	1.02	6	Negative	Negative	Negative	5.13	Negative	Norm	Negative	Negative	Yellow	Clear	Few	5.4	1.9	86	472	79	47.9	20.2	14.6	17	52	19.4	1.43	2.77	4.6	0.44	1.7	25.4	5.8	166
1242	M	16	Bobsled	General preparatory	Strength Endurance	Moderate	5.39	58.1	31.7	8.3	1.7	0.2	4.75	13.3	39	289	4	1.02	5	Negative	Negative	Negative	Norm	Negative	Norm	Negative	Negative	Yellow	Clear	Unit	4.8	1.4	72	386	73	54.7	31	19	14	55	22.1	1.51	2.56	4.1	0.54	1.2	33.8	11.4	166
889	M	14	Gymnastics	Special preparatory	Technical	Moderate	4	39.4	47.9	7.3	4.9	0.5	4.68	13.4	39.3	272	7	1.02	5	Negative	Negative	Negative	Norm	Negative	Norm	Negative	Negative	Yellow	Clear	Unit	5.7	1.1	64	275	74	50.1	27.3	21.5	11	49	13.2	1.63	2.54	4.4	0.3	2.52	22.7	7.5	166
1295	F	14	Sports acrobatics	Special preparatory	Complex-coordinating	Above average	7.12	55.4	32.4	11	0.8	0.4	4.87	14.2	41.8	209	4	1.02	6	Negative	Negative	Negative	5.5	Negative	Norm	Negative	Negative	Yellow	Clear	Moderate	5.1	1.1	69	256	78	54	21.3	18.3	15	63	12.9	1.34	2.63	4	0.72	2.09	44.4	5.7	165
2530	F	14	Rock climbing	Special preparatory	Endurance	High	5.55	54.2	31.4	10.3	3.6	0.5	4.75	13.1	37.8	218	10	1.01	8	Negative	Negative	Negative	Norm	Negative	Norm	Negative	Negative	Yellow	Clear	Moderate	3.8	1.4	70	169	74	43	24	13	8	66	12.1	1.42	2.54	4.2	0.47	2.11	20.1	6.9	165
2764	F	14	Tennis	General preparatory	Speed-strength	Moderate	7.16	53.7	35.1	8.4	2.5	0.3	4.76	12.1	36.6	295	3	1.015	5	Negative	Negative	Negative	5.9	Negative	Norm	Negative	10	Yellow	Clear	Few	5.2	1.7	54	225	65	42.9	19	12	11	45	7.6	1.39	2.51	4.1	0.68	1.43	7.5	4.8	165
1843	F	13	Horseback Riding	Special preparatory	Speed-strength	Moderate	5.96	52.1	34.4	10.1	3.4	0	4.64	12.1	35.5	267	20	1.015	6.5	Negative	Negative	Negative	5.3	Negative	Norm	Negative	Negative	Yellow	Clear	A lot of	4.1	1.7	55	305	85	50.7	23.5	15.7	8	47	7	1.87	2.52	3.7	0.62	1.24	6	3.7	165
845	M	14	Boxing	General preparatory	Endurance	Moderate	7.61	50.8	36.7	9.9	2.2	0.4	5.75	15.7	45.4	283	2	1.02	6	Negative	Negative	Negative	Norm	Negative	Norm	Negative	Negative	Yellow	Clear	Unit	3.4	1.7	74	392	69	44.1	29	22	11	40	10.2	1.1	2.74	5.4	1.21	1.78	18.6	5.6	165
835	M	16	Hockey	Special preparatory	Technical	Moderate	5.54	57.1	31.6	7.4	3.4	0.5	4.94	14.9	44	323	4	1.015	5	Negative	Negative	Negative	6.1	Negative	Norm	Negative	Negative	Yellow	Clear	Unit	4.6	1.2	80	316	75	52.9	27	22	14	72	6.2	0.94	2.73	3.3	1.69	0.91	11.7	3.6	165
2259	M	12	Trampolining	General preparatory	Technical	High	6.08	48.8	40.6	9.7	0.7	0.2	4.47	12.4	35.2	280	20	1.02	5	Negative	Negative	Negative	Norm	Negative	Norm	17	Negative	Yellow	slightly cloudy	Unit	6.4	1.1	67	397	68	42.8	24	14	11	30	14.4	1.11	2.45	4.3	0.5	1.13	12.9	7.8	164
3129	F	17	Football	Competitive (main)	Psycho-emotional	Low	7.63	54.9	35.6	7.3	1.7	0.5	4.55	12.7	38.2	314	8	1.015	5	Negative	Negative	Negative	Norm	Negative	Norm	Negative	Negative	Yellow	Clear	Moderate	5.7	1.9	96	367	75	48.5	17.2	10.4	10	63	7.7	1.45	2.75	4.6	2.19	1.53	15	2.5	164
3071	M	17	Hockey	Special preparatory	Technical	Moderate	3.89	44.7	38.6	12.3	3.6	0.8	5.28	15.5	43.6	228	3	1.015	6.5	Negative	Negative	Negative	Norm	Negative	Norm	Negative	Negative	Yellow	Clear	Unit	6.7	2.3	76	324	77	53.3	25	11	13	61	43.6	1.07	2.63	3	0.54	1.27	19.8	8.4	164
1955	M	17	Taekwondo	Competitive (main)	Psycho-emotional	Moderate	10.37	77.9	9.1	12.3	0.4	0.3	4.95	13.7	41.7	278	2	1.01	7	25	Negative	0.25	5.6	0.5	17	17	50	Yellow	Clear	Unit	2.8	2.5	80	218	70	43.6	18	15	11	66	7.1	1.45	2.43	2.7	0.93	1.21	6.6	11.3	164
1917	M	16	Hockey	Competitive (main)	Endurance	Moderate	4.25	52.1	37.4	9.4	0.9	0.2	5	14.1	42.7	180	5	1.01	7	Negative	Negative	Negative	Norm	Negative	Norm	Negative	Negative	Yellow	Clear	Unit	5.5	1.7	79	316	72	44.2	26.6	15.1	12	64	9	1.47	2.67	3.6	0.83	1.12	22.2	2.9	164
141	M	17	Gymnastics	Competitive (main)	Technical	Moderate	4.2	37	45.2	9	8.3	0.5	4.88	13.7	41	236	3	1.02	6	Negative	Negative	Negative	5.42	Negative	Norm	Negative	Negative	Yellow	Clear	Moderate	6.6	1.8	76	449	77	52.2	59.5	40.6	17	52	14.3	1.96	2.49	5.3	0.81	1.25	24.5	6.4	164
1825	M	14	Luge	End of recovery period	Strength Endurance	Moderate	8.39	62.3	29.6	6.4	1.5	0.2	5.08	14.7	43.9	181	3	1.02	6	Negative	Negative	0.25	Norm	Negative	Norm	17	Negative	Yellow	Clear	Unit	5.6	2.1	105	435	77	43.9	1.7	15.9	11	57.4	10.2	1.39	2.65	3.8	0.7	1.34	12.8	5.2	163.55
3097	M	15	Hockey	Competitive (main)	Endurance	Below average	6.58	47.9	43.5	7.1	1.2	0.3	5.38	15.3	44.6	212	3	1.025	5	Negative	Negative	Negative	5	Negative	Norm	Negative	Negative	Yellow	Clear	Unit	4.9	2.3	84	355	71	54.5	16.9	10.7	15	55	12.5	1.33	2.56	4.7	0.63	1.02	26.5	8.8	163.15
3548	M	16	Baseball	Competitive (main)	Psycho-emotional	High	5.51	44.9	44.5	9.1	1.1	0.4	4.49	13.9	40.8	200	3	1.02	6	Negative	Negative	Negative	Norm	Negative	Norm	Negative	Negative	Yellow	Clear	Unit	4.1	3.3	83	358	76	55.4	17.5	7.6	15	43	11.5	1.47	2.7	3.2	0.36	1.08	17	6.5	163
1683	M	17	Baseball	Special preparatory	Technical	High	7.23	54.9	30	10.7	4	0.4	5.22	15.3	45.7	215	2	1.02	5	Negative	Negative	Negative	6.23	Negative	Norm	Negative	Negative	Yellow	Clear	Unit	4.9	1.4	81	313	69	49.4	32.6	16.4	13	57	11.8	1.58	2.45	3.2	0.4	1.39	23.2	6.9	163
3477	F	14	Taekwondo	General preparatory	Technical	Moderate	5.53	41.2	42.5	14.1	2	0.2	4.22	12.4	36.5	249	7	1.005	5	25	Negative	Negative	Norm	Negative	Norm	Negative	Negative	Yellow	Clear	A lot of	4.8	1.7	63	278	71.8	44.8	15.2	8.1	8	76	7.3	1.16	2.4	4.45	0.84	1.33	19.47	4.4	163
2476	M	17	Baseball	Special preparatory	Technical	Moderate	7.24	44.9	45.7	8.3	1	0.1	5.55	15.5	45.7	199	2	1.02	6	Negative	Negative	Negative	5.29	Negative	Norm	Negative	Negative	Yellow	Clear	Moderate	5.2	1.7	73	340	69	50	19.8	13	10	58	17.5	1.64	2.54	4.6	0.37	1.78	17.2	8.7	163
2139	M	17	Sports wrestling	Competitive (main)	Technical	Moderate	5.63	41.8	45.8	9.9	2.3	0.2	4.73	14.1	40.1	177	4	1.025	6	Negative	Negative	Negative	5.38	Negative	Norm	Negative	Negative	Yellow	Clear	Unit	4.9	1	83	364	67	40.7	16.5	14.2	15	18	5.3	1.76	2.74	3	0.54	0.87	8.5	2.1	163
2068	M	18	Fencing	Competitive (main)	Psycho-emotional	Moderate	9.19	62.9	24.5	9.9	2.6	0.1	5.43	14.8	45.1	183	4	1.025	5	Negative	Negative	0.25	5.93	Negative	Norm	Negative	Negative	Yellow	Clear	Unit	6.5	1.7	76	336	73	53.2	24.4	14.9	24	61	18.8	1.65	2.54	4.5	0.53	1.65	9.2	5.3	163
1602	M	16	Hockey	Special preparatory	Speed-strength	Moderate	5.04	47.8	40.9	8.5	2.6	0.2	4.97	15.2	43.2	158	3	1.01	7	Negative	Negative	Negative	Norm	Negative	Norm	Negative	Negative	Yellow	Clear	Unit	6.3	2.2	88	361	77	52.6	26	17	32	89	15.6	1.19	2.64	3.9	0.87	1.34	21.9	8.4	163
1225	M	16	Gymnastics	General preparatory	Technical	Moderate	8.9	67.5	22	7	3.1	0.4	4.9	15.3	44.2	212	3	1.02	6.5	Negative	Negative	0.75	5.2	Negative	17	Negative	Negative	Yellow	Clear	Unit	4	1.2	65	433	67	52.8	25	19	14	55	11.9	1.19	2.57	4.3	0.89	0.98	15.6	6.1	163
579	M	17	Fencing	General preparatory	Technical	Moderate	7.22	53.4	33.4	10.7	2.2	0.3	5.02	15.1	43.4	242	8	1.02	5	Negative	Negative	Negative	5.8	Negative	Norm	17	Negative	Yellow	Clear	Unit	7.4	2.4	75	479	80	63.4	48	25	13	84	13.7	1.45	2.59	4.8	0.76	1.45	36.8	8.4	163
299	M	16	Hockey	General preparatory	Speed-strength	Moderate	7.66	41.5	42	13.2	3	0.3	5.14	14.8	43.2	260	6	1.02	5	Negative	Negative	Negative	5.7	Negative	Norm	Negative	Negative	Yellow	Clear	Few	3.9	1.4	68	417	81	44.2	33	31	31	49	12	1.11	2.52	4.7	2.97	1.01	24.3	5.9	163
2784	M	16	Hockey	Competitive (main)	Endurance	High	4.95	54.8	30.7	11.1	2.8	0.6	4.68	14.1	41.7	176	2	1.02	5	Negative	Negative	Negative	Norm	Negative	Norm	Negative	Negative	Yellow	Clear	Moderate	7.5	2.4	73	333	77	57.2	21	12	12	75	20.3	1.37	2.53	2.6	0.42	0.79	18	10.4	162
742	M	15	Hockey	Competitive (main)	Endurance	High	6.16	45.5	41.6	9.9	2.8	0.2	5.1	14.6	43	243	6	1.015	6	Negative	Negative	Negative	5.3	Negative	Norm	Negative	Negative	Yellow	Clear	Few	7.9	1.5	93	356	76	44.3	39	23	17	84	15.3	1.07	2.57	3.4	0.42	0.92	16.7	8.7	162
235	M	15	Tennis	Competitive (main)	Speed-strength	High	6.69	61.1	26.5	8.1	3.6	0.7	4.82	13.4	40.6	305	10	1.02	6	Negative	Negative	Negative	5.23	Negative	Norm	Negative	Negative	Yellow	Clear	Moderate	6.3	1.4	91	358	70	50.4	53.2	33.9	9	45	20.5	1.75	2.59	5.3	0.84	1.67	8.8	10.5	162
3589	F	15	Chess	Competitive (main)	Psycho-emotional	Moderate	8.6	76.6	14	7.8	1.4	0.2	4.68	12.4	37.7	301	15	1.01	5	Negative	Negative	Negative	Norm		Norm	Negative	Negative	Yellow	Clear	Moderate	3.2	1.9	72	297	78	53.6	17	7	10	54	18.4	1.36	2.85	3.2	0.33	2.17	9.3	11.1	162
2391	M	17	Hockey	Competitive (main)	Technical	Moderate	7.03	57.1	32.6	8.4	1.8	0.1	5.44	15.8	44.5	225	4	1.02	6.5	Negative	Negative	Negative	Norm	Negative	Norm	Negative	Negative	Светло-Yellow	Clear	Unit	5.5	1.5	95	450	73	54.7	19.1	13.2	14	59	11.3	1.64	2.65	3.3	0.39	1.29	14.1	16.1	162
1747	M	17	Hockey	Special preparatory	Endurance	Moderate	6.4	47.2	36.3	13	3	0.5	5.29	14.9	43.2	171	3	1.01	7	Negative	Negative	Negative	6.3	Negative	Norm	Negative	Negative	Yellow	Clear	Unit	5.3	1.8	79	338	86	59.6	20	16	19	53	17	0.93	2.72	4.7	1.36	1.11	29.8	7.5	162
1658	M	17	Bobsled	General preparatory	Speed-strength	Moderate	5.26	52.9	34.2	9.1	3.4	0.4	4.9	14.4	40.8	266	3	1.02	5	Negative	Negative	Negative	4.7	Negative	Norm	Negative	Negative	Yellow	Clear	Few	4.3	1.9	72	383	70	44.3	28.9	16.7	12	63	5.7	1.34	2.15	4.3	1.26	1.18	10.6	3.4	162
2304	M	15	Hockey	Competitive (main)	Endurance	Moderate	4.95	54	34.5	8.1	2.8	0.6	5.56	15.4	45.7	232	4	1.015	6	Negative	Negative	Negative	4.8	Negative	Norm	Negative	Negative	Yellow	Clear	Unit	6.2	2.2	84	438	71	52.4	31.6	13.9	12	53	11.1	1.15	2.57	4	0.57	1.05	18.2	8.5	161.51
1312	M	15	Hockey	General preparatory	Endurance	Moderate	6.32	44.6	43.5	11.1	0.6	0.2	5.85	16.3	48.1	300	2	1.02	6	Negative	Negative	Negative	5.1	Negative	Norm	17	Negative	Yellow	Clear	Unit	5.8	3	100	430	86	57.2	33.2	18.1	18	76	28.8	1	2.71	4	0.56	1.25	37.9	16	161.5
2739	M	16	Sports wrestling	Special preparatory	Endurance	High	8.65	65.1	24.2	9.1	1.4	0.2	4.83	14.7	41.4	309	10	1.015	5	Negative	Negative	Negative	4.9	Negative	Norm	17	Negative	Yellow	Clear	Unit	3.6	2.4	87	448	64	52	18	12	12	69	36	1.26	2.61	4	0.92	0.87	21.3	14.8	161
3072	M	16	Sports wrestling	General preparatory	Strength Endurance	Moderate	7.28	52.4	35.7	9.5	1.9	0.5	4.77	13.8	41.1	285	4	1.015	6.5	Negative	Negative	Negative	Norm	Negative	Norm	Negative	Negative	Yellow	Clear	Unit	6.5	2.1	82	324	63	56.8	26	11	15	44	10.1	0.98	2.53	3.6	0.42	1.31	19.8	7.6	161
1367	M	16	Hockey	Special preparatory	Speed-strength	Moderate	7.6	59.5	26.4	10.5	2.9	0.7	5.31	16.5	46.4	227	2	1.015	7	Negative	Negative	0.25	Norm	Negative	Norm	Negative	Negative	Yellow	Clear	Unit	6.2	2.5	97	398	74	53.6	22	18	19	54	14.9	0.98	2.73	3.3	1	1.29	25.1	8.8	161
831	M	18	Sports acrobatics	Competitive (main)	Endurance	Moderate	6.7	49.8	35.2	9.6	5.1	0.3	5.48	15.3	44.8	256	2	1.02	6	Negative	Negative	Negative	Norm	Negative	Norm	Negative	Negative	Yellow	Clear	Unit	10.7	1.4	106	455	78	55.1	26	22	15	43	29.7	1.45	2.39	4	0.31	1.57	21.1	13.6	161
1450	M	15	Hockey	Special preparatory	Technical	Low	7.86	52.3	35.5	9.5	2.4	0.3	5.12	15.2	43.8	208	2	1.015	6.5	Negative	Negative	Negative	Norm	Negative	Norm	Negative	Negative	Yellow	Clear	Unit	5.2	1.7	79	397	72	55.1	47	18	12	50	15	1.08	2.7	3.9	0.59	0.88	25.1	8	160
1216	M	16	Sports wrestling	General preparatory	Strength Endurance	Low	9.68	61.3	23.9	10.8	3.2	0.8	4.46	13.4	39.3	349	6	1.02	5	Negative	Negative	Negative	Norm	Negative	Norm	Negative	Negative	Yellow	Clear	A lot of	4.7	1.9	85	428	61	52.2	24	19	12	55	6.4	1.43	2.69	3.6	0.67	1.23	9.3	4.3	160
2639	F	13	Taekwondo	Special preparatory	Technical	Moderate	6.42	69.7	20.2	9.2	0.6	0.3	4.81	13.3	40.3	256	7	1.005	6.5	Negative	Negative	0.25	4.9	0.5	Norm	Negative	Negative	Yellow	slightly cloudy	A lot of	4.6	2.2	64	306	75.4	54.6	17.4	12.3	8	41	15.7	1.4	2.63	4.02	0.59	1.81	23.87	8.2	160
2524	F	12	Chess	Special preparatory	Technical	Moderate	5.21	50	41.8	6.3	1.5	0.4	4.44	12.9	38.1	228	7	1.01	7	Negative	Negative	Negative	5.3	Negative	Norm	Negative	Negative	Yellow	Clear	Moderate	3.9	1.9	47	154	75	53.3	24	13	9	53	5.4	1.52	2.61	4.3	0.62	1.73	17	3.7	160
2042	M	17	Hockey	Special preparatory	Strength Endurance	Moderate	5	45.2	44.8	9	0.8	0.2	5.27	15.2	43.9	243	3	1.02	5	Negative	Negative	Negative	Norm	Negative	Norm	Negative	Negative	Yellow	Clear	Unit	5.2	2.3	69	368	76	59.9	29	15	15	27	15.4	1.14	2.62	3.2	0.64	1.11	20.3	8.4	160
1471	M	28	Badminton	General preparatory	Technical	Moderate	5.59	59	27.4	9.1	4.1	0.4	4.6	13.5	40.7	197	5	1.025	5	Negative	Negative	Negative	Norm	Negative	Norm	Negative	Negative	Yellow	Clear	Moderate	6.8	1.8	106	326	81	48.1	29.6	17.8	13	57	22.6	1.2	2.71	4	0.34	1.72	26.4	6.6	160
1345	M	17	Hockey	Special preparatory	Speed-strength	Moderate	5.71	42.5	45.2	10.3	1.8	0.2	5.39	15.9	44.4	220	2	1.02	5	Negative	Negative	Negative	5.5	Negative	Norm	Negative	Negative	Yellow	Clear	Unit	7.1	1.9	74	345	74	53.1	20	18	18	51	19.5	1.3	2.52	4.3	0.64	1.24	34.6	9.1	160
818	M	18	Gymnastics	Special preparatory	Technical	Moderate	7.67	58.9	26.7	7.7	6.3	0.4	5.39	15.3	44.6	268	2	1.02	5	Negative	Negative	Negative	5.9	Negative	Norm	Negative	Negative	Yellow	Clear	Moderate	7	2	87	333	69	42.6	23	22	12	62	9.2	1.37	2.66	4.9	0.56	1.5	16.6	5.2	160
1276	M	16	Hockey	General preparatory	Speed-strength	Moderate	5.49	41.2	42.3	13.1	2.9	0.5	5.07	15.1	44.8	265	6	1.02	6	Negative	Negative	Negative	Norm	Negative	Norm	Negative	Negative	Yellow	Clear	Unit	6.2	1.5	91	383	75	56.5	29.6	18.6	11	50.9	19.7	1.36	2.67	3.5	0.42	1.27	22.7	10.5	159.41
269	M	16	Hockey	Special preparatory	Speed-strength	Low	5.01	50.1	37.3	11.4	0.8	0.4	5.36	16	46.2	255	2	1.02	6	Negative	Negative	Negative	5.9	Negative	Norm	17	Negative	Yellow	Clear	Unit	4.3	2	73	279	78	53.1	32	32	27	43	14.1	1.15	2.54	3.5	0.68	1.16	27.6	7.8	159
3621	M	15	Snowboard	Special preparatory	Complex-coordinating	Moderate	5.95	41	47.1	9.4	2.2	0.3	5.02	14	41.5	287	4	1.01	5	Negative	Negative	Negative	Norm	Negative	Norm	Negative	50	Yellow	Clear	Moderate	3.7	1.1	74	342	60	42.9	14	6	13	50	11.8	1.16	2.49	3.6	0.76	0.87	12	7.6	159
573	M	11	Kickboxing	General preparatory	Endurance	Moderate	6.04	43.3	39.7	14.7	1.8	0.5	4.51	12.1	36.4	262	6	1.02	5	Negative	Negative	0.75	5.1	5	Norm	Negative	25	Yellow	Clear	Unit	5.7	1.4	47	283	79	44.4	37	25	13	36	10.7	1.45	2.64	4.3	0.44	2.06	18.5	6.2	159
3558	M	17	Hockey	Special preparatory	Speed-strength	Above average	5.83	36.3	47.2	13.6	2.4	0.5	4.97	14.8	42.9	239	3	1.015	7	Negative	Negative	Negative	Norm	Negative	Norm	Negative	Negative	Yellow	Clear	Unit	7.1	1.9	81	427	74	54.2	19.1	7.4	15	44	11.2	1.38	2.65	3.3	0.76	0.92	17.6	6.5	158
841	F	14	Gymnastics	Competitive (main)	Technical	High	6.11	53	38.6	7	1.1	0.3	4.45	12.6	36.3	302	3	1.02	6	Negative	Negative	Negative	Norm	Negative	Norm	Negative	Negative	Yellow	Clear	Moderate	5.2	1.3	40	195	67	43.3	28	22	13	40	17.8	1.45	2.31	4.5	0.48	2.51	18.3	7.1	158
2763	F	14	Tennis	Special preparatory	Technical	Moderate	8.63	64.8	26	7.5	1.2	0.5	4.98	13.8	41.5	315	3	1.01	7	Negative	Negative	Negative	5.8	Negative	Norm	Negative	Negative	Yellow	Clear	Moderate	2.9	1.4	54	464	70	43.4	19	12	11	47	7.8	1.2	2.57	4.3	0.95	1.12	16.1	4.7	158
217	M	19	Gymnastics	General preparatory	Technical	Moderate	7.16	68.7	20.5	6.4	4.3	0.1	5.35	15.5	45.5	231	4	1.02	6	Negative	Negative	Negative	Norm	Negative	Norm	Negative	Negative	Yellow	Clear	Moderate	7.6	1.1	79	279	76	50.1	29.3	34.3	14	50	8.6	1.38	2.5	4.7	0.47	1.79	12.6	4.9	158
3492	F	15	Luge	Competitive (main)	Strength Endurance	High	8.85	73.6	18.8	6.8	0.6	0.2	4.53	13.5	40.8	184	3						5.7								3.5	2	65	342	69	52.8	14	8	9	52	9.3	1.26	2.73	3.4	0.64	1.09	6.3	4.6	157
1361	F	15	Tennis	Competitive (main)	Speed-strength	High	5.19	47.6	36.6	11.4	4	0.4	4.81	14	40.8	217	4	1.015	6	Negative	Negative	Negative	Norm	Negative	Norm	Negative	10	Yellow	Clear	A lot of	6	1.1	61	283	60	42.7	21	18	12	71	8	1.34	2.38	4.4	0.75	2.13	13.1	4.9	157
665	F	15	Rock climbing	Competitive (main)	Endurance	High	6.33	68.7	24.3	6.3	0.5	0.2	4.96	13.8	40.2	311	5	1.02	5	25	Negative	Negative	5.8	0.5	Norm	Negative	Negative	Yellow	Clear	A lot of	5.6	1.4	82	333	71	44.6	57	24	11	56	42.8	1.15	2.53	3.7	0.5	1.35	18.4	16	157
3320	F	11	Sports of persons with lesions of the musculoskeletal system	Special preparatory	Psycho-emotional	Moderate	5.26	47.8	40.1	8.7	3	0.4	4.42	12.4	36	296	6	1.015	6	Negative	Negative	Negative	5.5	Negative	Norm	Negative	Negative	Yellow	Clear	A lot of	5	1.7	47	298	65.2	49.2	13.8	9.4	10	50	7.8	1.4	2.37	3.03	0.32	1.59	23.82	4.8	157
2449	M	16	Hockey	Competitive (main)	Endurance	Moderate	8.28	59.6	27.7	6.6	5.9	0.2	5.41	14.1	42.1	173	5	1.02	5	Negative	Negative	Negative	Norm	Negative	Norm	Negative	Negative	Yellow	Clear	Moderate	4.7	1.8	67	350	68	51.8	18	13	16	46	17.2	1.31	2.45	3.6	0.73	1.98	8.6	9.8	157
1608	M	18	Football	General preparatory	Speed-strength	Moderate	7.01	55.2	30.8	12	1.6	0.4	4.6	13.5	39.4	232	3	1.015	5	Negative	Negative	Negative	Norm	Negative	Norm	Negative	Negative	Yellow	Clear	Unit	4.5	1.7	58	257	77	56.6	28	17	10	45	16.9	1.27	2.62	3.3	0.68	1.5	10	9.3	157
965	M	19	Cycling road	Special preparatory	Technical	Moderate	4.29	41	45.9	9.6	3	0.5	4.7	13.4	41	197	5	1.02	6.5	Negative	Negative	Negative	5.1	Negative	Norm	Negative	Negative	Yellow	Clear	Few	7.1	2	49	222	68	41.7	27	21	22	99	5.9	1.26	2.39	2.9	0.61	1.34	8.8	3.5	157
648	M	15	Sports of the deaf	General preparatory	Strength Endurance	Moderate	9.14	48.2	37.9	9.6	4	0.3	5.45	15.6	45.9	217	18	1.015	6.5	Negative	Negative	Negative	Norm	Negative	Norm	Negative	Negative	Yellow	Clear		3.6	1.8	48	405	74	53.8	32	24	17	45	7.1	1.21	2.78	3.3	0.75	1.12	13.8	4.6	157
1597	F	13	Tennis	Competitive (main)	Technical	Below average	9.37	63.1	29	7	0.6	0.3	4.55	13.1	38.9	239	5	1.025	6	Negative	Negative	Negative	Norm	Negative	Norm	Negative	Negative	Yellow	Clear	Moderate	5.1	1.8	68	415	75	54.4	25	17	14	58	15.7	1.26	2.67	3.4	0.64	1.66	20.5	8.6	156
3453	M	18	Baseball	Competitive (main)	Endurance	High	5.4	50.7	40	6.3	2.6	0.4	5.47	15.5	45.7	222	3	1.025	5	Negative	Negative	Negative	5.39	Negative	Norm	Negative	Negative	Yellow	Clear	Unit	6.1	1.8	77	343	78	55.8	13.1	8.5	19	38	6.9	1.56	2.59	5.5	0.57	1.55	13.3	3.9	156
854	M	16	Sports wrestling	Special preparatory	Technical	High	6.15	53.8	37.1	6.2	2.4	0.5	5.08	14.8	43.6	269	5	1.02	6	Negative	Negative	Negative	Norm	Negative	Norm	Negative	Negative	Yellow	Clear	A lot of	4.1	2.1	84	338	65	51.1	33	22	9	63	10	1.26	2.57	3.3	0.73	1.42	20.6	7	156
826	M	16	Hockey	Competitive (main)	Endurance	High	6.91	58.4	28.4	11.4	1.4	0.4	5.33	15.8	45.6	210	3	1.02	6	Negative	Negative	0.25	Norm	Negative	Norm	Negative	Negative	Yellow	Clear	Unit	7.2	1.8	84	312	84	55.7	25	22	16	56	19.5	1.23	2.62	4	0.74	1.78	25.4	11	156
1759	M	16	Modern pentathlon	Competitive (main)	Endurance	Moderate	4.73	40.4	42.3	11.8	5.1	0.4	5.34	15.5	43.6	190	2	1.015	6.5	Negative	Negative	Negative	5.8	Negative	Norm	Negative	Negative	Yellow	Clear	Unit	5.8	1.8	66	242	71	43.2	21	16	18	85	7.4	1.24	2.46	3.1	1.06	1.38	9.4	4.4	156
1115	M	15	Hockey	Competitive (main)	Strength Endurance	Moderate	4.88	43.9	37.1	12.5	5.9	0.6	4.83	13.4	40.6	232	4	1.025	5	Negative	Negative	0.25	4.9	Negative	Norm	17	10	Yellow	Clear	Moderate	7.9	1.9	82	434	72	51.8	68	20	12	60	17.4	1.15	2.67	3.7	0.3	1.06	23.5	9.6	156
881	F	26	Curling	Competitive (main)	Strength Endurance	High	6.52	52.9	38	7.7	0.9	0.5	4.92	13.6	40.4	266	3						5.4								3	1.7	86	248	69	39.5	31.2	21.8	12	59.4	15.9	1.23	2.38	5.5	0.46	2.54	17.6	8.6	155.3
473	F	12	Gymnastics	General preparatory	Technical	Above average	4.87	43	46.2	9.4	1.2	0.2	4.73	13.8	40.9	274	5	1.025	6	25	Negative	Negative	4.8	Negative	Norm	Negative	Negative	Yellow	Clear	Moderate	5.6	2	70	205	71	52.2	41.4	26.7	12	51	15.4	1.19	2.49	4.9	0.39	2.2	15.6	4.7	155
3329	F	13	Sports of the deaf	General preparatory	Endurance	High	7.76	50.5	35.7	10.6	2.6	0.6	4.81	13.2	40.1	292	5	1.025	5	Negative	Negative	Negative	Norm	Negative	Norm	Negative	Negative	Yellow	Clear	A lot of	3.5	1.8	65	180	72	44	16.6	9.3	7	49	7.4	1.55	2.56	4.7	0.87	2.25	9.4	4.4	155
1972	M	15	Baseball	General preparatory	Technical	High	5.85	53	36.6	9.2	0.9	0.3	5.17	14.6	42.1	301	5	1.015	6	Negative	Negative	Negative	Norm	Negative	Norm	Negative	10	Yellow	Clear	Moderate	4.6	1.7	66	396	75	45.6	19.3	15	20	42	16.5	1.74	2.49	3.7	0.53	1.4	20.7	8.1	155
533	M	17	Hockey	Special preparatory	Speed-strength	High	6.8	56.6	30.7	11.3	1.3	0.1	4.84	14.1	42.9	225	20	1.02	6	Negative	Negative	Negative	Norm	Negative	Norm	Negative	Negative	Yellow	Clear	Unit	6.1	1.5	77	308	75	53.4	28.9	25.6	12	64	17.1	1.13	2.59	4.6	0.67	1.52	23	8.3	155
2595	M	14	Taekwondo	Special preparatory	Technical	Moderate	8.57	52.2	30.7	11.9	4.3	0.9	5.41	15.2	43.8	309	5	1.02	5	Negative	Negative	Negative	5	Negative	Norm	Negative	25	Yellow	slightly cloudy	Moderate	3.8	1.7	71	295	69.7	51.1	16.1	12.6	13	71	16.2	1.15	2.54	3.11	0.66	1.66	21.64	9.4	155
2590	F	15	Freestyle	Competitive (main)	Technical	Moderate																	4.8								3.4			232	74	50.1	19.5	12.7		72	11.1		2.46	3.76	0.81		26.33	6	155
105	M	21	Bobsled	End of recovery period	Endurance	Moderate	5.75	29.9	53.6	7.8	8.2	0.5	5.15	15	43.9	217	3	1.02	6	Negative	Negative	Negative	4.7	Negative	Norm	Negative	Negative	Yellow	Clear	Unit	6.9	2.4	95	361	60	42.8	27	45	32	60	13.5	0.87	2.49	6.5	3.1	0.89	20.1	6.6	155
587	F	17	Gymnastics	Special preparatory	Complex-coordinating	Above average	4.88	56.8	28.9	10.2	3.9	0.2	4.14	10.9	33.6	364	8	1.01	8	25	Negative	Negative	4.8	Negative	Norm	Negative	Negative	Yellow	Clear	A lot of	9.4	2	75	255	61	41.1	34.4	24.9	14	58	7.3	1.45	2.27	4.9	0.45	2.07	4.9	6.2	154.5
248	F	16	Gymnastics	Special preparatory	Complex-coordinating	Above average	4.59	51.2	37.5	8.5	2.6	0.2	4.56	12.8	38.7	206	6	1.025	6	Negative	Negative	Negative	5.1	Negative	Norm	Negative	Negative	Yellow	Clear	Moderate	9	1.9	62	237	69	43	37	33	11	26	7.3	1.22	2.45	5.3	0.38	3.35	16.1	4.5	154
432	M	18	Sports acrobatics	Competitive (main)	Complex-coordinating	High	7.26	57.8	28.8	10.7	2.6	0.1	5.48	16.6	48.2	237	2	1.02	6	Negative	Negative	Negative	5.4	Negative	Norm	Negative	Negative	Yellow	Clear	Unit	6.1	2.1	96	403	75	52.3	23.9	27.3	23	49	7.6	1.49	2.31	4.4	0.69	1.32	14	4.3	154
2773	M	17	Chess	Special preparatory	Strength Endurance	Moderate	6	43.8	41.2	12.5	1.7	0.8	5.61	15.4	46	191	2	1.03	5	Negative	Negative	Negative	Norm	Negative	Norm	17	10	Yellow	Clear	A lot of	5	1.5	84	319	75	55.4	20	12	16	65	18.8	1.24	2.78	3.5	0.38	1.45	16.6	11	154
1445	F	12	Gymnastics	Competitive (main)	Speed-strength	Moderate	7.15	53.8	34.4	10.1	1.4	0.3	4.47	12.8	37.4	236	4	1.025	5	Negative	Negative	Negative	Norm	Negative	Norm	Negative	Negative	Yellow	Clear	Unit	6.5	2.3	65	238	70	44.1	35	18	13	109	7.1	1.37	2.69	4.5	0.57	2.03	16.7	4.3	154
569	F	13	Gymnastics	Competitive (main)	Complex-coordinating	High	5.15	54.6	32.2	6.2	6	1	4.68	12.6	37.8	353	4	1.01	6	Negative	Negative	Negative	5.7	Negative	Norm	Negative	Negative	Yellow	Clear	Moderate	4.9	2.5	49	192	76	54.5	34	25	14	60	8.7	1.36	2.75	4.5	0.48	3.13	25.7	5.8	153
2620	M	16	Hockey	General preparatory	Strength Endurance	Moderate	6.14	49.7	40.4	8.6	1.1	0.2	5.13	13.4	40.4	274	6	1.015	7	Negative	Negative	Negative	5.42	Negative	Norm	Negative	Negative	Yellow	Clear	Unit	5.1	1.9	83	438	87	47.8	16.5	12.4	12	55	53.3	1.4	2.74	3.6	0.81	1.18	26.4	10.1	153
2467	F	15	Football	Competitive (main)	Speed-strength	Moderate	5.77	49.7	39.2	10.2	0.7	0.2	4.28	12.8	37.6	281	5	1.005	6.5	100	Negative	Negative	4.9	Negative	Norm	Negative	25	Yellow	Clear	A lot of	4.2	0.8	62	329	69	44.5	19	13	18	40	10.4	1.53	2.62	4.9	0.91	1.42	22.5	5.5	153
2025	M	6	Trampolining	End of recovery period	Endurance	Moderate	7.72	64.3	25.8	7.6	1.9	0.4	4.4	13.4	40.5	260	6	1.015	7	Negative	Negative	Negative	3	Negative	Norm	Negative	Negative	Yellow	Clear	Unit	4.6	1.6	95	307	72	53.9	26	15	12	67	17.3	1.16	2.91	3.8	0.65	1.39	17.7	10.3	153
662	M	16	Sports of the deaf	General preparatory	Speed-strength	Moderate	9.61	69.2	18.2	10.6	1.8	0.2	5.25	14.9	45.1	285	3	1.01	6	Negative	Negative	Negative	Norm	Negative	Norm	Negative	Negative	Yellow	Clear	Unit	4.4	2.4	64	442	81	53.1	55	24	16	53	4.2	1.16	2.68	3.6	0.87	0.98	10.1	2.7	153
214	F	15	Gymnastics	General preparatory	Technical	Moderate	7.55	49.2	33.6	13.8	2.6	0.8	4.75	13.6	40.7	337	8	1.025	5	Negative	Negative	Negative	Norm	Negative	Norm	17	Negative	Yellow	Clear	Moderate	4.9	1.9	60	408	72	53.4	45.6	34.5	14	40	11.4	1.55	2.55	4.1	0.73	0.77	10	3.2	153
3520	F	15	Tennis	Competitive (main)	Endurance	High	5.49	41.1	50.5	6	2	0.4	4	12.4	35.8	243	4	1.015	5	Negative	Negative	Negative	Norm	Negative	Norm	Negative	Negative	Yellow	Clear	A lot of	4.5	0.8	48	191	69	41.1	18	8	12	63	13.5	1.67	2.47	4	0.41	1.38	17.7	5.5	152
1818	M	15	Hockey	General preparatory	Speed-strength	High	6.03	54.3	37	7	1.5	0.2	5.13	14.6	42.3	209	5	1.015	6.5	Negative	Negative	Negative	Norm	Negative	Norm	Negative	Negative	Yellow	Clear	Few	6.3	1.9	73	418	71	44.1	32	16	14	23	15.7	1.4	2.56	3.9	0.29	1.3	20.5	9.1	152
337	M	19	Snowboard	Competitive (main)	Complex-coordinating	High	7.08	54.6	27.5	10.7	6.5	0.7	4.75	14.4	42.3	232	3	1.02	5	Negative	Negative	Negative	5.4	Negative	Norm	Negative	Negative	Yellow	Clear	Few	5.4	1.5	77	360	73	45	50	30	19	50	10.1	1.05	2.43	3.4	0.74	0.92	14	5.8	152
2446	M	16	Hockey	Special preparatory	Endurance	Moderate	7.38	54.8	26	13.8	5.3	0.1	4.88	14.3	41.6	195	5	1.015	6	Negative	Negative	Negative	5.5	Negative	Norm	Negative	Negative	Yellow	Clear	Unit	4.5	1.8	53	321	78	53.8	18	13	12	85	16.8	1.22	2.69	3.5	0.39	1.6	11.4	10.2	152
1805	M	15	Hockey	General preparatory	Endurance	Moderate	6.05	47.8	34.2	9.4	8.4	0.2	5.08	14.6	42.8	238	5	1.015	7	Negative	Negative	Negative	Norm	Negative	Norm	Negative	Negative	Yellow	Clear	Few	5.4	2	69	349	73	53	27	16	12	94	8.2	1.18	2.55	4.2	0.59	0.84	8.1	4.8	152
1806	M	16	Bobsled	General preparatory	Strength Endurance	Moderate	7.77	55.4	30.9	10.8	2.8	0.1	4.77	13.6	41.3	219	5	1.02	6	Negative	Negative	Negative	6.4	Negative	Norm	Negative	25	Yellow	Clear	Moderate	4.2	1.4	82	367	73	44.5	27	16	18	39	5.2	1.4	2.56	4.1	1.12	1.73	17.4	3.1	152
192	M	16	Sports of the deaf	Competitive (main)	Speed-strength	Moderate	7.48	63.3	22.7	9.4	4.1	0.5	4.63	14	39.9	231	5	1.02	5	Negative	Negative	Negative	Norm	Negative	Norm	Negative	Negative	Yellow	Clear	Unit	5.7	1.4	57	312	72	43.6	44	36	12	80	9.3	1.32	2.68	3.8	0.57	1.71	20.7	5.2	152
1428	M	18	Football	Special preparatory	Endurance	High	4.9	51.2	33.9	11.4	3.1	0.4	4.84	14.3	40.7	233	5	1.015	5	Negative	Negative	Negative	Norm	Negative	Norm	Negative	Negative	Yellow	Clear	Unit	5.5	1.7	67	398	79	43.6	29	18	13	50	20.8	1.41	2.49	3.4	0.39	1.35	21	9.9	151
75	M	14	Boxing	Competitive (main)	Endurance	High	8.19	49.8	38.5	7.7	3.4	0.6	4.97	13.9	41.7	269	10	1.015	7	Negative	Negative	Negative	5.3	Negative	Norm	Negative	Negative	Yellow	Clear	Unit	5.8	3.1	67	431	74	53.1	68	49	25	43	12	1.24	2.64	4.3	0.81	1.09	12.3	6.4	151
3312	F	13	Taekwondo	Special preparatory	Speed-strength	Moderate	5.57	46.7	37.3	14.7	0.9	0.4	4.78	13.2	39.4	227	10						5.3								3.3	1.2	65	300	67.8	44.3	15.8	9.5	11	70	15.2	1.29	2.54	4.22	0.67	1.73	10.18	7.8	151
863	M	16	Sports wrestling	Competitive (main)	Strength Endurance	Moderate	6.35	68.9	21.4	6.9	2.2	0.6	5.12	14.9	42.3	210	2	1.01	6.5	Negative	Negative	Negative	Norm	Negative	Norm	Negative	Negative	Yellow	Clear	Unit	4.3		75	380	54	51.9	39	22	15	77	8.8	1.17	2.46	3.7	0.44	1.22	16	6	151
669	M	15	Hockey	Competitive (main)	Technical	Moderate	5.78	49.7	35.1	12.6	1.6	1	5.11	15	44.5	219	3	1.025	5	Negative	Negative	0.25	Norm	Negative	Norm	Negative	Negative	Yellow	Clear	Unit	6.7	1.4	104	653	70	53	91	24	12	69	17.4	1.34	2.64	3.7	0.57	1.36	29.8	10.3	151
415	M	17	Fencing	Special preparatory	Endurance	Moderate	6.49	43.5	41.6	8.3	6	0.6	4.64	12.8	38.5	266	4	1.02	5	Negative	Negative	Negative	Norm	Negative	Norm	Negative	Negative	Yellow	Clear	Unit	7.2	2.1	83	296	66	40.6	47	28	10	30	11.5	1.24	2.47	3.8	0.57	1.19	12.4	7.3	151
317	M	17	Sports wrestling	General preparatory	Strength Endurance	Moderate	6.36	55	33.5	9	2	0.5	5.01	14.5	41.9	301	4	1.02	6.5	Negative	Negative	Negative	5.29	Negative	Norm	Negative	Negative	Yellow	Clear	Few	4.5	1.6	75	215	70	43.9	33.9	30.3	14	60	8.4	1.33	2.77	3.6	0.76	1.33	13.8	2.8	151
611	M	17	Rowing and canoeing	General preparatory	Technical	Moderate	5.02	50.7	37.1	9	2.6	0.6	5.39	13.7	42.4	296	3	1.02	5	Negative	Negative	Negative	Norm	Negative	Norm	Negative	Negative	Yellow	Clear	Unit	4.2	1.8	107	283	77	41.8	32.2	24.3	19	46.2	7.5	1.27	2.32	4.8	0.41	1.52	22.8	4.4	150.92
1181	M	15	Hockey	General preparatory	Speed-strength	Moderate	6.19	53.6	36.8	7.4	1.9	0.3	5.59	15.7	47.2	218	5	1.02	5	Negative	Negative	Negative	5.3	Negative	Norm	17	Negative	Yellow	Clear	Few	6.9	2.3	91	416	75	53.8	24.2	19.1	18	3.5	19.3	1.32	2.58	3.8	0.56	1.01	31.2	12.3	150.49
2056	F	14	Gymnastics	Special preparatory	Complex-coordinating	Above average	7.02	61.6	27.4	9	1.3	0.7	5.25	13.4	41.6	294	15	1.025	5	Negative	Negative	Negative	Norm	Negative	Norm	Negative	Negative	Yellow	Clear	Moderate	5.9	2.2	69	240	82	55.2	34.3	15	9	80	11.7	1.62	2.74	4.6	0.37	2.04	11	3.7	150
1080	F	15	Freestyle	Competitive (main)	Endurance	Above average	5.4	39	45.9	8.5	5.9	0.7	4.56	13.5	38.6	312	5	1.01	7	Negative	Negative	Negative	5.5	Negative	Norm	Negative	Negative	Yellow	Clear	Few	3.2	1.6	67	340	66	43.7	27	20	11	77	23.5	1.4	2.73	3.9	0.73	1.46	14.4	13.6	150
3528	M	17	Hockey	Competitive (main)	Speed-strength	High	6.58	56.5	27.8	10.6	4.3	0.8	5.01	14.7	43.7	203	3	1.015	6.5	Negative	Negative	0.25	Norm	Negative	Norm	17	50	Yellow	Clear	Moderate	5.7	2.1	97	482	73	53.3	25	8	18	115	11.4	1.35	2.6	3.3	1.4	1.08	35.1	7	150
1657	M	16	Fencing	General preparatory	Endurance	High	6.16	48	29.2	17.9	4.4	0.5	4.67	14.6	42.9	136	3	1.025	5	Negative	Negative	Negative	Norm	Negative	Norm	Negative	Negative	Yellow	slightly cloudy	Few	6.1	1.6	87	344	72	53.4	24.7	16.7	9	52	10.9	1.42	2.44	3.8	0.54	1.24	4.9	3.4	150
2090	F	14	Taekwondo	General preparatory	Endurance	Moderate	5.67	42.2	37.7	6.5	12.5	1.1	4.42	12.4	36.9	227	6	1.01	6	Negative	Negative	Negative	6.1	Negative	Norm	Negative	10	Yellow		Moderate	2.9	1.5	66	340	64.9	43.6	20.8	14.7	8	74	7.3	1.11	2.42	3.28	0.69	1.66	12.89	5.1	150
777	M	13	Taekwondo	General preparatory	Technical	Moderate	5.16	48.5	36.4	9.5	5.2	0.4	5.09	14	41.6	245	5	1.02	6	Negative	Negative	Negative	5.2	Negative	Norm	Negative	Negative	Yellow	Clear	Unit	3.1	1.4	60	241	72.8	53.8	21.5	22.4	11	101	5.7	1.47	2.46	4.08	0.6	2.17	14.46	3.6	150
50	M	16	Sports wrestling	General preparatory	Technical	Moderate	5.33	42.5	41.5	12	3.8	0.2	4.75	14.1	40.5	183	4	1.02	5	Negative	Negative	Negative	5.7	Negative	Norm	Negative	Negative	Yellow	Clear	Unit	5.4	1.7	79	375	62	53.4	47	53	21	22	9.7	1.49	2.63	3.9	0.53	1.15	25.9	6.1	150
787	M	15	Hockey	Special preparatory	Strength Endurance	Moderate	6.31	44.2	40.6	11.9	2.7	0.6	5.62	15.8	46.5	224	2	1.025	5	25	Negative	0.25	4.8	Negative	Norm	17	Negative	Yellow	Clear	Moderate	5.2	2	88	450	73	53.9	35	22.2	11	48	17.5	1.33	2.45	3.7	0.5	1.22	32.7	10.9	149.92
2877	M	15	Hockey	Competitive (main)	Speed-strength	High	9.97	69.7	20.8	7.3	1.9	0.3	5.55	15.9	47.6	196	3	1.02	5	Negative	Negative	Negative	5.6	Negative	Norm	Negative	Negative	Yellow	Clear	Unit	7.7	2.4	95	594	83	58.9	26.7	11.7	9	48	21.2	1.42	2.53	5.9	0.52	1.24	30.4	8.4	149.82
2845	M	15	Hockey	Competitive (main)	Endurance	High	6.8	54.3	33.7	10	1.9	0.1	5.15	13.9	42	200	5	1.02	6	Negative	Negative	Negative	4.9	Negative	Norm	Negative	Negative	Yellow	Clear	Unit	5.5	1.8	80	300	74	54.2	23.2	11.9	16	61	15.3	1.3	2.57	3.7	0.51	1.32	27.7	10.2	149.76
247	M	14	Kickboxing	General preparatory	Strength Endurance	High	7.57	47.4	39.5	9.1	3.7	0.3	5.22	14.2	42.8	281	3	1.02	5	Negative	Negative	Negative	Norm	5	Norm	Negative	Negative	Yellow	Clear	Unit	4.9	1.4	59	406	77	53	37	33	23	42	15.8	1.23	2.65	3.9	0.58	1.37	32.7	8.3	149
118	M	19	Rowing and canoeing	General preparatory	Technical	High	8.76	57.9	25.7	11.9	4	0.5	5.6	15.8	48.5	214	3	1.02	6	Negative	Negative	Negative	Norm	Negative	Norm	Negative	Negative	Yellow	Clear	Unit	5.7	1.4	103	304	65	44	38	44	17	71	13.3	0.92	2.56	5	1.56	1.25	12.2	6.6	149
1997	M	15	Hockey	Competitive (main)	Strength Endurance	Moderate	4.83	58.6	32.3	6.6	2.3	0.2	5.23	15.3	44.9	208	3	1.015	6.5	Negative	Negative	Negative	5.3	Negative	17	Negative	Negative	Yellow	Clear	Moderate	6.7	1.5	83	325	72	52.4	22	15	13	64	23.4	1.18	2.62	4.2	0.73	1.31	26.3	12.6	149
1352	M	17	Baseball	Competitive (main)	Technical	Moderate	5.56	59.4	25.5	13.5	1.4	0.2	5.05	15.6	46.1	266	2	1.025	6	Negative	Negative	0.25	Norm	Negative	Norm	Negative	Negative	Yellow	Clear	Unit	4.9	1.5	82	410	74	53.8	20.1	18	16	138	14.1	1.43	2.62	5	1.12	1.31	22.2	6.7	149
652	M	17	Judo	Competitive (main)	Strength Endurance	Moderate	7.18	44	41.2	10	4.2	0.6	5.19	15.5	44	206	3	1.025	5	Negative	Negative	Negative	Norm	Negative	Norm	17	Negative	Yellow	Clear	Moderate	3.1	2.6	92	335	79	53.1	34	24	15	101	13.3	1.17	2.61	4.6	1.02	1.29	19.9	6.9	149
1415	M	17	Hockey	General preparatory	Technical	Moderate	6.85	65.6	25.8	7.6	0.9	0.1	5.36	15.4	44.3	236	4	1.025	5	Negative	Negative	0.25	Norm	0.5	Norm	17	Negative	Yellow	Clear	Moderate	5.1	1.6	98	389	75	52.2	27	18	13	87	45.7	1	2.57	4.2	0.41	2.72	16.1	14.1	148
748	M	15	Hockey	Competitive (main)	Complex-coordinating	Moderate	6.58	58.9	30.4	9.9	0.6	0.2	4.52	12.5	38	183	4	1.02	5	Negative	Negative	Negative	Norm	Negative	Norm	Negative	10	Yellow	Clear	Unit	5.7	2	90	433	70	55.3	57.1	23	13	54	22.9	1.17	2.6	3.6	0.62	1.28	11.5	13.5	147.86
2078	M	16	Hockey	Competitive (main)	Strength Endurance	Moderate	4.57	37.8	46.6	11.2	4.2	0.2	6.13	15.9	48.1	201	2	1.02	5	Negative	Negative	Negative	4.4	Negative	Norm	Negative	Negative	Yellow	Clear	Unit	5.8	2.5	114	541	79	57.5	21.8	14.8	22	60.6	14.7	1.47	2.67	3.6	0.83	1.26	13.8	7.7	147.12
849	F	11	Gymnastics	General preparatory	Complex-coordinating	Above average	4.13	47.4	39	11.9	1.2	0.5	4.44	13.3	38.5	278	6	1.025	6	Negative	Negative	Negative	6.4	Negative	Norm	Negative	Negative	Yellow	Clear	Few	5.8	1.9	47	187	67	42.7	31	22	13	65	5.3	1.19	2.68	5.7	0.39	3.04	13	0.9	147
3220	M	16	Hockey	Competitive (main)	Complex-coordinating	High	6.51	58.2	29.6	9.8	2.2	0.2	5	13.2	39.3	162	6	1.02	5	Negative	Negative	Negative	5.4	Negative	Norm	Negative	Negative	Yellow	Clear	Moderate	4	2.7	61	281	79	53.5	18	10	11	44	9.1	1.29	2.61	4.1	0.36	1.21	10	4.9	147
1458	M	17	Sports wrestling	Competitive (main)	Endurance	High	7.38	53.8	30.6	14.2	0.9	0.5	5.19	16.4	48	313	3	1.025	5	Negative	Negative	Negative	Norm	Negative	Norm	Negative	Negative	Yellow	Clear	A lot of	5.3	1.8	97	510	82	53.3	21.6	17.9	12	52	9.7	1.25	2.66	3.7	2.62	0.77	16.6	5	147
1941	M	16	Hockey	Recovery	Endurance	Low	7.03	66.4	23	8.7	1.8	0.1	5.29	14.6	44.4	187	3	1.02	6.5	25	Negative	0.25	6	Negative	Norm	Negative	Negative	Yellow	Clear	Unit	5.8	1.9	74	290	78	54.5	17	15	14	57	12	1.02	2.53	3	0.44	0.96	10.2	7.8	147
1820	M	15	Hockey	General preparatory	Endurance	Low	6.38	43	45	10.5	1.3	0.2	5.19	14.4	43	268	4	1.02	5	Negative	Negative	Negative	5.7	Negative	Norm	Negative	Negative	Yellow	Clear	Few	5.6	1.4	82	593	72	53.3	35	16	13	36	8.4	1.31	2.59	3.7	0.5	1.19	19	5.2	147
301	M	17	Judo	General preparatory	Endurance	Low	6.03	49.2	39.5	9.5	1.5	0.3	4.96	14	40.8	187	4	1.02	6	25	Negative	Negative	Norm	Negative	Norm	Negative	Negative	Yellow	Clear	Moderate	2.9	2	92	207	74	53.8	36	31	21	61	13.1	1.1	2.58	4	0.51	1.35	19.3	7.4	147
3641	F	13	Tennis	General preparatory	Strength Endurance	Moderate	6.23	50.6	37.6	7.2	4.3	0.3	5.07	14.6	42.1	189	6	1.015	8	Negative	Negative	Negative	5.6	Negative	Norm	Negative	Negative	Yellow	Clear	A lot of	3.7	1.9	52	332	69	43.9	16	5	12	48	20.5	1.46	2.7	4.8	1.13	1.5	21.5	9.4	147
2659	F	13	Taekwondo	Special preparatory	Technical	Moderate	5.76	49.4	37.8	11.6	0.9	0.3	4.19	12.9	38.5	320	7	1.01	6	Negative	Negative	Negative	4.7	Negative	Norm	Negative	Negative	Yellow	slightly cloudy	Unit	4.7	1.8	69	324	76.4	54.8	20.3	12.2	14	53	9.2	1.37	2.47	4.52	0.48	2.18	20.96	4.9	147
1103	M	17	Gymnastics	General preparatory	Technical	Moderate	5.1	39	48.2	10.8	1.8	0.2	4.5	13.3	39.1	283	5	1.025	5	Negative	Negative	Negative	Norm	Negative	Norm	Negative	Negative	Yellow	Clear	Unit	5.3	1.5	67	373	70	44.2	32.2	20	15	92	12.3	1.54	2.41	4.5	0.3	2.64	15.4	7.2	147
697	M	18	Fencing	Special preparatory	Speed-strength	Moderate	5.94	57.7	31.8	8.9	1.3	0.3	4.67	14.6	43.6	228	3	1.02	6	Negative	Negative	Negative	Norm	Negative	Norm	Negative	Negative	Yellow	Clear	Few	7.1	1.9	85	359	70	53.2	40	23.1	12	44	20.9	1.34	2.69	4.8	1.7	1.11	23.1	4.8	147
119	M	16	Gymnastics	Special preparatory	Complex-coordinating	Above average	6.56	65.7	23.8	6.3	3.7	0.5	4.82	15.1	44.4	194	3	1.02	6	Negative	Negative	Negative	Norm	Negative	Norm	Negative	Negative	Yellow	Clear	Unit	7.3	1.6	80	491	66	52.2	51	44	12	53	9	1.36	2.78	4.4	0.69	1.31	12.4	4.9	146
2206	M	16	Luge	Competitive (main)	Speed-strength	High	8.65	48.8	29.9	7.9	12.8	0.6	5.14	14.7	42.3	216	3	1.02	6	Negative	Negative	Negative	Norm	Negative	Norm	Negative	Negative	Yellow	Clear	Unit	4.1	2.1	73	361	68	44.3	19	14	12	67	8.4	1.22	2.58	5.5	1.72	0.83	14.6	4.9	146
3408	M	18	Freestyle	General preparatory	Technical	Moderate	6.95	59	27.8	9.8	3	0.4	4.98	13.9	40.6	270	5	1.02	6	Negative	Negative	Negative	Norm	Negative	Norm	17	Negative	Yellow	Clear	Unit	5.2	2.2	75	379	73	43.9	19	9	14	47	12.9	1.26	2.49	5.2	0.79	2.43	15.1	7.7	146
3158	M	17	Baseball	General preparatory	Technical	Moderate	5.68	43.7	38.7	11.1	6.3	0.2	5.12	15.1	44.4	225	4	1.02	6	Negative	Negative	Negative	5.87	Negative	Norm	Negative	Negative	Yellow	Clear	Unit	3.3	1.9	78	227	76	54.4	15.6	10.1	10	33	8.2	1.3	2.56	3.7	0.37	1.76	10.9	5.1	146
2994	F	16	Water polo	General preparatory	Speed-strength	Moderate	8.15	67.1	23.1	8.8	0.9	0.1	4.84	12.4	38	202	4	1.015	7	Negative	Negative	Negative	5.5	Negative	Norm	Negative	Negative	Yellow	Clear	A lot of	4.2	1.4	68	219	63	42	16	11	12	61	8.5	0.96	2.59	5.6	1.01	1.55	21.2	4.9	146
2347	M	17	Sports of the deaf	Competitive (main)	Complex-coordinating	Moderate	5.71	52.7	33.6	11.6	1.6	0.5	5.15	14.6	42.5	221	4	1.02	6	Negative	Negative	Negative	Norm	Negative	Norm	Negative	Negative	Yellow	Clear	Unit	6.4	1.2	69	310	78	44.6	22.5	13.5	9	31	14.9	1.27	2.4	3.5	0.51	1.53	18.9	8.6	146
1905	M	16	Hockey	Competitive (main)	Strength Endurance	Moderate	5.69	44.5	40.6	13.5	1.2	0.2	5.48	16	46.7	283	4	1.015	7	Negative	Negative	Negative	Norm	Negative	Norm	Negative	Negative	Yellow	Clear	Unit	6.4	2.3	83	453	82	49.3	28.5	15.2	13	62	52	1.32	2.81	4.8	0.63	1.28	40.6	10.3	146
1816	M	15	Hockey	Competitive (main)	Strength Endurance	Moderate	6.47	53.3	36	8.2	2	0.5	5.02	14.5	42.3	151	3	1.02	5	Negative	Negative	Negative	Norm	Negative	Norm	17	Negative	Yellow	Clear	Moderate	6.1	1.4	86	343	75	54.3	31	16	15	55	13.6	1.09	2.58	3.1	0.49	0.94	14	8.9	146
1697	M	15	Hockey	Special preparatory	Speed-strength	Moderate	5.41	51.7	33.8	11.1	3	0.4	5.36	15.1	45.8	220	3	1.02	6	Negative	Negative	Negative	4.9	Negative	Norm	Negative	Negative	Yellow	Clear	Few	7.3	3.1	95	505	75	53.7	28.4	16.2	17	58	15.7	1.22	2.57	4.1	0.52	1.27	24.8	10.2	145.75
2262	M	17	Luge	Competitive (main)	Speed-strength	High	6.24	63.4	28.2	7.2	1	0.2	5.46	15.9	45.3	270	3	1.025	5	Negative	Negative	Negative	Norm	Negative	Norm	Negative	Negative	Yellow	Clear	Unit	6.1	2.4	87	433	77	57.9	25	14	14	67	28.3	1.36	2.79	3.1	0.56	0.81	30.8	15.8	145
1036	F	14	Sports acrobatics	Competitive (main)	Complex-coordinating	High	6.25	59.6	24.5	12.5	2.9	0.5	4.62	14	40.6	222	3	1.025	6	Negative	Negative	0.25	Norm	Negative	Norm	17	25	Yellow	Clear	Moderate	4.5	1.3	69	311	73	53.6	29.5	20.1	9	50	10	1.52	2.52	4.5	0.52	1.99	18.7	4.7	145
419	M	17	Badminton	General preparatory	Speed-strength	High	7.2	49.6	41.8	6.7	1.8	0.1	4.95	13.9	40.6	310	8	1.015	6.5	Negative	Negative	Negative	5.61	Negative	Norm	Negative	Negative	Yellow	Clear	Moderate	5.3	1.8	87	392	71	48.9	56.7	27.9	15	50	15.8	1.31	2.41	4.3	0.4	1.62	19.2	4.8	145
3604	M	18	Fencing	Competitive (main)	Technical	Moderate	8.08	56.5	31.2	9.4	2.7	0.2	4.92	14.7	42.4	230	5	1.025	6	Negative	Negative	Negative	Norm	Negative	Norm	Negative	Negative	Yellow	Clear	Unit	4.7	1.8	75	396	78	54.6	12.7	6.6	13	40	12.2	1.47	2.52	4	0.41	1.47	24.1	7	145
3460	F	16	Freestyle	Special preparatory	Technical	Moderate	7.66	46.4	38.4	8.7	6.1	0.4	4.89	14.2	41	333	5	1.015	6	Negative	Negative	Negative	5.14	Negative	Norm	Negative	Negative	Yellow	Clear	Moderate	4.4	2.5	63	292	70	50.1	15.4	8.4	10	69	29.1	1.66	2.59	3.9	1.31	1.49	23.3	13.9	145
277	M	15	Hockey	Competitive (main)	Strength Endurance	Moderate	8.32	66.5	19.5	12	1.6	0.4	5.39	14.8	43	229	6	1.02	6	Negative	Negative	Negative	5.3	Negative	Norm	Negative	Negative	Yellow	Clear	Unit	5.8	1.7	107	559	71	53.4	84	32	10	33	19.1	1.11	2.62	2.5	0.44	0.75	16.5	11.4	145
2055	M	15	Hockey	Special preparatory	Technical	High	9.31	52	34.2	6.1	7.4	0.3	4.97	13.2	39.7	194	3	1.02	5	Negative	Negative	Negative	Norm	Negative	Norm	17	Negative	Yellow	Clear	Moderate	5.9	1.2	80	355	67	42.6	34	15	9	30	11.7	1.54	2.52	3	0.35	0.98	20.3	7	144
2034	F	14	Hockey	General preparatory	Speed-strength	High	11.34	73.8	21.3	4.4	0.3	0.2	4.61	13.7	39.4	271	7	1.01	5	Negative	Negative	Negative	6.6	Negative	Norm	Negative	Negative	Yellow	Clear	Moderate	4.2	1.8	54	147	76	53.9	27	15	13	28	18.9	1.3	2.45	3.8	0.44	1.66	34.3	10.7	144
1147	M	17	Sports wrestling	Special preparatory	Strength Endurance	High	6.7	62.3	30.1	6	1.5	0.1	5.42	13.3	41.6	206	5	1.015	6	Negative	Negative	Negative	5.4	Negative	Norm	Negative	Negative	Yellow	Clear	Moderate	3.2	1.7	75	265	77.3	55.5	21.9	19.5	15	63	8.9	1.21	2.45	4.94	1.75	1.26	9.5	4.2	144
2203	M	16	Archery	Competitive (main)	Technical	Moderate	5.82	32.8	53.1	10.8	2.4	0.9	4.37	13.5	39	237	2	1.02	5	Negative	Negative	Negative	6.1	Negative	Norm	Negative	Negative	Yellow	Clear	Few	4.1	1.9	74	417	71	52.2	19	14	18	25	10.7	1.35	2.67	3.6	0.34	1.86	12.9	9	144
2022	M	16	Judo	Competitive (main)	Technical	Moderate	7.57	56.3	29.5	6.9	7	0.3	4.91	13.6	40.9	349	4	1.02	5	Negative	Negative	Negative	Norm	Negative	Norm	Negative	Negative	Yellow	Clear	Unit	5.7	2.4	89	333	73	55.6	25	15	17	128	3.8	1.18	2.64	3.4	1.09	0.87	8	2.3	144
768	M	17	Baseball	General preparatory	Speed-strength	Moderate	5.05	50.5	37.2	10.9	1	0.4	5.26	15.4	45.7	218	2	1.02	5	Negative	Negative	Negative	Norm	Negative	Norm	Negative	Negative	Yellow	Clear	Unit	3.5	1.7	80	317	72	51.6	29.1	22.7	16	53	18.2	1.57	2.57	3.3	0.49	1.45	24.2	9.5	144
3065	M	16	Hockey	Competitive (main)	Endurance	High	7.44	54	33.9	9.8	2.2	0.1	5.17	14.8	42	325	4	1.02	5	Negative	Negative	Negative	Norm	Negative	Norm	Negative	Negative	Yellow	Clear	Few	6.7	1.9	59	358	73	54.7	23	11	17	47	30.6	1.36	2.57	3.4	1.32	0.85	33	13.6	143
2832	M	17	Chess	General preparatory	Speed-strength	High	6.35	46.9	39.5	6.8	6	0.8	5.3	15.8	46.2	238	5	1.025	6	Negative	Negative	0.25	5.4		Norm	17	Negative	Yellow	Clear		4.4	2.4	83	424	76	53.9	39	12	11	96	13.7	1.28	2.82	3.8	0.53	1.61	20.6	7.7	143
2286	M	17	Baseball	General preparatory	Speed-strength	High	7.98	63.1	25.4	10	1.4	0.1	5.44	14.6	42.2	280	6	1.01	6	Negative	Negative	Negative	Norm	Negative	Norm	Negative	Negative	Yellow	Clear	Unit	2.4	2.3	80	314	74	51.5	31.4	14	12	49	8.5	1.23	2.49	3.2	0.47	1.04	12.3	5	143
1915	M	16	Horseback Riding	Special preparatory	Endurance	High	7.26	60	24.9	12.4	2.6	0.1	5	14.3	42.6	195	2	1.02	5	Negative	Negative	Negative	Norm	Negative	Norm	Negative	Negative	Yellow	Clear	Moderate	4.5	1.4	73	434	76	54.9	22.7	15.1	15	53	12.1	1.53	2.7	3.8	0.4	1.22	8.5	6.4	143
239	F	15	Sports of persons with lesions of the musculoskeletal system	Competitive (main)	Endurance	High	5.62	54.3	34	9.3	2	0.4	5.28	15.7	45.3	199	3	1.025	5	Negative	Negative	Negative	Norm	Negative	Norm	Negative	Negative	Yellow	Clear	A lot of	2.7	2.6	27	234	80	62.4	30	33.2	22	83	13.7	1.58	2.36	4.68	1	1.9	14.52	6.9	143
1038	M	16	Fencing	Recovery	Strength Endurance	High	7.88	59.9	30.6	7.6	1.8	0.1	5.21	15.3	44.7	230	2	1.025	5	Negative	Negative	Negative	Norm	Negative	Norm	Negative	Negative	Yellow	Clear	Unit	5.1	2.1	74	408	74	52.1	32.1	20.1	10	56	21.5	1.46	2.67	3.7	0.36	1.08	9.1	5.9	143
3651	M	14	Taekwondo	Special preparatory	Technical	Moderate	7.62	66.1	22	9.8	2	0.1	5	13.9	41.9	299	5	1.02	5	Negative	Negative	0.25	Norm	Negative	Norm	Negative	Negative	Yellow	Clear	Moderate	4.3	2	77	339	77.2	56.8	14.5	3.2	17	94	12.5	1.1	2.6	4.05	0.68	1.51	9.34	6.8	143
2148	M	17	Tennis	General preparatory	Technical	Moderate	5.17	45.6	41.4	9.7	3.1	0.2	5.61	16	45.2	234	5	1.015	5	Negative	Negative	Negative	Norm	Negative	Norm	Negative	Negative	Yellow	Clear	Unit	4.9	1.8	84	339	68.9	44.4	16.6	14.1	18	65	17.9	1.26	2.41	4.65	0.84	1.59	22.8	5.6	143
1140	M	17	Tennis	General preparatory	Strength Endurance	Moderate	5.41	48.1	38.4	9.2	4.1	0.2	5.18	14.6	43.2	176	3	1.01	7	Negative	Negative	Negative	Norm	Negative	Norm	Negative	Negative	Yellow	Clear	Unit	6.2	1.5	90	390	72.7	45	27.5	19.6	12	93	11.8	1.05	2.39	3.93	0.45	1.64	27.3	3.6	143
1031	M	17	Hockey	Special preparatory	Speed-strength	High	6.42	48	29.1	18.7	3.6	0.6	5.42	16.9	47.3	211	4	1.015	6.5	Negative	Negative	0.25	Norm	Negative	Norm	Negative	Negative	Yellow	Clear	Unit	6.5	1.6	113	462	71	53.1	24.7	20.2	20	53	16.4	1.11	2.5	2.9	0.83	1.09	14.3	9.5	142
3597	M	15	Sports of the deaf	General preparatory	Endurance	Moderate	7.19	49.4	38.7	9.5	2.1	0.3	5.03	14.2	40.1	187	12	1.02	5	Negative	Negative	Negative	Norm	Negative	Norm	17	Negative	Yellow	Clear	Unit	2.8	2.1	48	296	73	44.3	23	7	14	52	23.2	1.28	2.61	4.7	0.63	0.88	15	10.4	142
2768	M	16	Nordic combined	General preparatory	Endurance	Moderate	6.62	49.3	40	8.3	2.1	0.3	5.26	14.4	43.2	223	3	1.015	6.5	Negative	Negative	Negative	5.1	Negative	Norm	Negative	Negative	Yellow	Clear	Unit	5.2	1.9	69	380	74	52.8	19.7	12	14	88	13.6	1.41	2.55	3.8	0.72	1.29	22.6	6.4	142
2356	M	15	Table tennis	Competitive (main)	Endurance	High	5.92	52	36.8	8.4	2.5	0.3	5.42	14.4	43.2	208	5	1.01	6.5	Negative	Negative	Negative	Norm	Negative	Norm	Negative	Negative	Yellow	Clear	Unit	5.3	2.3	82	281	74	41.5	19	13.4	13	33.8	10.3	1.41	2.53	3.7	0.51	1.61	15.1	5.9	141.84
3216	F	14	Chess	Competitive (main)	Psycho-emotional	High	6.59	54.7	32.5	7.9	4.6	0.3	4.65	13.1	39.7	303	7	1.01	6	Negative	Negative	Negative	5.7	Negative	Norm	Negative	Negative	Yellow	Clear	A lot of	4.6	1.8	52	303	77	55.4	18	10	11	30	5.4	1.43	2.84	4.9	1.2	1.21	8.9	2.9	141
3210	M	16	Luge	Competitive (main)	Strength Endurance	High	7.51	49.8	38.1	10.8	1.2	0.1	5.38	15.9	45.4	284	2	1.025	5	25	Negative	Negative	Norm	Negative	Norm	Negative	Negative	Yellow	Clear	Unit	6.3	2.2	97	475	74	44.8	17	10	12	70	27.3	1.09	2.75	4.4	0.73	1.22	45.2	12.9	141
3052	F	15	Swimming	Special preparatory	Endurance	High	6.11	55	34.7	5.9	3.9	0.5	4.9	14.6	42.3	244	5						6.3								3.6	2	55	263	83	57.1	21	11	10	29	16.1	1.29	2.69	7.7	0.57	1.8	21	7.8	141
3004	F	16	Golf	General preparatory	Technical	Moderate	6.93	56	31.9	9.8	1.9	0.4	4.55	13.6	39	322	6	1.01	7	Negative	Negative	Negative	Norm	Negative	Norm	Negative	Negative	Yellow	Clear	A lot of	4.3	1.3	49	239	70	52.1	17	11	10	67	10.1	1.36	2.76	4.1	0.53	1.31	17.1	5.5	141
2534	M	10	Chess	Competitive (main)	Technical	Moderate	6.62	51.8	30.2	8	9.1	0.9	4.58	13.1	38.2	321	2	1.02	5	Negative	Negative	0.25	Norm		Norm	Negative	Negative	Yellow	Clear	Unit	4.8	1.7	46	232	69	44.3	25	13	9	81	7.6	1.74	2.48	5.6	0.35	1.98	14.3	5	141
2526	M	12	Chess	Competitive (main)	Psycho-emotional	Moderate	5.21	47.7	39.3	10.7	1.9	0.4	4.67	13.1	37.9	261	6	1.02	6	Negative	Negative	Negative	Norm	Negative	Norm	17	Negative	Yellow	Clear	Unit	4.4	1.6	46	150	66	52.4	24	13	9	35	11.8	1.68	2.62	3.7	0.43	1.13	27.6	7.3	141
982	F	15	Hockey	Special preparatory	Strength Endurance	Moderate	5.26	55.9	27.2	11.4	5.1	0.4	4.55	13.8	40.2	238	5	1.015	6.5	25	Negative	Negative	Norm	Negative	Norm	Negative	Negative	Yellow	Clear	Entirely	6	2.6	57	201	76	44.3	36	21	12	26	26.4	1.04	2.63	4	0.42	1.78	19.5	14.4	141
1504	M	16	Hockey	Competitive (main)	Technical	Moderate	3.38	31.6	53.3	10.1	4.7	0.3	5.15	15.8	45.9	197	4	1.015	6	Negative	Negative	Negative	Norm	Negative	Norm	Negative	Negative	Yellow	Clear	Unit	4.1	1.8	99	375	67	52	37.6	17.3	14	70.9	8.8	1.1	2.49	3.4	0.42	1.27	16.3	4.9	140.25
1373	M	16	Hockey	Competitive (main)	Speed-strength	High	4.77	42.3	43.4	12.8	1.3	0.2	5.13	15.5	46.2	170	3	1.025	6	Negative	Negative	0.25	5.5	Negative	Norm	Negative	Negative	Yellow	Clear	Unit	5.8	1.4	92	410	70	42.4	22	18	13	49	14.3	1.18	2.48	3.5	0.36	1.3	22.3	7.6	140
2826	M	9	Chess	General preparatory	Speed-strength	Moderate	8.5	39.8	39.6	9.2	10.8	0.6	4.11	12	34.3	315	7	1.015	6.5	Negative	Negative	Negative	Norm	Negative	Norm	Negative	Negative	Yellow	Clear	Unit	5	1.6	48	136	73	44.6	26	12	12	73	5.5	1.83	2.71	4.3	0.77	1.44	23.5	3.4	140
2432	F	15	Tennis	General preparatory	Endurance	Moderate	8.7	61.5	23.8	7.2	7	0.5	4.11	12.7	37.9	395	10	1.015	7	Negative	Negative	Negative	Norm	Negative	Norm	Negative	Negative	Yellow	Clear	Moderate	5	1.5	60	283	64	39	16	13	12	75	11	1.24	2.48	3.4	0.91	0.78	24.5	6.6	140
1785	M	16	Sports wrestling	Special preparatory	Strength Endurance	Moderate	7.99	59.3	30.4	8.4	1.6	0.3	5.15	14.9	41.5	212	6	1.02	5	Negative	Negative	Negative	5.6	Negative	Norm	Negative	10	Yellow	Clear	Unit	4.9	1.6	95	377	67	58.8	24	16	15	77	11.4	1.37	2.74	3.1	0.82	1.03	19.2	7.6	140
290	M	32	Bobsled	General preparatory	Endurance	Moderate	7.07	55.8	35.8	6.6	1.7	0.1	5.18	15.5	43.2	210	4	1.025	6	Negative	Negative	Negative	Norm	Negative	Norm	Negative	Negative	Yellow	Clear	Moderate	6.2	1.6	109	281	75	44	38.4	31.2	12	71	25.1	0.95	2.1	4.3	0.86	2.03	27.5	13.3	140
3623	M	16	Sailing	Competitive (main)	Strength Endurance	High	6.32	62.2	25.8	10.6	1.1	0.3	5.16	15.1	42.5	198	6	1.015	6	Negative	Negative	Negative	5	Negative	Norm	Negative	Negative	Yellow	Clear	Unit	4.2	2.2	56	337	71	53.5	15	6	11	54	15.6	1.09	2.67	3.6	0.63	1.59	23.5	9.4	139
2097	M	15	Archery	Recovery	Technical	Moderate	5.63	48.4	44	6.7	0.7	0.2	4.85	13.6	39.4	177	4	1.015	6.5	Negative	Negative	Negative	Norm	Negative	Norm	Negative	Negative	Yellow	Clear	Moderate	3.8	1.2	55	371	69	43.6	19.8	14.6	12	36	9.1	1.6	2.47	3.2	0.6	1.24	30.7	3.4	139
996	M	16	Fencing	Special preparatory	Technical	Moderate	4.75	45.9	44	7.6	1.9	0.6	5.27	14.9	44.3	196	3	1.015	6	Negative	Negative	Negative	Norm	Negative	Norm	Negative	Negative	Yellow	Clear	Few	5.1	1.9	73	394	70	46.1	22	20.8	16	34	14.2	1.29	2.48	3.4	0.51	0.99	12.4	3.9	139
614	M	17	Rowing and canoeing	General preparatory	Speed-strength	Moderate	7.13	53.4	34.8	10	1.4	0.4	5.25	15.2	44.8	230	4	1.015	6	Negative	Negative	Negative	Norm	Negative	Norm	Negative	Negative	Yellow	Clear	Unit	7	1.8	92	405	81	44.9	29.6	24.2	24	71.7	38.8	1.3	2.42	3.7	0.69	1.19	23.4	15.9	138.62
944	M	17	Swimming	General preparatory	Endurance	Low	5.6	44.2	43.2	10.4	1.8	0.4	5.64	16.1	46.7	282	4	1.02	5	Negative	Negative	Negative	5.8	Negative	Norm	Negative	Negative	Yellow	Clear	Unit	5.8	1.9	66	483	81	57.4	22	21	14	57	11.5	0.98	2.68	4.4	0.84	1.11	24.4	6.8	138
821	M	17	Swimming	General preparatory	Endurance	Low	6.38	51.5	34.8	10	3.4	0.3	5.31	15.4	45.5	241	2	1.025	5	Negative	Negative	Negative	Norm	Negative	Norm	Negative	Negative	Yellow	Clear	Unit	6	2.1	77	481	91	60.4	24	22	13	50	11.8	1.37	2.7	4.8	0.53	1.05	16.3	6.9	138
810	M	16	Golf	General preparatory	Technical	Moderate	8.18	56.7	26.5	14.3	2.1	0.4	5.64	16.9	48.6	309	2	1.015	6.5	Negative	Negative	Negative	Norm	Negative	Norm	Negative	Negative	Yellow	Clear	Few	4.8	1.4	62	316	77	54.9	21	22	17	25	37.5	1.08	2.82	3.8	0.79	1.5	31.8	13.7	138
2863	M	15	Hockey	Competitive (main)	Speed-strength	Moderate	4.7	49.2	36.8	12.1	1.5	0.4	5.68	15.9	45.5	250	3	1.02	5	Negative	Negative	Negative	Norm	Negative	Norm	Negative	Negative	Yellow	Clear	Unit	5.4	1.8	93	356	70	43.4	24.4	11.8	15	54	17.1	1.26	2.5	4.6	0.96	1.12	17.2	6.8	137.05
3206	M	18	Luge	Competitive (main)	Speed-strength	Above average	5.73	54.6	33.3	10.1	1.7	0.3	5.33	15	43.9	247	2	1.01	7	Negative	Negative	Negative	Norm	Negative	Norm	Negative	Negative	Yellow	Clear	Unit	5.5	2	93	378	73	52.5	17	10	13	42	14.5	0.9	2.68	4.4	0.82	0.78	16.3	7.6	137
3272	M	17	Baseball	Special preparatory	Strength Endurance	High	6.54	57.5	31.8	6.9	3.5	0.3	5.23	14.9	44.7	247	9	1.015	8	Negative	Negative	Negative	Norm	Negative	Norm	Negative	Negative	Yellow	Clear	Unit	4.1	2.2	76	428	76	53.7	14.7	9.8	19	46	7.7	1.34	2.48	4.3	0.64	1.37	12.6	4.4	137
3273	M	16	Baseball	Special preparatory	Strength Endurance	Moderate	6.27	49.4	33.5	13.7	3.2	0.2	5.12	14	41.7	234	8	1.02	5	Negative	Negative	Negative	Norm	Negative	Norm	Negative	Negative	Yellow	Clear	Moderate	3.4	1.4	76	428	76	53.6	14.7	9.8	19	46	14.3	1.2	2.62	4	0.44	1.23	14.8	7.3	137
3030	M	15	Sports of the deaf	General preparatory	Strength Endurance	Moderate	7.54	58.5	27.9	10.6	2.9	0.1	5.4	14.7	43.8	302	2	1.015	5	500	Negative	Negative	4.6	Negative	Norm	Negative	Negative	Yellow	Clear	Unit	4.1	2.4	46	329	74	51.9	19	11	11	67	10	1.35	2.71	4	0.49	1.48	18.5	6	137
2960	F	16	Football	General preparatory	Technical	Moderate	3.33	15.3	67	16.8	0.3	0.6	4.46	11	34.6	211	18	1.01	7	Negative	Negative	Negative	5.21	Negative	Norm	Negative	Negative	Yellow	Clear	A lot of	3.1	1.6	51	202	78	46.3	23.4	11.1	10	53	6	1.44	2.22	3.3	0.36	1.05	7.2	2.1	137
2808	F	17	Handball	End of recovery period	Endurance	Moderate	9.47	54	35.5	8.3	2.1	0.1	4.53	13.4	40.7	240	8	1.015	6	Negative	Negative	Negative	5.34	Negative	Norm	Negative	Negative	Yellow	Clear	Moderate	7.9	3	81	317	72	46.9	22.4	12	13	49	10.3	1.5	2.75	5.4	1.05	1.61	18.9	3	137
1854	F	17	Handball	General preparatory	Technical	Moderate	8.15	66	24.3	8.1	0.6	1	4.29	12.3	38.2	276	7	1.01	6.5	Negative	Negative	Negative	Norm	Negative	Norm	Negative	Negative	Yellow	Clear	Moderate	4.7	2	68	309	79	50.4	24	15.6	12	32	18	1.43	2.65	3.8	0.39	1.76	14.9	5.3	137
1780	M	16	Trampolining	Special preparatory	Speed-strength	Moderate	5.46	41.8	47.3	9.2	1.3	0.4	5.18	14.6	42.6	272	2	1.02	6	Negative	Negative	Negative	Norm	Negative	Norm	Negative	Negative	Yellow	Clear	Unit	4.2	2	84	440	68	52.1	23	16	14	75	10.7	1.2	2.77	3.3	0.62	0.98	14.7	6.8	137
1417	M	18	Sports of the deaf	General preparatory	Strength Endurance	Moderate	8.81	59.4	27.9	9.1	3.3	0.3	5.23	15	43.9	255	7	1.02	5	Negative	Negative	Negative	6.1	Negative	Norm	Negative	25	Yellow	Clear	Unit	3.4	2	57	348	77	54	28	18	18	43	8.4	1.22	2.73	3.4	0.51	1.04	11	5.4	137
2301	M	17	Bench shooting	General preparatory	Technical	Moderate	5.91	42.1	45	9	3.4	0.5	6.06	16.8	49.4	211	2	1.02	6	Negative	Negative	Negative	5.9	Negative	Norm	Negative	Negative	Yellow	Clear	Unit	5.5	2.4	115	277	81	63.3	22.2	13.9	20	49.7	58.7	1.29	2.7	4.2	0.5	1.8	30.9	9.5	136.51
166	M	16	Sports wrestling	Special preparatory	Technical	Above average	7.09	52.6	33.9	10.2	2.7	0.6	4.95	13.7	41	275	5	1.025	5	Negative	Negative	Negative	5.1	Negative	Norm	Negative	Negative	Yellow	Clear	Unit	8.2	1.4	90	627	65	56.4	57	38	15	44	9.1	1.38	2.75	4	0.75	1.1	22.9	5.8	136
2738	M	16	Bullet shooting	Special preparatory	Psycho-emotional	High	5.6	68.1	22.9	7	1.8	0.2	5.26	15.1	44	251	6	1.015	6.5	Negative	Negative	Negative	5.7	Negative	Norm	Negative	Negative	Yellow	Clear	Unit	4.7	1.8	80	371	68	52.7	18	12	16	59	9.3	1.42	2.57	4.6	0.67	2.02	15.1	6.2	136
2244	M	16	Fencing	Competitive (main)	Technical	High	5.67	55.5	29.1	13.4	1.8	0.2	4.99	14.3	42.3	333	3	1.015	8	Negative	Negative	Negative	Norm	Negative	Norm	Negative	Negative	Yellow	Clear	Few	6	2.1	76	385	73	50	22.4	14	15	34	11	1.32	2.55	5	0.46	1.45	18.9	3.2	136
2002	M	16	Snowboard	Competitive (main)	Psycho-emotional	High	4	37.6	46.3	11.8	4	0.3	5.71	16.4	47.6	202	2	1.02	5	Negative	Negative	Negative	5.2	Negative	Norm	Negative	Negative	Yellow	Clear	Unit	5	1.6	100	368	66	44.5	22	15	13	47	35.1	1.37	2.71	4.3	0.59	1.47	14.7	16.4	136
1883	M	19	Freestyle	Special preparatory	Endurance	High	7.69	44.1	40.4	11.1	4	0.4	5.32	15.8	44.9	240	3	1.02	6	Negative	Negative	Negative	Norm	Negative	Norm	Negative	Negative	Yellow	Clear	Unit	4.9	1.3	76	440	77	52.9	16.6	15.3	18	24	14.9	1.88	2.52	4	1.27	1.14	12.3	7.6	136
1467	M	16	Sports wrestling	Competitive (main)	Strength Endurance	High	6.13	45.6	40.6	9.6	3.9	0.3	5.27	14.2	42.9	213	4	1.02	6	Negative	Negative	0.25	Norm	Negative	Norm	Negative	Negative	Yellow	Clear	A lot of	4.5	1.2	90	480	75	49.9	18.9	17.8	14	68	8.9	1.37	2.62	4.5	0.66	1.96	15	5	136
732	M	16	Basketball	Competitive (main)	Speed-strength	High	5.68	46.9	39.3	11.6	1.8	0.4	4.95	14.6	43.9	218	2	1.02	5	Negative	Negative	Negative	6	Negative	Norm	Negative	Negative	Yellow	Clear	Unit	6	1.5	77	319	69	53.6	30	23	15	46	5.8	1.1	2.56	3.9	0.39	1.39	8.9	3.9	136
1926	M	18	Trampolining	Recovery	Complex-coordinating	Low	5.94	53.2	35	10.8	0.7	0.3	5.4	15.9	45	283	3	1.015	6	Negative	Negative	Negative	5.1	Negative	Norm	Negative	Negative	Yellow	Clear	Unit	6.8	1.5	93	450	74	54.8	15	15	49	44	10.9	1.18	2.91	4.1	0.87	2.09	22.2	6.9	136
2070	M	18	Hockey	Competitive (main)	Speed-strength	Moderate	11.72	75.7	16.1	7.8	0.3	0.1	5.38	15.6	44.2	265	3	1.03	6	Negative	Negative	Negative	6.09	Negative	Norm	Negative	Negative	Yellow	Clear	Unit	7.4	1.8	76	452	76	55.8	28.3	14.9	16	29	19	1.53	2.58	3.6	0.69	1.2	10.1	9.8	136
2741	F	17	Judo	Competitive (main)	Psycho-emotional	Moderate	7.3	55.6	33.3	9.2	1.6	0.3	4.4	12.8	37.7	270	6	1.015	5	Negative	Negative	Negative	5	5	Norm	Negative	Negative	Yellow	Clear	A lot of	6.7	1.9	66	298	62	44.1	18	12	17	62	15.1	1.14	2.39	3.5	0.29	1.27	17.4	9.7	135
1082	M	17	Rowing	Special preparatory	Endurance	Moderate	7.07	46	42.7	9.2	1.7	0.4	4.97	13.6	41.7	215	4	1.025	5	Negative	Negative	Negative	5.8	Negative	Norm	Negative	Negative	Yellow	Clear	Few	5.8	1	79	420	73	54.6	28	20	16	39	6.7	1.48	2.48	3.6	0.93	1.94	17.1	4.3	135
1734	F	17	Judo	Special preparatory	Technical	Low	6.11	50.7	39.8	7.4	1.8	0.3	4.64	13.5	40.3	272	5	1.01	6.5	Negative	Negative	Negative	Norm	Negative	Norm	Negative	Negative	Yellow	Clear	Moderate	4.9	2.1	67	228	65	41	18	16	8	50	7.9	1.03	2.5	3.3	0.96	1.13	13	5.3	134
1494	F	16	Football	General preparatory	Endurance	Moderate	9.05	63.5	25.5	8.3	2.3	0.4	4.23	11.3	34.2	317	9	1.02	6	Negative	Negative	Negative	5.06	Negative	Norm	Negative	Negative	Yellow	Clear	Moderate	8.2	1	68	287	69	43.3	19.7	17.4	10	64	7.9	1.42	2.67	4.1	0.5	1.81	11.4	2.6	134
1188	M	18	Tennis	General preparatory	Endurance	Moderate	4.43	47.4	42	9.7	0.7	0.2	5.67	16.6	49	231	2	1.015	6	Negative	Negative	0.25	5.8	Negative	Norm	17	Negative	Yellow	Clear	Unit	5.9	1.6	92	266	74	54.9	18	19	16	88	20.8	1.18	2.75	4.2	0.71	1.13	26.5	10.7	134
506	M	15	Sports of the deaf	General preparatory	Strength Endurance	Moderate	6.58	52.7	34.2	9.3	3.5	0.3	4.82	14.7	42.2	209	3	1.02	5	Negative	Negative	Negative	Norm	Negative	Norm	Negative	Negative	Yellow	Clear	Unit	7.5	1.2	74	381	74	56.2	33	26	17	52	21.8	1.24	2.69	3.5	0.39	1.59	14.1	12.1	134
399	F	14	Sports of persons with lesions of the musculoskeletal system	General preparatory	Endurance	Moderate	9.42	66.2	22.4	9.4	1.6	0.4	5.08	15.4	44	209	3	1.02	6	Negative	Negative	Negative	4.7	Negative	Norm	Negative	Negative	Yellow	Clear	Moderate	2.5	3.1	17	143	69	54.8	25	28	12	76	10.3	1.39	2.66	3.7	0.98	2.21	10.5	5.8	134
366	M	27	Freestyle	General preparatory	Complex-coordinating	Moderate	5.99	54.3	32.9	9.8	2.7	0.3	5.24	15.6	45	246	5	1.02	6.5	Negative	Negative	Negative	Norm	Negative	Norm	Negative	Negative	Yellow	Clear	Unit	5.4	1.5	83	391	80	54.9	27	29	45	76	17.8	1.43	2.69	6.3	0.99	1.55	27.8	9.4	134
1624	M	18	Gymnastics	Special preparatory	Complex-coordinating	Above average	5.6	39.6	43.2	14.5	2.3	0.4	4.77	14.6	42.7	346	3	1.025	5	Negative	Negative	Negative	Norm	Negative	Norm	Negative	Negative	Yellow	Clear	Unit	7.5	1.9	87	237	72	42.7	31	17	16	66	10.4	1.49	2.82	4.9	0.69	1.47	17.2	4.9	133
1101	M	17	Fencing	Competitive (main)	Technical	High	6.68	51.3	32.6	13.6	2.1	0.4	5.27	15.8	44.8	193	3	1.02	6	Negative	Negative	Negative	5.2	Negative	Norm	Negative	Negative	Yellow	Clear	Unit	5	1.6	84	409	78	58.2	32	20	10	98	15.7	1.32	2.69	3.9	0.74	1.39	28.9	9.1	133
1571	M	16	Skating	Competitive (main)	Speed-strength	Low	6.29	60	23.2	13	3.5	0.3	5.21	15.4	44.6	246	4	1.015	6	Negative	Negative	Negative	5.2	Negative	Norm	Negative	Negative	Yellow	Clear	Unit	4.9	1.9	64	356	74	52.2	21	17	10	103	14.4	1.06	2.65	4.3	0.78	1.47	19.4	7.7	133
22	M	17	Swimming	General preparatory	Endurance	Low	5.07	48.3	34.1	8.7	8.5	0.4	4.82	13.8	42.5	222	5	1.015	6.5	Negative	Negative	Negative	6.4	Negative	Norm	Negative	Negative	Yellow	Clear	Unit	4.9	2.9	69	347	84	59.6	128	76	10	55	4.7	1.18	3.13	4.8	0.9	1.7	10.2	3.2	133
2991	M	16	Hockey	Special preparatory	Endurance	Moderate	8.84	62.2	24.8	9.3	3.4	0.3	5.3	14.9	43.1	282	3	1.015	7	Negative	Negative	Negative	5.7	Negative	Norm	Negative	Negative	Yellow	Clear	Unit	2.2	1.7	75	356	73	50.4	16	11	17	53	11.5	1.04	2.39	4.2	0.97	1.49	10.8	5.6	133
2281	M	15	Hockey	General preparatory	Speed-strength	Moderate	5.09	57.9	27.5	11.4	2.6	0.6	4.83	14.2	41.9	211	2	1.015	6	Negative	Negative	Negative	5.3	Negative	Norm	Negative	Negative	Yellow	Clear	Unit	7.5	1.9	88	353	69	44	30	14	10	37	19.7	1.22	2.63	3.6	0.46	1.3	23.9	11.3	133
1514	F	15	Tennis	General preparatory	Complex-coordinating	Moderate	9.83	59.5	32.6	6.4	1.3	0.2	4.9	13.4	40.3	261	3	1.01	6.5	Negative	Negative	Negative	Norm	Negative	Norm	Negative	Negative	Yellow	Clear	Entirely	4.1	1.2	63	352	73	46.4	23	17.1	13	41	9.2	1.56	2.35	4.6	0.83	1.34	14.6	5.2	133
1495	F	16	Tennis	General preparatory	Endurance	Moderate	5.67	45.5	37.6	9.7	6.7	0.5	4.3	13.1	39.5	297	8	1.015	6.5	Negative	Negative	Negative	Norm	Negative	Norm	Negative	Negative	Yellow	Clear	Moderate	5.5	1.6	74	279	76	53.6	21	17.4	14	73	14.6	1.83	2.45	4	0.96	1.38	26.8	7.2	133
896	M	18	Fencing	Competitive (main)	Technical	Moderate	7.1	52.7	33	12.8	1.1	0.4	5.48	16.3	46.4	191	2	1.02	6	Negative	Negative	Negative	5.51	Negative	Norm	Negative	Negative	Yellow	Clear	Unit	6	1.5	86	432	70	52.9	29.6	21.4	11	75	22.2	1.58	2.57	4.1	0.67	1.45	23.8	5.7	133
464	F	15	Gymnastics	General preparatory	Technical	Moderate	6.21	55.6	32.9	9.3	1.9	0.3	4.5	13	38.5	214	6	1.025	6	Negative	Negative	Negative	5.1	Negative	Norm	Negative	Negative	Yellow	Clear	Moderate	6.5	1.6	57	276	66	42.3	46	27	13	86	17.9	1.14	2.36	4.9	0.59	3.3	17.6	10.4	133
3042	M	16	Hockey	General preparatory	Speed-strength	High	6.67	56.4	31.5	11.4	0.6	0.1	5.4	15.1	44.2	219	3	1.025	5	Negative	Negative	0.25	5.9	Negative	17	17	Negative	Yellow	Clear	Few	5.8	1.7	59	313	81	55	20	11	27	54	20.8	1.17	2.61	3.4	0.47	1.46	27.5	10.9	132
3222	F	14	Horseback Riding	General preparatory	Strength Endurance	Moderate	5.72	34.7	53.8	8.4	2.4	0.7	4.63	13.8	40.9	298	5	1.01	7	Negative	Negative	Negative	5.8	Negative	Norm	Negative	Negative	Yellow	Clear	A lot of	3.5	2	42	210	77	43.4	18	10	9	89	5.6	1.08	2.48	3.9	0.94	1.59	17.1	3.6	132
2806	M	20	Sports of the deaf	General preparatory	Strength Endurance	Moderate	7.29	51.6	37.6	9.1	1.4	0.3	5	14.9	43.6	222	3	1.02	5	Negative	Negative	Negative	5	Negative	Norm	Negative	Negative	Yellow	Clear	Unit	6.9	2.7	121	477	79	53.4	22.1	12	23	152	7.5	1.47	2.67	4	1.12	1.2	17.4	4	132
1713	M	20	Kickboxing	General preparatory	Strength Endurance	Moderate	9.98	61.9	29.4	7.4	1.2	0.1	5.24	14.4	43.7	219	3	1.02	5	Negative	Negative	Negative	Norm	Negative	Norm	Negative	Negative	Yellow	Clear	Unit	4.9	2.6	80	351	72	53.3	15	16	17	91	14.9	1.19	2.42	3.7	0.47	1.25	7.9	8.1	132
1246	F	14	Kickboxing	Competitive (main)	Speed-strength	Moderate	8.71	66.1	24.3	7.9	1.5	0.2	4.14	12.9	38.5	305	8	1.005	6.5	Negative	Negative	Negative	Norm	Negative	Norm	Negative	Negative	Yellow	Clear	Moderate	3.7	2	56	247	75	44.4	33	19	14	69	14.7	1.26	2.64	4	0.58	1.93	36.4	7.9	132
3440	F	14	Taekwondo	Special preparatory	Technical	Moderate	12.23	69.5	16.2	13.3	0.7	0.3	4.91	14	41.1	414	15	1.01	6.5	Negative	Negative	Negative	5.4	Negative	Norm	Negative	Negative	Yellow	slightly cloudy	Entirely	3.4	1.8	54	259	75.6	51.5	15.6	8.8	9	47	32.7	1.48	2.53	4.37	0.67	1.68	15.48	13.5	131
2058	M	16	Snowboard	General preparatory	Strength Endurance	Moderate	6.33	53.8	33.5	11.2	1.3	0.2	4.81	13.4	40.7	253	3	1.025	5	Negative	Negative	Negative	Norm	Negative	Norm	17	Negative	Yellow	Clear	Few	3.5	1.2	50	250	71	43.7	38	15	9	63	13.2	1.2	2.45	3.4	0.3	1.16	18.2	8	131
1438	M	17	Judo	General preparatory	Strength Endurance	Moderate	6.19	36.1	48.1	10.8	4.2	0.8	5.03	14.6	42.9	251	7	1.02	5	Negative	Negative	Negative	5.5	Negative	Norm	Negative	Negative	Yellow	Clear	Unit	4.4	2	80	301	73	43.9	32	18	12	45	18.7	1.09	2.65	4.2	1.03	1.08	37.3	9.9	131
1395	M	15	Horseback Riding	General preparatory	Endurance	Moderate	6.18	48.9	33.3	14.9	2.4	0.5	4.61	13.7	39.5	291	25	1.015	7	Negative	Negative	Negative	Norm	Negative	Norm	Negative	Negative	Yellow	Clear	Unit	6.2	1.9	54	279	76	44	24	18	12	16	10.5	1.44	2.44	3.2	0.29	1.07	16.1	5.6	131
3518	F	15	Sports of persons with lesions of the musculoskeletal system	Special preparatory	Technical	Above average	6.22	57.2	34.9	6.9	0.5	0.5	4.51	12.2	37.8	436	10	1.02	5	Negative	Negative	Negative	Norm	Negative	Norm	Negative	Negative	Yellow	Clear	A lot of	3.9	1.8	53	300	71	52.2	18	8	17	74	5.3	1.03	2.48	3.6	0.42	0.88	13.4	2.8	130
1248	M	16	Hockey	Special preparatory	Speed-strength	Above average	6.42	54	33.2	9.8	2.5	0.5	5.31	15.1	45.4	202	2	1.015	6	Negative	Negative	Negative	Norm	Negative	Norm	Negative	Negative	Yellow	Clear	Unit	6.2	2.1	92	495	79	52.5	34	19	14	39	13.9	1.11	2.77	3.8	1.33	1.2	34.6	7.2	130
1877	M	17	Archery	General preparatory	Endurance	Below average	7.76	41	44.6	12.1	1.9	0.4	4.47	13.9	40.8	321	2	1.025	5	Negative	Negative	Negative	5.51	Negative	Norm	Negative	Negative	Yellow	slightly cloudy	Moderate	4.5	1.2	71	383	69	45.8	23.2	15.4	19	16	11.9	1.53	2.72	3.2	0.34	1.47	14.8	4.1	130
2201	M	16	Hockey	Competitive (main)	Endurance	High	6.64	54.8	35.5	7.2	2.3	0.2	5.07	14.2	42.1	254	3	1.015	6.5	Negative	Negative	Negative	5.2	Negative	Norm	Negative	25	Yellow	Clear	Few	5.5	1.6	59	289	72	52.7	19	14	11	55	11.7	1.19	2.51	2.7	0.67	1.14	28.4	7.2	130
836	F	15	Gymnastics	Competitive (main)	Complex-coordinating	High	6.68	54.1	34.7	8.5	2.1	0.6	5.06	13.2	40.3	246	3	1.025	5	Negative	Negative	Negative	Norm	Negative	Norm	Negative	Negative	Yellow	Clear	Few	4.5	2	59	158	68	42.4	27	22	11	59	7.7	1.36	2.62	5.5	0.53	2.41	9.4	4.5	130
287	M	19	Hockey	Special preparatory	Endurance	High	8.87	65.3	23.8	7.2	3.2	0.5	5.42	15.2	45.1	242	4	1.015	6	Negative	Negative	Negative	Norm	Negative	Norm	Negative	Negative	Yellow	Clear	Moderate	6	2.1	87	314	84	50.5	28.6	31.2	18	69	10.2	1.33	2.68	4.5	1.23	1.3	20.8	3.2	130
2250	F	16	Sports wrestling	Competitive (main)	Psycho-emotional	Low	8.55	56.4	31	10.6	1.3	0.7	4.11	12.9	37.6	290	8	1.01	8	Negative	Negative	Negative	Norm	Negative	Norm	Negative	Negative	Yellow	Clear	Unit	4.1		76	351	63	52.2	23	14	12	90	5.2	0.98	2.49	3	0.48	0.95	11.2	3.8	130
3036	M	16	Cycling-BMX	Competitive (main)	Technical	Moderate	5.65	59.7	30.4	8.7	0.7	0.5	5.15	15.1	44.3	326	3	1.02	5	Negative	Negative	Negative	5.7	Negative	Norm	Negative	Negative	Yellow	Clear	Moderate	3.9	2	91	388	73	42.6	19	11	10	47	13.3	1.28	2.77	3.2	0.87	1.28	23.4	7.8	130
2843	F	16	Football	General preparatory	Speed-strength	Moderate	7.88	57	31.5	10.8	0.6	0.1	4.08	12.1	36.8	268	4	1.025	5	100	Negative	Negative	Norm	Negative	Norm	Negative	Negative	Yellow	slightly cloudy	A lot of	6.4	1.6	68	329	67	43.4	20.4	11.9	18	43	5.3	1.67	2.54	4.3	1.47	1.28	21.3	1.9	130
1580	M	19	Hockey	General preparatory	Technical	Moderate	4.07	47.4	41.8	9.6	1	0.2	4.58	14.5	43	170	5	1.015	6.5	Negative	Negative	Negative	6	Negative	Norm	Negative	Negative	Yellow	Clear	Unit	5.9	2.1	78	294	78	54	22	17	14	55	10.9	0.99	2.64	3.9	0.34	1.69	20.9	6.6	130
1322	M	19	Snowboard	General preparatory	Endurance	Moderate	9.61	66.3	15.9	12.4	5	0.4	4.9	14.6	43.8	230	4	1.015	6	Negative	Negative	Negative	5.7	Negative	Norm	Negative	Negative	Yellow	Clear	Unit	4.5	1.5	92	289	73	41.8	17	18	18	61	8.8	1.02	2.37	2.9	1.27	0.92	14.9	5.2	130
201	M	19	Hockey	Special preparatory	Endurance	Moderate	8.37	56.4	33	9.1	1.4	0.1	4.99	14.8	43.8	259	5	1.02	6	Negative	Negative	Negative	4.9	Negative	Norm	Negative	Negative	Yellow	Clear	Moderate	5.1	2.1	82	327	86	48.6	34	35.2	18	73	16	1.45	2.7	4	0.76	1.08	29.1	4.4	130
2643	M	17	Fencing	Competitive (main)	Psycho-emotional	High	6.16	55.5	31.2	12	1.1	0.2	5.33	15.6	45.8	177	4	1.015	6	Negative	Negative	Negative	5.52	Negative	Norm	Negative	Negative	Yellow	Clear	Unit	3.8	2.4	89	343	73	49.5	20.8	12.3	12	44	49.6	1.35	2.64	3.3	0.61	1.22	16.7	10.6	129
599	F	16	Gymnastics	Special preparatory	Complex-coordinating	High	7.25	41.3	41.5	13.7	3.2	0.3	4.16	11.3	35.1	219	9	1.01	7	100	Negative	Negative	Norm	Negative	Norm	Negative	Negative	Yellow	Clear	Entirely	4.3	1.9	75	279	68	46.4	39.8	24.6	12	96	7.6	1.8	2.52	5.2	1.13	2.33	6.5	2.4	129
519	M	17	Gymnastics	Special preparatory	Strength Endurance	High	6.7	50.5	37.3	10.4	1.2	0.6	4.67	13.5	39.6	294	6	1.025	5	Negative	Negative	Negative	4.8	Negative	Norm	Negative	Negative	Yellow	Clear	Few	7.2	2.3	93	357	69	42.3	48	26	15	44	9.3	1.39	2.71	3.9	0.45	2.04	16.4	6.1	129
3385	F	16	Football	General preparatory	Technical	Moderate	7.72	54.1	37.4	6.2	1.7	0.6	4.85	13.3	39.2	300	6	1.02	5	Negative	Negative	Negative	Norm	Negative	Norm	Negative	10	Yellow	Clear	Moderate	5.2	2.4	76	392	74	54.1	16	9	10	68	8.7	1.38	2.59	4	0.63	1.54	12.5	6	129
2932	M	17	Sports wrestling	General preparatory	Strength Endurance	Moderate	8	68.4	20.1	9.8	1.4	0.3	5	13.7	40.2	265	7	1.025	6	Negative	Negative	Negative	Norm	Negative	Norm	Negative	Negative	Yellow	Clear	Unit	4.1	1.9	87	387	69	43.1	22.3	11.3	14	63	5.6	1.58	2.62	3.4	1	1.4	7.6	2.4	129
1841	M	19	Hockey	General preparatory	Speed-strength	Moderate	7.8	55.6	32.3	10.3	1.7	0.1	5.16	14.9	44.2	170	5	1.02	5	Negative	Negative	Negative	Norm	Negative	Norm	Negative	Negative	Yellow	Clear	Few	5.5	2.2	86	306	80	48.2	19.4	15.7	11	64	10.8	1.36	2.56	3.2	0.61	1.07	15.5	3.5	129
1174	M	17	Sports acrobatics	General preparatory	Technical	Moderate	7.37	51.1	31.5	13.8	3.3	0.3	5.14	14.5	43.4	265	5	1.02	6	Negative	Negative	Negative	Norm	Negative	Norm	Negative	Negative	Yellow	Clear	Unit	5.3	2	88	418	82	56.1	30.4	19.2	14	59	10.1	1.54	2.4	4.1	0.58	1.49	20.2	5.2	129
2303	M	16	Hockey	Competitive (main)	Psycho-emotional	High	5.96	51	36.1	10.1	2.5	0.3	4.84	13.8	42.2	239	7	1.02	6	Negative	Negative	Negative	Norm	Negative	Norm	Negative	Negative	Yellow	Clear	Unit	6.9	1.5	92	452	70	52.4	24.7	13.9	17	67.5	9.9	1.49	2.44	3	0.53	0.83	12.7	5.4	128.38
3247	F	14	Horseback Riding	General preparatory	Endurance	Above average	5.87	48.9	40.5	8.9	1.4	0.3	4.62	12.6	38.6	211	5	1.02	5	Negative	Negative	Negative	5.4	Negative	Norm	Negative	Negative	Yellow	Clear	Moderate	3	2.5	44	196	68	42.2	23	10	10	95	5.1	1.52	2.57	4.5	0.81	1.53	6.7	2.8	128
1794	F	14	Weightlifting	Special preparatory	Strength Endurance	Above average	10.91	82.8	10.4	6.2	0.4	0.2	4.71	13.8	40.1	224	20	1.005	7	Negative	Negative	Negative	Norm	Negative	Norm	Negative	Negative	Yellow	Clear	A lot of	3.3	2.3	71	282	76	44.8	25	16	16	41	4.1	0.99	2.52	3.1	0.56	1.21	9.6	3.1	128
3479	M	19	Bobsled	Recovery	Strength Endurance	High	4.86	46.1	35.2	16	2.1	0.6	5.2	15.8	45.2	229	4	1.03	5	Negative	Negative	Negative	4.7	Negative	Norm	Negative	Negative	Yellow	Clear	Few	5.7	2.1	110	393	78	53.7	24.1	8.1	12	59	19	1.49	2.27	3.57	0.48	1.27	24.75	10	128
3114	F	16	Tennis	General preparatory	Speed-strength	High	4.7	54.9	30.2	13.4	1.3	0.2	4.62	14.5	42.6	239	8	1.01	6	Negative	Negative	Negative	Norm	Negative	Norm	Negative	50	Yellow	Clear	Moderate	5.6	2.1	80	349	74.8	52.4	14.5	10.5	12	44	17.3	1.37	2.48	4.73	0.38	1.77	10.1	8.8	128
2788	M	15	Hockey	Special preparatory	Technical	High	6.28	56.5	33.3	9.1	0.8	0.3	4.84	14.8	42.6	227	5	1.02	5	Negative	Negative	Negative	5.3	Negative	Norm	Negative	Negative	Yellow	Clear	Few	5.3	1.7	76	430	72	52.2	21	12	11	49	16.6	1.42	2.63	3.5	0.5	1.12	14.3	10.4	128
3581	F	28	Curling	Competitive (main)	Technical	Moderate	4.84	47.9	40.5	9.1	1.9	0.6	4.19	11.8	36.7	231	8						5.5								4.4	1.9	81	200	67	37.8	13.8	7	7	78.2	21.5	1.15	2.41	4.6	0.45	1.36	18.5	10.6	128
3091	F	17	Golf	General preparatory	Technical	Moderate	9.14	63.3	26.1	9.1	1.3	0.2	4.75	14.1	41.5	371	4	1.01	6	Negative	Negative	Negative	Norm	Negative	Norm	Negative	Negative	Yellow	Clear	A lot of	4.7	1.7	70	418	73	44.9	17.6	10.8	11	59	13.4	1.47	2.33	4.6	0.64	1.49	25.2	3.6	128
2612	F	14	Tennis	Special preparatory	Technical	Moderate	7.3	56.9	32.6	8.5	1.5	0.5	4.73	13.7	40.1	244	10	1.015	5	Negative	Negative	Negative	5.74	Negative	Norm	Negative	Negative	Yellow	Clear	Moderate	4.5	1.5	76	456	80	56.4	21	12.5	14	48	15	1.17	2.69	3	0.97	1.16	23.3	8	128
2457	F	15	Tennis	General preparatory	Speed-strength	Moderate	4.49	43.5	47	7.1	2.2	0.2	4.41	11	33.9	279	4	1.02	5	Negative	Negative	Negative	6	Negative	Norm	Negative	25	Yellow	Clear	A lot of	5.1	1.8	67	263	76	52.4	18.3	13	12	44	8.1	1.43	2.58	4.4	0.66	1.84	8.8	4.8	128
1311	M	18	Hockey	Competitive (main)	Speed-strength	Moderate	4.92	35.2	47	14.6	3	0.2	5.1	14.9	42.3	183	3	1.02	6	Negative	Negative	Negative	Norm	Negative	Norm	Negative	Negative	Yellow	Clear	Unit	9.9	1.2	77	385	70	54.8	24.9	18.1	20	43	16.5	1.58	2.51	4.2	0.63	1.26	24	8.3	128
1017	M	17	Badminton	Competitive (main)	Technical	Moderate	7.16	53.8	33.4	10.8	1.7	0.3	5.23	14.7	43.5	291	8	1.03	6	25	Negative	Negative	5.62	0.5	Norm	Negative	25	янтарный	slightly cloudy	Moderate	4.6	1.6	92	362	81	52.6	47.4	20.5	19	83	16.1	1.05	2.53	5.5	0.46	1.51	12.3	4.1	128
880	F	14	Sports acrobatics	Special preparatory	Technical	Moderate	8.38	51.4	35.1	11	2	0.5	4.9	13.4	40.4	371	6	1.02	6	Negative	Negative	0.25	4.5	Negative	Norm	17	Negative	Yellow	Clear	Moderate	5.5	1.3	47	214	71	53.1	30.2	21.8	32	50	17.8	1.59	2.54	5.8	0.44	2.24	26.7	6.8	128
638	M	16	Hockey	Competitive (main)	Speed-strength	Moderate	4.86	43.4	43	10.7	2.5	0.4	5.35	16.1	46.1	210	3	1.015	6	Negative	Negative	Negative	6	Negative	Norm	Negative	Negative	Yellow	Clear	Few	5.7	1.7	87	373	71	43.1	26	24	14	69	12.5	1.01	2.49	3.6	0.88	1.08	31.1	6	128
1144	M	19	Bench shooting	Special preparatory	Technical	High	6.71	50.1	39.8	8	1.8	0.3	5.28	14.9	45.1	235	5	1.02	5	Negative	Negative	Negative	4.8	Negative	Norm	Negative	Negative	Yellow	Clear	Unit	6.8	3.7	100	342	80	53.6	17.9	19.5	10	25.2	6.9	1.36	2.57	4.5	0.61	1.15	10.7	3.5	127.28
1786	M	17	Hockey	Special preparatory	Technical	Above average	6.86	43.5	48.1	7.7	0.6	0.1	4.77	14.2	41.3	217	3	1.01	8	Negative	Negative	Negative	Norm	Negative	Norm	Negative	Negative	Yellow	slightly cloudy	Moderate	5.2	2.4	79	281	75	53.3	24	16	13	74	10.1	1.18	2.7	3.2	0.56	1.23	12.2	5.7	127
3146	M	15	Bullet shooting	General preparatory	Technical	High	6	45.8	36.7	13.8	3.2	0.5	4.92	15.1	44.1	238	5	1.02	5	Negative	Negative	Negative	4.8	Negative	Norm	Negative	Negative	Yellow	Clear	Unit	5	1.9	67	336	69	41.3	13.8	10.2	10	52	7.7	1.45	2.31	3.9	0.8	1.06	12.8	4.1	127
2480	F	14	Hockey	Competitive (main)	Speed-strength	High	6.74	59.3	34.1	6.1	0.4	0.1	4.57	14.1	40.2	324	4	1.01	6	Negative	Negative	Negative	6.9	Negative	Norm	Negative	Negative	Yellow	Clear	A lot of	4.9	1.4	63	244	72	56	20	13	7	58	11.4	1.22	2.57	4	0.92	1.11	13.2	5.6	127
1798	F	15	Underwater sports	Competitive (main)	Endurance	High	4.77	47.2	39.6	8	4.8	0.4	4.17	11.8	35.1	164	5	1.015	5	Negative	Negative	Negative	6.2	Negative	Norm	Negative	Negative	Yellow	Clear	Moderate	5.1	2	45	250	70	52.7	26	16	8	29	7.4	1.43	2.61	4.5	0.34	1.6	11.4	4.2	127
1684	M	17	Sports wrestling	Special preparatory	Speed-strength	High	8.03	59.3	31	8.7	0.9	0.1	5.29	15	43.4	184	2	1.02	6	Negative	Negative	Negative	Norm	0.5	Norm	Negative	Negative	Yellow	Clear	A lot of	8	1.4	76	336	69.7	51	18.7	16.3	13	39	17.3	1.1	2.42	4.71	0.82	1.25	28.8	8.1	127
839	M	17	Hockey	Competitive (main)	Speed-strength	High	4.31	50.6	35.5	11.8	1.9	0.2	5.17	14.8	43.5	137	4	1.02	5	25	Negative	0.25	5.4	Negative	Norm	17	Negative	Yellow	Clear	Moderate	4.1	1.6	82	352	74	51.3	28	22	11	54	15.4	1.17	2.68	2.6	0.55	1.39	23.2	10.6	127
704	M	17	Snowboard	General preparatory	Speed-strength	Moderate	5.13	48.3	39	10.7	1.8	0.2	5.31	15.5	45.4	267	2	1.02	5	Negative	Negative	Negative	Norm	Negative	Norm	Negative	Negative	Yellow	Clear	Unit	5.4	2.1	93	348	77	41.6	20	23	25	46	10.4	1.23	2.4	3.5	1.79	0.92	28.2	5.5	127
328	M	19	Snowboard	Special preparatory	Speed-strength	Moderate	7.88	47.9	38.3	11	2.5	0.3	5.39	15	43	319	5	1.025	5	Negative	Negative	Negative	Norm	Negative	Norm	Negative	Negative	Yellow	Clear	Unit	6.4	1.7	86	460	73	50.6	26	30	25	68	11.2	1.14	2.63	4.3	0.63	1.58	13.2	9.8	127
160	M	16	Sports wrestling	Special preparatory	Strength Endurance	Moderate	7.95	54	36.9	7.2	1.5	0.4	5.41	16	46	211	2	1.02	6	Negative	Negative	Negative	5.6	Negative	Norm	Negative	Negative	Yellow	Clear	Moderate	5.1	1.9	100	327	79	52.5	19	38.3	36	52	7.6	1.83	2.59	4.1	0.47	1.01	9.1	4.5	127
2150	M	15	Hockey	Special preparatory	Strength Endurance	Moderate	5.9	44.9	44.6	8.5	1.7	0.3	5.48	15.6	45.5	182	3	1.02	5	25	Negative	Negative	Norm	Negative	Norm	17	Negative	Yellow	Clear	Moderate	6.3	2.1	81	434	73	51.8	21	14.1	15	48	11.1	1.14	2.53	3.2	0.43	1.28	16.8	8.7	126.56
2283	M	18	Hockey	General preparatory	Speed-strength	High	5.06	52.7	36.6	7.9	2.4	0.4	4.54	14.1	41.2	252	4	1.015	6	Negative	Negative	Negative	Norm	Negative	Norm	Negative	Negative	Yellow	Clear	Unit	4.7	2.7	60	348	75	53.8	31	14	12	50	23.4	1.49	2.61	3.7	1.62	0.76	24.3	10.8	126
19	M	19	Taekwondo	Competitive (main)	Strength Endurance	Low	5	42.6	41.4	11	4.4	0.6	5.33	14.6	42.8	265	3	1.02	5	Negative	Negative	0.25	6	Negative	Norm	Negative	Negative	Yellow	Clear	Unit	5.5	1.7	106	385	83	54	148	81	12	64	22.9	1.23	2.65	5.3	0.88	1.54	14.5	12.7	126
3594	M	17	Snowboard	Competitive (main)	Complex-coordinating	Moderate	8.18	59	27.6	10.1	3.1	0.2	5.18	15.7	44.4	188	2	1.02	5	Negative	Negative	Negative	5.5	Negative	Norm	Negative	Negative	Yellow	Clear	Unit	4.2	1.1	72	346	68	43.4	21	7	12	75	10.6	1.43	2.32	3	0.34	1.29	12.1	6.7	126
2622	M	15	Baseball	General preparatory	Endurance	Moderate	7.7	56	30.5	11.7	1.4	0.4	4.84	14.1	41.8	298	7	1.015	7	Negative	Negative	Negative	Norm	Negative	Norm	Negative	Negative	Yellow	Clear	Moderate	4.6	1.3	72	440	75	44.7	18	12.4	14	55	15	1.55	2.59	2.8	0.43	1.09	15.2	8	126
1157	M	17	Baseball	General preparatory	Strength Endurance	Moderate	6.62	51.5	33.1	11.3	3.9	0.2	5.83	16.3	45.7	343	3	1.025	5	Negative	Negative	Negative	Norm	Negative	Norm	Negative	10	Yellow	Clear	Unit	3.8	1.7	72	405	79	55	18.2	19.4	22	55	14	1.93	2.59	4.6	0.62	1.17	22.7	6.9	126
989	M	16	Table tennis	General preparatory	Technical	Low	7.22	45.5	41.4	10.2	2.6	0.3	5.23	15.2	45.4	194	2	1.02	5	Negative	Negative	Negative	Norm	Negative	Norm	Negative	Negative	Yellow	Clear	Unit	8	1.4	111	378	70	41	1.9	20.9	15	71.9	11.5	1.17	2.51	5.8	0.46	1.32	15.3	5.3	125.63
1640	M	17	Rowing and canoeing	Competitive (main)	Psycho-emotional	High	7.47	60	28.6	9.8	1.2	0.4	5.17	15.6	46.2	234	7	1.025	5	Negative	Negative	0.25	Norm	Negative	Norm	17	Negative	Yellow	Clear	Unit	5.2	2	114	248	77	42.7	18.9	16.9	30	65.8	32.8	1.16	2.37	5.2	1.1	1.09	40.4	13.9	125.43
3240	M	18	Sports of the deaf	Competitive (main)	Speed-strength	Above average	5.44	54	32.2	11.9	1.3	0.6	4.6	13.6	41.2	234	4	1.01	7	Negative	Negative	Negative	5.2	Negative	Norm	Negative	Negative	Yellow	Clear	Unit	3.6	1.8	84	327	76	51.5	21	10	11	61	22.3	1.21	2.41	4	0.62	1.33	26.6	12.3	125
1055	M	16	Hockey	Competitive (main)	Speed-strength	Above average	8.41	61	26.5	10.5	1.9	0.1	5.47	15.5	44.6	254	4	1.02	5	Negative	Negative	Negative	Norm	Negative	Norm	Negative	Negative	Yellow	Clear	Few	4.9	1.4	65	313	74	56.6	22	20	26	52	22.5	1.15	2.46	4.4	1.94	1.81	12.9	11.8	125
700	M	16	Judo	General preparatory	Technical	High	10.64	67.9	23	7.7	1.1	0.3	5.09	14.2	43	372	4	1.02	5	Negative	Negative	Negative	5.7	Negative	Norm	Negative	Negative	Yellow	Clear	Unit	4.8	2.2	84	400	74	44.7	18	23	20	93	4.8	1.62	2.57	4.6	1.12	1.3	13.3	2.6	125
2816	M	17	Hockey	Competitive (main)	Speed-strength	Moderate	7.97	61.5	22.8	13.8	1.6	0.3	4.6	13.3	39.9	242	8	1.01	7	Negative	Negative	Negative	Norm	Negative	Norm	Negative	Negative	Yellow	Clear	Unit	4.7	1.8	84	407	72	52.7	24	12	16	50	12.6	1.27	2.77	4.2	0.47	1.72	16.6	7.4	125
2696	F	15	Trampolining	General preparatory	Complex-coordinating	Moderate	6.85	57.6	32.1	7.3	2.6	0.4	4.37	12.1	36.4	344	20						5.2								4	1.8	53	286	66	43.9	15	12	12	68	6	1.3	2.48	4	0.67	0.98	5.8	3.5	125
1824	M	17	Hockey	Special preparatory	Technical	Moderate	7.11	42.4	42.6	12.7	2	0.3	5.01	14.6	42.9	195	2	1.015	7	Negative	Negative	Negative	5.7	Negative	Norm	Negative	Negative	Yellow	Clear	Unit	5.3	2.1	72	263	77	55.8	71	16	13	38	20.6	1.09	2.77	4.6	1	1.01	23.1	9.5	125
1297	F	17	Fencing	Special preparatory	Technical	Moderate	5.2	48.3	36.9	9.4	5.2	0.2	4.43	12.9	37.9	246	12						5.62								5.5	1.4	59	265	68	47.9	26.3	18.3	11	49	13.5	1.44	2.68	4.4	0.31	1.98	12.8	3.9	125
893	M	17	Hockey	Competitive (main)	Speed-strength	Moderate	7.47	61.4	29.5	6.7	2	0.4	5	15	44.7	296	3	1.02	6	Negative	Negative	Negative	Norm	Negative	Norm	Negative	Negative	Yellow	Clear	Unit	6.4	1.4	85	395	70	53.8	24	21.4	14	67	8.3	1.39	2.66	3.9	1.01	1.24	16.5	5.1	125
2038	F	11	Trampolining	Special preparatory	Technical	Above average	6.27	40.2	48.3	10	1.3	0.2	4.29	12.1	36.3	204	6	1.02	6	Negative	Negative	Negative	Norm	Negative	Norm	Negative	Negative	Yellow	Clear	Unit	6.5	1.8	60	185	70	44.2	27	15	11	31	7.1	1.28	2.51	5.2	0.39	2.81	14	6.7	124
867	M	16	Snowboard	Competitive (main)	Endurance	Above average	3.92	29.8	53.6	9.7	6.4	0.5	5.44	15.7	44.4	182	2	1.02	5	Negative	Negative	Negative	Norm	Negative	Norm	Negative	Negative	Yellow	Clear	Unit	6.6	0.9	83	427	75	52.3	46	22	13	68	52.1	1.39	2.57	4.2	0.43	1.7	20.6	12.2	124
3118	M	18	Baseball	Special preparatory	Strength Endurance	High	8.09	57.4	31.8	9	1.6	0.2	5.16	15	44.5	220	2	1.02	6	Negative	Negative	Negative	Norm	Negative	Norm	Negative	Negative	Светло-Yellow	Clear	Unit	4.5	3.2	88	348	72	52.8	17.9	10.5	18	49	7	1.24	2.59	4.3	0.6	1.52	11.2	4.3	124
1433	M	17	Luge	General preparatory	Speed-strength	High	7.63	62	22.9	14	0.8	0.3	5.25	15.4	44.1	236	5	1.02	5	25	Negative	Negative	6	Negative	Norm	Negative	Negative	Yellow	Clear	Unit	5.3	1.8	58	292	70	54.9	31	18	16	73	10.6	1.34	2.51	2.7	0.44	0.88	7.3	6.9	124
668	M	17	Gymnastics	General preparatory	Technical	High	4.45	54.2	32.6	11.2	1.8	0.2	4.79	14.3	42.2	292	5	1.025	6	Negative	Negative	Negative	Norm	Negative	Norm	Negative	Negative	Yellow	Clear	Moderate	7.9	2.3	89	327	70	43.3	66	24	13	58	11.3	1.35	2.6	3	0.44	1.57	17.7	7.2	124
3157	M	16	Nordic combined	Competitive (main)	Complex-coordinating	Moderate	7.71	64.8	18.8	13	2.9	0.5	5.32	15.2	44.6	168	3	1.02	5	Negative	Negative	Negative	Norm	Negative	Norm	Negative	Negative	Yellow	Clear	Unit	3	2.3	78	310	75	53.1	15.3	10.1	15	51	22.6	1.16	2.58	2.5	0.59	0.62	25.7	10.6	124
1091	M	15	Hockey	General preparatory	Strength Endurance	Moderate	6.05	38.4	49.6	10.2	1.5	0.3	5.41	15.6	45.4	228	6	1.015	6	Negative	Negative	Negative	5.8	Negative	Norm	Negative	Negative	Yellow	Clear	Unit	5	2	82	358	74	52.2	29	20	13	82	12.3	1.1	2.65	5	0.66	0.96	19.3	6.5	124
293	M	17	Tennis	Competitive (main)	Speed-strength	Moderate	7.07	50.7	35.9	10.3	2.7	0.4	5.39	15.9	46.5	310	4	1.02	6	Negative	Negative	Negative	5.5	Negative	Norm	Negative	Negative	Yellow	Clear	Unit	3.4	1	57	336	68	51.4	22	31	23	45	5.1	1.34	2.55	4	0.59	2.97	9.3	3.7	124
146	M	17	Gymnastics	Competitive (main)	Technical	Moderate	4.61	50.4	36	10.8	2.6	0.2	5.07	14.2	42.4	247	5	1.02	6.5	Negative	Negative	Negative	5.56	Negative	Norm	Negative	Negative	Yellow	Clear	Unit	6	1.9	70	363	72	49.9	45.2	39.9	13	43	13.2	1.43	2.57	3.9	0.38	1.95	16.3	7.3	124
130	M	16	Sports wrestling	Competitive (main)	Strength Endurance	Moderate	13.5	78.2	13.9	6.5	1	0.4	5.66	16.1	47	295	3	1.02	5	Negative	Negative	Negative	Norm	Negative	Norm	17	Negative	Yellow	Clear	Unit	4.8	1.6	77	349	68	58.4	26	42	38	65	8.3	1.34	2.77	5.1	1.99	0.84	22.3	4.7	124
64	M	17	Bullet shooting	Special preparatory	Technical	Moderate	9.2	58.5	31.1	8.8	1.5	0.1	4.95	15.4	45.1	400	2	1.025	5	Negative	Negative	Negative	4.9	Negative	Norm	Negative	25	Yellow	Clear	Moderate	5.5	1.4	68	476	72.1	45	84.3	50.4	63	43	16.8	1.32	2.35	3.74	1.27	1.09	28	8.4	124
2898	M	19	Luge	Recovery	Endurance	Below average	6.92	51.3	38.3	8.7	1.3	0.4	5.79	16.3	48.1	252	3	1.02	5	Negative	Negative	Negative	6	Negative	Norm	Negative	Negative	Yellow	Clear	Moderate	5.9	1.8	85	432	80	60.1	15.7	11.5	15	40	17.8	1.34	2.76	4.8	0.63	1.13	21.3	8.9	123
1230	M	15	Hockey	General preparatory	Endurance	Low	5.69	55.2	32	11.4	1.2	0.2	5.05	14.5	42.2	248	4	1.02	5	Negative	Negative	0.25	Norm	Negative	Norm	Negative	Negative	Yellow	Clear	Unit	4.4	1.7	77	466	74	51.5	26	19	10	53	16.8	1.15	2.67	3.7	0.44	1.01	19.9	10.4	123
951	M	19	Bullet shooting	Competitive (main)	Technical	Moderate	6.59	53.5	34.9	9.6	1.8	0.2	4.85	14.2	41.8	218	6	1.02	5	Negative	Negative	Negative	5.9	Negative	Norm	Negative	Negative	Yellow	Clear	Unit	5.9	1.1	75	319	77	53.1	24	21	16	31	27.6	1.37	2.53	4.3	0.34	2.3	18.2	16.3	123
924	M	17	Fencing	General preparatory	Endurance	Moderate	6.26	54.8	30.7	12.5	1.8	0.2	5.42	15.8	46.8	170	3	1.02	5	Negative	Negative	0.25	Norm	Negative	Norm	Negative	Negative	Yellow	Clear	Few	6	1.4	77	340	72	50.1	27.4	21.1	15	42	29.2	1.34	2.54	4.5	0.53	1.41	30.3	6.6	123
404	M	18	Snowboard	Special preparatory	Speed-strength	Moderate	7.93	57.6	33.5	6.7	1.9	0.3	5.39	15.6	46.1	241	3	1.02	5	Negative	Negative	Negative	5.6	Negative	Norm	Negative	Negative	Yellow	Clear	Few	6.4	1.8	80	300	70	42	26	28	15	85	10.2	1.47	2.52	2.9	0.79	0.69	19	5.6	123
318	M	19	Table tennis	Competitive (main)	Speed-strength	Moderate	5.16	50.9	32.9	11	4.8	0.4	5.3	14.9	43	253	3	1.025	5	Negative	Negative	Negative	5	Negative	Norm	Negative	Negative	Yellow	Clear	Moderate	5.9	1.6	86	452	64.1	51	37.9	30.3	21	66	59.8	1.36	2.42	4.32	0.57	1.69	21.7	10.5	123
292	M	16	Bullet shooting	Competitive (main)	Technical	Moderate	6.38	46.4	39.7	12.9	0.8	0.2	5.26	15.5	45.2	249	2	1.02	5	Negative	Negative	Negative	Norm	Negative	Norm	Negative	10	Yellow	Clear	Unit	6	1.5	76	388	74	53.9	21	31	18	62	27.2	1.45	2.65	3.6	0.57	1.9	22.7	15.2	123
1677	M	15	Hockey	Competitive (main)	Endurance	Moderate	6.96	61.7	28.7	9.1	0.4	0.1	5.42	15.6	46.2	173	2	1.015	6.5	Negative	Negative	Negative	Norm	Negative	Norm	Negative	Negative	Yellow	Clear	Unit	7.5	2.4	91	340	73	54	31.1	16.5	13	63	15.9	1.14	2.54	3.6	0.59	0.97	25.8	9.9	122.67
1430	M	16	Sports wrestling	Special preparatory	Strength Endurance	High	8.55	61.4	26.5	8.3	3.4	0.4	4.46	14	39.8	340	2	1.01	8	Negative	Negative	Negative	5.7	Negative	Norm	Negative	Negative	Yellow	Clear	Unit	2.1		74	253	65	57.2	30	18	11	52	9.3	1.15	2.63	3.3	0.36	1.16	11.6	6.3	122
3497	M	17	Cycling road	Competitive (main)	Psycho-emotional	Low	6.08	46.8	39.1	9.9	3.9	0.3	5.34	15.1	43	256	3	1.02	5	Negative	Negative	Negative	5.6	Negative	Norm	17	Negative	Yellow	Clear	Unit	3.3	1.7	71	291	72	44.1	14	8	11	39	10	1.42	2.68	3.4	0.54	1.41	17.5	6.6	122
3325	F	14	Taekwondo	General preparatory	Endurance	Moderate	6.9	51.6	32	12.2	3.5	0.7	5.12	14.4	42	302	8	1.01	5	Negative	Negative	Negative	4.9	Negative	Norm	Negative	Negative	Yellow	Clear	A lot of	2.8	1.7	66	253	70	52.8	46.1	9.4	11	61	15.4	1.3	2.48	5.53	1.18	1.95	16.94	7.2	122
2173	M	18	Skiing	Special preparatory	Complex-coordinating	Moderate	5.86	43	44.7	9.4	2.4	0.5	4.93	14.7	43.8	234	5	1.01	6	Negative	Negative	Negative	Norm	Negative	Norm	Negative	Negative	Yellow	Clear	Unit	4.7	2.2	95	347	68	40.6	16	14	15	40	8.7	1.43	2.59	4.5	0.58	1.62	21.6	5.5	122
2050	M	19	Fencing	General preparatory	Technical	Moderate	7.99	47.6	37.7	13	1.4	0.3	5.25	15.6	46.1	185	2	1.015	6	Negative	Negative	Negative	6	Negative	Norm	Negative	Negative	Yellow	Clear	Unit	5.5	2	87	323	78	54.4	30	15	16	81	10.8	1.24	2.71	4.7	1.12	0.93	25.6	6.1	122
224	M	17	Hockey	Special preparatory	Speed-strength	Moderate	5.07	31.5	56.4	8.7	3.2	0.2	4.76	14.4	41.8	200	5	1.02	6	Negative	Negative	Negative	Norm	Negative	Norm	Negative	Negative	Yellow	Clear	Unit	5.3	2	73	344	78	52	34	34	17	32	14.6	1.52	2.6	4.9	1.08	1.4	17.2	7.2	122
1927	M	16	Hockey	Competitive (main)	Endurance	Above average	7.48	60.3	29.5	8.2	1.7	0.3	5.39	15.4	45.2	253	4	1.02	5	Negative	Negative	Negative	Norm	Negative	Norm	Negative	Negative	Yellow	Clear	Few	4.7	3.1	76	289	76	53.4	15	15	24	34	6.3	1.27	2.61	3.8	1.03	1.88	10.8	4	121
3280	M	19	Freestyle	Competitive (main)	Complex-coordinating	High	6.35	53.6	29.3	12.4	4.1	0.6	4.94	13.9	40.8	268	3	1.02	6	Negative	Negative	Negative	5.3	Negative	Norm	Negative	Negative	Yellow	Clear	Unit	4.5	2.9	80	335	68.7	43.2	19.9	9.8	15	38	10.7	1.34	2.31	4.82	0.62	1.92	16.07	5.6	121
2859	F	16	Football	General preparatory	Speed-strength	High	8.15	59.9	29.6	8.6	1.3	0.6	4.56	12.9	40.4	287	10						5.5								5.4	2.2	71	265	85	52.9	19.1	11.8	14	62	9.6	1.34	2.75	5.4	0.76	1.94	8.6	3	121
1383	M	17	Hockey	Special preparatory	Technical	High	8.08	53.5	33.8	10.5	1.7	0.5	5.29	15.5	45.5	277	3	1.02	5	Negative	Negative	Negative	Norm	Negative	Norm	Negative	Negative	Yellow	Clear	Unit	4.8	1.9	83	281	74	52.6	23	18	20	69	6.4	1.21	2.82	4.9	0.69	1.35	9.4	3.9	121
616	M	17	Hockey	Competitive (main)	Speed-strength	High	6.78	52.1	33.5	10.2	3.8	0.4	5	14.9	43.9	228	4	1.02	5	Negative	Negative	Negative	5.78	Negative	Norm	Negative	Negative	Yellow	Clear	Unit	6.6	1.5	72	450	78	54.7	24.4	24.1	14	41	16.7	1.47	2.69	3.8	0.97	0.97	22.8	8.4	121
510	M	18	Tennis	Special preparatory	Endurance	High	10.42	68.6	22	8.3	0.9	0.2	4.93	14.9	43.4	284	5	1.025	6	Negative	Negative	Negative	Norm	Negative	Norm	Negative	Negative	Yellow	Clear	Unit	8.7	1.9	90	325	74	44.9	33	26	17	84	6.7	1.11	2.67	3.1	1.25	1.01	20.3	4.7	121
82	M	25	Bobsled	Special preparatory	Strength Endurance	High	6.9	62.8	26.2	10.3	0.6	0.1	5.1	15.4	45	226	2	1.015	6.5	Negative	Negative	Negative	Norm	Negative	Norm	Negative	10	Yellow	Clear	Unit	5.4	1.7	115	84	61	41.8	33	48	45	31	17.2	0.9	2.44	4.3	1.46	1.02	21	10.3	121
1243	M	17	Athletics	Competitive (main)	Technical	Low	7.37	58.8	28.4	7.6	4.7	0.5	4.8	14.6	41.5	154	6	1.02	5	Negative	Negative	Negative	Norm	Negative	Norm	Negative	Negative	Yellow	Clear	Unit	4.4	1.6	70	382	74	42.7	31	19	15	51	16.1	1.6	2.51	3.3	0.81	1.18	35.1	8.1	121
2540	M	19	Taekwondo	Competitive (main)	Technical	Moderate	7.8	42.8	46	10	0.9	0.3	4.73	13.9	41.5	155	3	1.02	5	Negative	Negative	Negative	Norm	Negative	Norm	Negative	Negative	Yellow	Clear	Few	4.4	1.9	105	381	76	52.7	26	13	16	42	19.8	1.5	2.48	3	0.59	0.99	21.3	11.9	121
1802	M	17	Skating	Competitive (main)	Speed-strength	Moderate	7.68	59.6	29.8	9.1	1	0.5	5.15	14.2	41.7	262	3	1.02	5	Negative	Negative	Negative	Norm	Negative	Norm	Negative	Negative	Yellow	Clear	Unit	3.8	1.8	74	422	64	43.6	26	16	23	89	21.6	0.99	2.31	3.8	0.59	1.3	13.8	12.6	121
1524	M	16	Swimming	Special preparatory	Speed-strength	Moderate	6.52	58.9	27.3	12.1	1.4	0.3	4.99	14.3	42.6	148	6	1.02	6	Negative	Negative	Negative	Norm	Negative	Norm	Negative	Negative	Yellow	Clear	Unit	6.7	2.4	72	426	77	55.5	16	17	12	66	11.9	1.05	2.84	4.7	1.38	0.92	23	6.5	121
1262	M	23	Freestyle	General preparatory	Complex-coordinating	Moderate	10.73	70.3	21.2	7.5	0.9	0.1	4.78	14	41.5	253	3	1.015	7	Negative	Negative	Negative	5.21	Negative	Norm	Negative	Negative	Yellow	Clear	Unit	6.6	1.2	70	317	69	50.2	17.8	18.9	38	39	4	1.18	2.63	5.7	1.2	1.14	12.9	3.1	121
1021	F	17	Football	Special preparatory	Speed-strength	Moderate	6.82	50	35.5	11.3	2.9	0.3	4.41	11.6	35.9	295	22						5.39								4.2	1.8	71	359	72	46.1	23	20.4	10	49	9.9	1.44	2.35	4.4	0.57	1.25	8.7	3	121
832	F	14	Sports of persons with lesions of the musculoskeletal system	General preparatory	Endurance	Moderate	6	55.9	31.2	10	2.2	0.7	4.74	14.4	41.6	204	3	1.02	5	Negative	Negative	Negative	Norm	Negative	Norm	Negative	50	Yellow	Clear		2.4	0.8	15	202	62	40.8	26	22	10	91	7.7	1.47	2.45	3.6	0.82	1.44	13.2	5	121
288	M	17	Gymnastics	General preparatory	Technical	Moderate	7.79	62.8	25.9	7.4	3.5	0.4	4.7	14.7	43.5	207	5	1.015	7	Negative	Negative	0.25	4.97	Negative	Norm	Negative	Negative	Yellow	Clear	Unit	6.1	1.3	79	466	76	55.5	33.4	31.2	14	70	17.9	1.5	2.7	5.1	0.78	1.4	33.9	7.7	121
2448	M	35	Sports of the deaf	General preparatory	Technical	Above average	5.86	57.5	30	10.1	2.2	0.2	5.19	14.9	42.6	236	18	1.015	6	Negative	Negative	Negative	5.6	Negative	Norm	Negative	Negative	Yellow	Clear	Unit	4.1	1.6	63	330	78	52.7	18	13	19	77	13.4	1.12	2.51	3.5	1.58	0.95	22.9	6.7	120
2712	F	14	Tennis	Competitive (main)	Endurance	High	6.48	59	31.2	7.6	2	0.2	4.23	12.4	36.6	303	9	1.005	6	Negative	Negative	Negative	6.2	Negative	Norm	Negative	Negative	Yellow	Clear	Unit	4.5	1.5	55	233	67	42.3	16	12	9	54	13.8	1.27	2.5	4.2	1.04	1.78	14.6	8.2	120
1431	M	17	Hockey	Competitive (main)	Speed-strength	High	5.07	53.9	28.6	12.6	4.3	0.6	4.82	14	42.4	215	5	1.02	6.5	Negative	Negative	Negative	6	Negative	Norm	Negative	Negative	Yellow	Clear	Unit	5.5	1.6	92	426	76	53.6	30	18	13	42	12	1.37	2.56	3.8	1.17	1.74	16.9	7.1	120
952	M	22	Bobsled	General preparatory	Strength Endurance	High	8.18	61.7	25.4	10.1	2.4	0.4	4.51	14.9	42.2	233	2	1.005	6.5	500	Negative	Negative	5	Negative	Norm	Negative	Negative	Yellow	Clear	Moderate	4.2	2	69	308	83	44.5	24	21	13	39	6.2	1.06	2.41	5.1	5.3	0.55	26.8	1.9	120
3246	F	13	Tennis	Competitive (main)	Speed-strength	Low	7.23	70.7	19.1	9.3	0.8	0.1	4.2	11.7	35.8	342	10						5.2								3.9	1.9	62	352	71	42.5	23	10	12	36	7.1	1.3	2.7	4	0.93	1.84	11.8	4.3	120
2163	M	16	Hockey	Competitive (main)	Speed-strength	Moderate	4.98	35.1	48.8	13.1	2.6	0.4	5.73	16.9	49.3	190	2	1.02	5	Negative	Negative	Negative	Norm	Negative	Norm	Negative	Negative	Yellow	Clear	Moderate	5	1.8	80	233	73	44.7	15	14	14	111	10.7	1.22	2.6	4.2	0.72	1.38	16.3	5.5	120
2027	M	18	Football	Special preparatory	Endurance	Moderate	6.76	52.1	32.8	12	2.2	0.9	5.11	14.7	44.8	169	3	1.025	5	Negative	Negative	Negative	5.7	Negative	Norm	Negative	Negative	Yellow	Clear	Unit	7.9	1.5	73	379	77	44	26	15	11	56	9.6	1.34	2.53	3.6	0.44	1.14	13.8	5.2	120
1788	F	15	Hockey	Competitive (main)	Technical	Moderate	6.63	48.9	37.3	12.1	1.4	0.3	4.72	14	41.7	254	6	1.015	6	Negative	Negative	Negative	Norm	Negative	Norm	Negative	Negative	Yellow	Clear	Moderate	5.3	3	60	254	75	44.5	24	16	11	50	7.6	1.34	2.48	4.5	0.44	1.64	16.5	4.1	120
406	F	17	Sports wrestling	General preparatory	Technical	Moderate	5.16	49	39.3	9.5	1.6	0.6	4.8	12.5	39.1	256	5	1.015	6.5	Negative	Negative	Negative	6.1	Negative	Norm	Negative	Negative	Yellow	Clear	A lot of	5.8	2.9	60	225	78	44.8	29	28	16	70	22.7	1.5	2.55	4.5	0.64	1.54	12.9	9.6	120
274	M	22	Freestyle	General preparatory	Complex-coordinating	Moderate	5.64	62.8	29.1	5.9	1.8	0.4	4.91	14.1	42.2	202	2	1.01	7	Negative	Negative	Negative	Norm	Negative	Norm	Negative	Negative	Yellow	Clear	Few	4.4	1.6	79	448	64	43.6	45	32	33	61	7.4	0.95	2.75	5	0.93	1.15	15.5	4.2	120
1298	M	17	Rowing and canoeing	End of recovery period	Complex-coordinating	High	6.49	55.2	36.1	7.6	0.9	0.2	5.14	15.8	44.9	216	2	1.02	5	Negative	Negative	0.25	5.4	0.5	Norm	17	10	Yellow	Clear	Moderate	5.5	1.6	88	421	76	43.8	28.2	18.3	18	57.1	28.5	1.21	2.64	3.1	0.46	1.32	29.6	15.2	119.68
2737	M	15	Hockey	Special preparatory	Speed-strength	Above average	4.93	46.5	38.3	9.7	5.3	0.2	4.89	14.2	41.9	200	4	1.02	6	Negative	Negative	Negative	6.3	Negative	Norm	Negative	Negative	Yellow	Clear	Unit	5.9	1.9	80	437	76	53.9	18	12	9	39	8.3	1.3	2.73	4.2	0.49	1.32	12.5	5.1	119
1871	M	15	Luge	Recovery	Endurance	Low	12.75	73.8	18	7.8	0.2	0.2	5.26	15.5	44.7	216	4	1.02	6	Negative	Negative	Negative	Norm	Negative	Norm	Negative	Negative	Yellow	Clear	Moderate	4.5	3	90	359	81	54.1	19.9	15.4	16	44	11.2	1.44	2.56	4	1.58	1.78	14.5	5.7	119
6	M	22	Bobsled	General preparatory	Endurance	Low	4.81	55.5	31.8	7.5	4.8	0.4	4.64	13.2	40.1	156	6	1.02	5	Negative	Negative	Negative	Norm	Negative	Norm	Negative	Negative	Yellow	Clear	Unit	7.3	1.8	75	265	76	44.8	57	107	12	66	10.9	1.31	2.4	4.1	0.52	0.92	11.4	5.7	119
3373	M	23	Sports of the deaf	General preparatory	Strength Endurance	Moderate	6.38	57	31.2	9.6	1.9	0.3	5.24	14.7	43.9	228	6	1.025	5	Negative	Negative	Negative	Norm	Negative	Norm	Negative	Negative	Yellow	Clear	Unit	5	1.7	77	369	76	54.8	15	9	18	62	43.5	1.04	2.65	3.1	0.61	1.08	40.6	7.6	119
3364	F	14	Bobsled	General preparatory	Strength Endurance	Moderate	6.4	62.1	26.6	8.3	2.7	0.3	4.52	12.3	37.5	226	6	1.01	7	Negative	Negative	Negative	5.4	Negative	Norm	Negative	Negative	Yellow	Clear	Moderate	4.4	1.1	74	281	67	51.7	14	9	9	57	8.7	1.32	2.85	4.2	0.53	1.47	10.9	4.6	119
3187	M	16	Snowboard	Competitive (main)	Strength Endurance	Moderate	6.11	45.8	40.6	11	2.1	0.5	5.02	13.9	43.3	259	3	1.025	5	Negative	Negative	Negative	Norm	Negative	Norm	Negative	Negative	Yellow	Clear	Unit	3.4	1.5	62	238	74	41.8	15	10	10	66	7.2	1.28	2.36	3.5	0.65	1.03	16.5	4.4	119
2884	F	15	Swimming	Special preparatory	Speed-strength	Moderate	8.38	63	25.9	8.4	2.5	0.2	4.29	13	38.4	248	5	1.02	7	Negative	Negative	Negative	Norm	Negative	Norm	Negative	Negative	Yellow	Clear	Moderate	4.5	1.9	64	364	74	52.1	16.6	11.6	14	70	5.9	1.3	2.63	3.2	1	1.17	11.8	4.2	119
1874	M	17	Luge	Competitive (main)	Technical	Moderate	9.23	58.1	27	7.6	6.8	0.5	5.1	14.7	42.5	232	4	1.02	5	Negative	Negative	Negative	Norm	Negative	17	Negative	Negative	Yellow	Clear	Moderate	3.8	1.9	80	384	73	51	21.3	15.4	10	59	6.2	1.37	2.38	5.2	1.73	1.13	7	3.2	119
1223	M	16	Hockey	Competitive (main)	Speed-strength	Moderate	5.88	48.8	37.8	10.4	2.7	0.3	5.35	14.5	43.9	235	2	1.02	5	Negative	Negative	Negative	Norm	Negative	Norm	Negative	Negative	Yellow	Clear	Unit	4.9	1.6	72	225	79	54.6	25	19	16	103	12.6	1.22	2.58	2.8	0.88	0.85	10.4	7.3	119
1166	M	27	Sports wrestling	Competitive (main)	Technical	Moderate	4.48	47.1	41.3	8.9	2.5	0.2	5.14	14.3	42.7	245	6	1.015	6.5	Negative	Negative	Negative	Norm	Negative	Norm	Negative	Negative	Yellow	Clear	Few	6.3	2.2	78	301	80	48.4	18.4	19.2	17	46	10.9	1.16	2.85	4.9	0.5	1.74	20.6	3.5	119
428	M	16	Tennis	Special preparatory	Endurance	Moderate	6.01	51.9	31.8	13.8	2.2	0.3	5.32	15.8	44.5	177	2	1.015	6	Negative	Negative	Negative	Norm	Negative	Norm	Negative	Negative	Yellow	Clear	Unit	3.8	2.8	94	294	70	40.4	2.9	27.3	14	47.3	19.8	1.37	2.6	4.1	0.91	1.34	30	9.6	118.38
410	M	16	Hockey	Competitive (main)	Speed-strength	High	7.08	57.2	26.3	11.4	4.7	0.4	4.84	14.4	42.1	234	5	1.02	6	Negative	Negative	Negative	Norm	Negative	Norm	Negative	Negative	Yellow	Clear	Unit	5.6	2.1	82	411	70	43.2	32	28	14	51	11.5	0.98	2.51	3.6	0.45	1.35	12.4	6.2	118
1446	M	16	Sports wrestling	General preparatory	Strength Endurance	Moderate	8.6	59	26.4	12.4	1.9	0.3	4.94	14	41.7	241	9	1.015	8	Negative	Negative	Negative	Norm	Negative	Norm	Negative	Negative	Yellow	Clear	Unit	3.9	1.8	96	375	70	58.1	37	18	18	82	10.9	1.18	2.64	3.8	1.01	1.38	17.8	7.3	118
1210	M	16	Fencing	Competitive (main)	Technical	Moderate	5.09	43	37.5	13.8	5.1	0.6	4.56	14.4	42	164	3	1.015	7	Negative	Negative	Negative	6.1	Negative	Norm	Negative	Negative	Yellow	Clear	Unit	4.7	1.8	83	328	75	54.4	22	19	18	49	19.4	1.11	2.69	3.3	0.39	1.14	29.7	13.4	118
1316	M	17	Taekwondo	Special preparatory	Speed-strength	Above average	7.26	60.9	27.4	9.5	1.9	0.3	5.11	15.2	43.9	193	2	1.02	6	Negative	Negative	0.25	6.4	Negative	Norm	Negative	Negative	Yellow	Clear	Unit	5.5	1.5	71	401	73	51.8	16	18	17	53	10.9	1.26	2.65	3.9	0.66	1.74	23.5	7.2	117
229	M	16	Sports wrestling	General preparatory	Endurance	Above average	7.65	51.4	35.6	10.7	1.6	0.7	5.68	168	50.3	317	3	1.02	5	Negative	Negative	Negative	5.5	Negative	Norm	Negative	Negative	Yellow	Clear	Unit	3.9	2.2	87	452	74	60.7	41	34	25	64	7.8	1.32	2.94	5	0.83	1.09	18.3	4.6	117
3094	M	18	Fencing	Competitive (main)	Psycho-emotional	High	8.76	67.5	16.1	13.8	2.5	0.1	5.66	14.7	44.9	156	2	1.02	5	Negative	Negative	Negative	Norm	Negative	Norm	17	Negative	Yellow	Clear	Unit	3.8	1.7	67	354	70	47.5	26.8	10.8	10	41	15.8	1.29	2.62	3.5	0.73	1.16	10.4	4.4	117
1712	M	16	Hockey	Competitive (main)	Technical	Low	5.3	38.7	47.5	9.4	3.6	0.8	5.3	15.5	44.2	176	4	1.02	6	Negative	Negative	Negative	5.9	Negative	Norm	Negative	Negative	Yellow	Clear	Unit	5.9	1.1	76	359	70	41.4	14	16	18	73	6.4	1.06	2.51	3.5	1.31	1.17	19.7	3.7	117
3590	F	13	Chess	Competitive (main)	Psycho-emotional	Moderate	6.25	43.7	41.1	12.8	2.1	0.3	4.31	11.8	35.7	257	4	1.005	5	Negative	Negative	Negative	Norm	Negative	Norm	Negative	Negative	Yellow	Clear	A lot of	4.7	1.8	51	293	74	51.8	17	7	9	90	7.3	1.35	2.61	3.4	0.5	1.4	18.5	5.2	117
3147	F	16	Bobsled	Special preparatory	Technical	Moderate	10.41	66.9	24.6	7	1.2	0.3	4.56	12	36.8	272	10						5.43								2.6	2.1	73	251	72	48.8	14.3	10.2	17	61	8.2	1.3	2.58	4.1	1.38	1.49	4.2	3.3	117
2694	M	16	Golf	General preparatory	Technical	Moderate	6.88	53.5	30.1	11.9	4.4	0.1	4.93	15.8	46	183	3	1.01	6	25	Negative	Negative	5.7	Negative	Norm	Negative	Negative	Yellow	Clear	Unit	5.6	1.6	56	230	69	44.7	15	12	10	53	5.7	1.22	2.7	3.3	0.75	1.08	8.4	3.5	117
2496	M	16	Sports of the deaf	General preparatory	Speed-strength	Moderate	7.13	53.9	34.2	9.1	2.5	0.3	5.13	14.5	43.7	261	5	1.01	8	Negative	Negative	Negative	5.3	Negative	Norm	Negative	Negative	Yellow	Clear	Unit	4.8	1.6	79	471	79	52.1	21	13	18	63	4.7	1.31	2.67	4.3	1.32	0.9	17.6	2.6	117
2238	M	16	Sports wrestling	General preparatory	Endurance	Moderate	7.16	49.4	39.9	7.8	2.5	0.4	4.87	14.3	41.7	248	3	1.02	5	Negative	Negative	Negative	Norm	Negative	Norm	Negative	Negative	Yellow	Clear	Unit	4.2	1.5	90	529	65	55	22	14	12	39	17.7	1.15	2.41	4	0.42	0.93	17.4	9.8	117
1775	M	16	Hockey	Competitive (main)	Speed-strength	Moderate	6.31	49.9	38.2	7.9	3.2	0.8	5.29	15.7	44.1	193	2	1.02	6	Negative	Negative	Negative	Norm	Negative	Norm	Negative	Negative	Yellow	Clear	Unit	3.6	1.8	86	345	70	43.5	22	16	14	54	7.9	1.15	2.54	3.5	1.09	1	12.1	4.1	117
1423	M	16	Cycling-BMX	General preparatory	Technical	Moderate	8.23	58.2	30.5	8.1	2.8	0.4	4.88	14.1	42.4	190	7	1.02	5	Negative	Negative	Negative	5.5	Negative	Norm	Negative	Negative	Yellow	Clear	Unit	4.2	1.4	92	319	68	42.4	28	18	12	36	7.5	1.18	2.79	3.2	0.45	1.44	13.1	4.8	117
1085	M	16	Hockey	Special preparatory	Speed-strength	Moderate	5.82	39.4	47.4	10.8	2.2	0.2	4.83	14.5	42.7	233	4	1.005	6.5	Negative	Negative	Negative	5.7	Negative	Norm	Negative	Negative	Yellow	Clear	Unit	4.4	2	80	378	76	52.6	28	20	17	65	9.6	1.36	2.56	4.7	0.82	1.74	14.9	5.4	117
981	M	18	Table tennis	General preparatory	Technical	Moderate	6.32	48.1	38.4	9.2	3.8	0.5	4.55	14.7	43.2	249	6	1.02	6	Negative	Negative	Negative	5.4	Negative	Norm	Negative	Negative	Yellow	Clear	Unit	8.2	2.2	76	444	74	53.4	36	21	8	90	5.4	1.44	2.89	5.1	0.72	1.6	18.2	2.9	117
733	M	15	Tennis	General preparatory	Speed-strength	Moderate	5.31	54.2	32.4	10.4	2.6	0.4	4.74	123	37.7	254	8	1.015	7	Negative	Negative	Negative	5.4	Negative	Norm	Negative	Negative	Yellow	Clear	A lot of	5.1	1.9	65	323	65	41.4	30	23	14	60	8.9	0.93	2.73	5	0.58	1.48	19.7	5.2	117
639	M	16	Sports wrestling	General preparatory	Strength Endurance	Moderate	5.78	54.4	33.4	10.2	1.7	0.3	4.48	13.3	39.3	330	4	1.01	7	Negative	Negative	Negative	5.6	Negative	Norm	Negative	Negative	Yellow	Clear	A lot of	6.5	2.2	80	391	65	57	27	24	11	42	9.4	1.44	2.71	3.7	0.67	1.11	10.6	6	117
448	M	22	Cycling track	Competitive (main)	Psycho-emotional	Moderate	5.41	48.3	38.8	9.8	1.8	1.3	5.11	15.6	43.9	187	4	1.015	7	Negative	Negative	Negative	Norm	Negative	Norm	Negative	Negative	Yellow	Clear	Moderate	7.1	1.5	103	366	74	44.2	27	27	27	40	33.3	1.02	2.67	4.5	0.64	1.43	24.8	12.9	117
143	M	16	Hockey	General preparatory	Technical	Moderate	5.39	48.9	35.3	12.8	2.8	0.2	4.62	14.7	42.8	187	4	1.02	6	Negative	Negative	Negative	5.7	Negative	Norm	Negative	Negative	Yellow	Clear	Unit	6.1	1.6	91	369	68	43	40	40	19	32	8.2	0.97	2.46	3.7	0.38	1.25	19.3	4.8	117
1903	M	17	Fencing	Competitive (main)	Technical	High	7.65	41.1	45	10.1	3.3	0.5	5.09	14.5	42.2	231	7	1.02	5	Negative	Negative	Negative	Norm	Negative	Norm	Negative	Negative	Yellow	Clear	Few	6.3	2.5	75	381	70	50.8	26.1	15.2	9	42	20.8	1.76	2.62	4	0.39	1.75	16.5	5.9	116
557	M	17	Tennis	Competitive (main)	Endurance	High	6.6	52.3	31.8	12.6	3	0.3	5.13	15.3	44.6	296	4	1.015	6	Negative	Negative	Negative	Norm	Negative	Norm	Negative	Negative	Yellow	Clear	Unit	4.7	1.9	75	457	70	44.8	27	25	21	39	10.6	1.24	2.57	4.4	0.65	2.47	20.2	7.5	116
36	M	27	Bobsled	General preparatory	Strength Endurance	High	4.62	44.1	40.5	12.6	2.2	0.6	5.3	15.2	43.3	176	2	1.015	7	Negative	Negative	Negative	Norm	Negative	Norm	Negative	Negative	Yellow	Clear	Unit	4.9	1	79	357	70	51.5	43	60	19	74	15.8	1	2.59	3.5	0.56	1.4	22.6	9.1	116
3510	F	14	Bowling	General preparatory	Technical	Moderate	8.66	46.2	43.6	8.1	2	0.1	4.66	13	38.8	275	10	1.015	7	Negative	Negative	Negative	Norm	Negative	Norm	Negative	Negative	Yellow	Clear	Moderate	4.4	1.8	63	99	65	43.8	16	8	12	47	10.5	1.04	2.49	4.8	0.75	1.14	16.1	6.1	116
3484	M	17	Snowboard	Competitive (main)	Speed-strength	Moderate	6.03	53.8	31.8	12.9	1.2	0.3	5.14	14.9	43.8	200	3	1.025	5	Negative	Negative	0.25	4.7	Negative	Norm	17	Negative	Yellow	Clear	Moderate	7.1	2	104	404	70	44.9	12	8	21	43	16.9	0.99	2.7	4.2	0.78	1.06	21.9	8.5	116
3375	M	17	Cycling-BMX	General preparatory	Strength Endurance	Moderate	6.51	48.6	35.5	10.8	4.9	0.2	5.03	14.8	42.4	211	4	1.015	6	25	Negative	Negative	Norm	Negative	Norm	Negative	10	Yellow	Clear	Unit	2.4	1.2	79	287	77	44.4	15	9	13	44	13.5	1.35	2.86	3.5	0.99	1.12	18.2	7.7	116
3068	M	18	Cycling road	Recovery	Strength Endurance	Moderate	8.44	59	28.1	12	0.7	0.2	4.71	13.9	38.5	246	8	1.015	5	Negative	Negative	Negative	5.5	Negative	Norm	17	Negative	Yellow	Clear	A lot of	5	2.2	84	417	71	50.5	24	11	13	56	13.6	1.25	2.53	4.1	0.74	1.77	16.1	8.3	116
3046	M	16	Modern pentathlon	General preparatory	Endurance	Moderate	3.92						4.56	130	37.2	30	2	1.01	7	Negative	Negative	0.25	5.7	Negative	Norm	Negative	Negative	Yellow	Clear	Unit	4.2	1.7	64	315	76	44.9	20	11	17	40	9.2	1.23	2.62	4.5	0.57	1.23	10.7	4.8	116
2703	F	13	Chess	Competitive (main)	Psycho-emotional	Moderate	7.84	55.5	31.9	11.2	1.1	0.3	4.97	13.8	39.8	184	4	1.005	7	Negative	Negative	Negative	Norm	Negative	Norm	Negative	Negative	Yellow	Clear	Moderate	3.5	2.2	63	245	82	58.9	16	12	17	48	17.9	1.35	2.8	4.4	1.27	1.55	30.4	10.9	116
2023	M	16	Hockey	Competitive (main)	Endurance	Moderate	6.66	53.2	30.9	12.9	2.4	0.6	5.29	15.5	46.1	251	3	1.01	6.5	Negative	Negative	Negative	6.1	Negative	Norm	Negative	Negative	Yellow	Clear	Unit	4.1	1.8	59	283	80	44.9	25	15	15	62	25.5	1.13	2.6	4	0.61	1.44	15	13.2	116
1809	M	16	Judo	General preparatory	Strength Endurance	Moderate	7.84	54	38.9	6.1	0.9	0.1	5.04	14.6	43.3	269	3	1.02	5	Negative	Negative	Negative	5.6	Negative	Norm	17	25	Yellow	Clear	Moderate	3.9	2.2	86	340	78	53.5	28	16	12	87	9.2	1.03	2.72	3.9	0.93	0.99	19.5	5	116
1632	M	15	Hockey	Competitive (main)	Speed-strength	Moderate	6.18	57.2	27	12.1	3.1	0.6	5.07	15	44.9	224	2	1.02	5	Negative	Negative	Negative	Norm	Negative	Norm	Negative	Negative	Yellow	Clear	Unit	7.4	1.5	94	367	70	51.4	41	17	11	39	19.6	1.24	2.69	4.1	0.54	1.33	21.4	11.5	116
808	M	19	Skiing	Competitive (main)	Technical	Moderate	6.1	47.5	35.6	14.1	2	0.8	5.49	15	44.1	278	2	1.015	6	Negative	Negative	Negative	5.3	Negative	Norm	Negative	Negative	Yellow	Clear	Unit	3.9	1.8	82	421	72	43.3	20	22	12	43	7	1.26	2.54	5	1.66	0.76	15.6	4.1	116
219	M	16	Hockey	Special preparatory	Technical	Moderate	6.16	50	32.3	11	6.2	0.5	5.39	14.7	43.9	212	4	1.02	5	Negative	Negative	Negative	6.7	Negative	Norm	Negative	Negative	Yellow	Clear	Unit	5.9	1.6	80	353	75	54	26	34	13	95	12.4	0.99	2.52	3.6	0.43	1.52	19.3	7.5	116
220	M	25	Bobsled	General preparatory	Speed-strength	Moderate	8.53	59.7	32.5	7.3	0.4	0.1	5.08	15.6	45.2	245	6	1.025	5	Negative	Negative	Negative	Norm	Negative	Norm	Negative	Negative	Yellow	Clear		4.8	1.8	75	215	67	51.4	26	34	49	30	18.6	1.06	2.44	4.3	0.76	1.24	19.8	10.1	116
995	M	19	Curling	Competitive (main)	Psycho-emotional	High	7.39	44.8	40.6	11.1	2.6	0.9	5.61	16.5	49.2	338	2	1.02	6	Negative	Negative	Negative	6.1	Negative	Norm	Negative	Negative	Yellow	Clear	Unit	5.7	3	116	362	79	44.5	21	20.8	24	75.7	9.2	1.44	2.74	4.6	0.76	1.02	16.7	4.4	115.67
470	F	35	Curling	Competitive (main)	Technical	Moderate	6.33	51.8	35.7	9.2	2.8	0.5	4.69	13.1	39.2	271	6	1.005	6	Negative	Negative	Negative	5.1	Negative	Norm	Negative	Negative	Yellow	Clear	A lot of	4.1	1.6	89	313	65	38	59.7	26.8	13	33.1	16.9	1	2.34	5.3	0.35	2.31	19.6	8.7	115.6
2672	M	15	Hockey	Competitive (main)	Endurance	Moderate	6.88	44.8	43.6	9.7	1.6	0.3	5.69	15.5	47.2	194	4	1.02	6	Negative	Negative	Negative	Norm	Negative	Norm	Negative	Negative	Yellow	Clear	Unit	5.6	1.7	81	540	76	55.4	23.2	12.1	9	41	18.2	1.31	2.58	3.3	0.34	1.12	38.4	11.6	115.45
2875	F	16	Table tennis	Competitive (main)	Complex-coordinating	Moderate	6.96	63	24.1	7.9	4.3	0.7	4.9	12.9	39.1	274	8	1.015	5	25	Negative	Negative	Norm	Negative	Norm	Negative	Negative	Светло-Yellow	Clear	Moderate	2.9	2.4	76	243	75	42.7	21.7	11.7	11	117.9	4.7	1.21	2.47	5.2	1.41	1.49	7.7	2.7	115.35
3513	F	15	Football	General preparatory	Speed-strength	Above average	5.36	50.7	38.6	8.8	1.3	0.6	4.25	12.5	38.1	287	5	1.02	6	Negative	Negative	Negative	Norm	Negative	17	Negative	Negative	Yellow	Clear	A lot of	3.9	2.3	53	247	63	43.6	17	8	9	59	5.1	1.33	2.63	3	0.28	1.29	6.4	3.8	115
3202	F	17	Judo	Competitive (main)	Technical	High	6.41	56.1	31.8	9.7	2.2	0.2	5.21	12.2	38.9	221	4	1.02	5	Negative	Negative	Negative	5.2	Negative	Norm	Negative	Negative	Yellow	Clear	Moderate	4.9	1.5	63	228	62	40.3	16	10	12	123	3.9	1.11	2.45	5.4	1.59	1.29	5.9	2.4	115
2777	M	16	Modern pentathlon	Competitive (main)	Endurance	High	4.81	45	40.3	11.6	2.7	0.4	5.38	15.2	44.7	199	3	1.025	5	Negative	Negative	Negative	Norm	Negative	Norm	Negative	Negative	Yellow	Clear	Unit	4	2	63	311	76	53.2	20	12	16	39	9.3	1.24	2.53	4.5	0.58	1.24	10.3	4.6	115
1774	M	17	Snowboard	Competitive (main)	Complex-coordinating	High	10.39	69.4	19.1	10.2	1.1	0.2	5.02	14.5	43.3	271	4	1.02	6	Negative	Negative	Negative	Norm	Negative	Norm	Negative	Negative	Yellow	Clear	Unit	4.4	1.5	97	339	69	43.7	22	16	15	63	13.2	1.37	2.57	2.8	0.55	1.1	16.8	8.4	115
1520	M	17	Underwater sports	Competitive (main)	Endurance	High	7.57	64.8	19.4	12.9	2	0.9	5.1	15.6	44.8	200	3	1.015	6.5	Negative	Negative	Negative	Norm	Negative	Norm	Negative	Negative	Yellow	Clear	Few	3.7	2.4	67	214	73	53.9	15	17	15	58	9	1.24	2.73	3.8	1.18	0.84	18.5	4.9	115
1309	F	13	Tennis	Competitive (main)	Endurance	High	6.13	43.6	47.1	7	1.6	0.7	4.48	13.3	39.1	250	5	1.01	6	Negative	Negative	Negative	Norm	Negative	Norm	Negative	Negative	Yellow	Clear	A lot of	3.7	1.6	73	295	72	49.7	21.8	18.1	14	82	12.8	1.42	2.41	4.17	0.43	2.47	17.29	7.1	115
1279	M	19	Tennis	General preparatory	Endurance	High	6.96	41.3	35.3	9.2	13.9	0.3	5.34	15.3	45.1	155	3	1.02	5	Negative	Negative	Negative	Norm	Negative	Norm	Negative	Negative	Yellow	Clear	Unit	7.1	1	98	303	71.5	50	21.9	18.5	21	93	19.9	1.1	2.55	5.09	0.56	2.47	14.4	9.3	115
3511	F	15	Water polo	General preparatory	Strength Endurance	Moderate	6.48	58.7	28.5	11	1.5	0.3	4.39	12.3	36.6	369	10	1.02	5	Negative	Negative	Negative	4.9	Negative	Norm	Negative	Negative	Yellow	Clear	A lot of	4.1	1.4	55	176	66	42.4	16	8	10	53	8.2	1.12	2.5	3.5	0.36	1.52	7.1	5.7	115
3250	M	15	Hockey	Competitive (main)	Strength Endurance	Moderate	6.59	44.9	42.8	10.2	1.8	0.3	5.09	14.9	44.1	267	2	1.03	5	Negative	Negative	Negative	5.33	15	Norm	17	Negative	Yellow	Clear	Few	4.5	1.6	78	445	70	50.4	24.9	10	14	34	18.1	1.19	2.54	4	0.43	1.64	29.9	8.8	115
2807	M	18	Freestyle	General preparatory	Technical	Moderate	7.81	68.4	21.6	8.5	1.2	0.3	5.34	15.2	45.3	251	2	1.02	6	Negative	Negative	Negative	5.72	Negative	Norm	Negative	10	Yellow	Clear	Unit	6.5	3.4	80	286	73	46.9	22.2	12	13	59	11.1	1.5	2.62	4.3	0.58	1.62	10	3.7	115
1612	M	16	Hockey	Special preparatory	Endurance	Moderate	5.63	50.8	35.5	10.7	2.5	0.5	5.02	13.6	41	215	2	1.02	5	Negative	Negative	0.25	5.7	Negative	Norm	Negative	Negative	Yellow	Clear	Unit	4.9	2	75	367	74	53	28	17	23	49	12.5	0.95	2.6	3.2	0.51	1.22	19	5.1	115
508	M	17	Cycling road	Competitive (main)	Speed-strength	Moderate	10.12	64.4	21.4	11.9	1.9	0.4	4.83	13.2	39.7	237	4	1.02	6	25	Negative	Negative	Norm	Negative	Norm	17	Negative	Yellow	Clear	Moderate	4.1	1.8	100	328	76	53.4	33	26	9	66	12.6	1.26	2.66	4.1	0.88	1.46	17.9	7.5	115
3405	M	16	Bobsled	General preparatory	Strength Endurance	Above average	5.5	59.6	29.5	8.7	1.5	0.7	4.9	13.9	40.4	242	2	1.02	6	Negative	Negative	0.25	5.4	Negative	Norm	17	Negative	Yellow	Clear	Unit	4.1	1.1	84	351	71	54.2	19	9	7	47	24.5	1.05	2.65	2.6	0.32	1.4	31.5	13.9	114
3007	F	15	Golf	General preparatory	Technical	Above average	4.35	41	44.6	10.1	3.4	0.9	4.88	13.6	39.2	176	9						5.2								3.4	2.1	60	268	72	44	17	11	12	44	10.3	1.25	2.62	3.1	0.45	1.39	14.7	6.3	114
2376	M	16	Hockey	Competitive (main)	Endurance	Above average	5.85	44	41.5	11.3	2.2	1	5.08	14.2	41.5	248	3	1.015	6.5	Negative	Negative	Negative	Norm	Negative	Norm	Negative	Negative	Yellow	Clear	Unit	6.5	1.9	91	399	82	48.6	18.6	13.3	13	75	38.3	1.54	2.8	3.7	0.84	1.14	23.8	9.3	114
775	M	23	Archery	Special preparatory	Technical	Above average	5.43	61.8	25.2	7.9	4.4	0.7	5.3	15	45.3	192	3	1.025	5	Negative	Negative	Negative	Norm	Negative	Norm	Negative	Negative	Yellow	Clear	Few	4.4	1.8	90	332	69	44.7	20.3	22.4	25	62	14.1	1.33	2.63	4	0.96	1.63	14.5	4.5	114
3239	F	16	Snowboard	General preparatory	Strength Endurance	High	7.7	50.9	37	10.6	1.2	0.3	4.75	13.8	42.2	303	10						5.2								3.2	1.8	83	280	76	54.3	21	10	11	64	10.2	1.43	2.59	4.7	1.37	0.93	17.8	5	114
985	M	18	Fencing	Competitive (main)	Technical	High	6.56	64.9	20.6	7.9	6.4	0.2	5.44	15.8	45.2	270	4	1.025	5	Negative	Negative	0.25	5.4		Norm	Negative	Negative	Yellow	Clear	Moderate	6.3	2.4	86	621	86	61.8	41	21	14	64	22.4	1.3	2.9	4.8	0.46	1.17	27.9	11.9	114
640	M	18	Gymnastics	General preparatory	Complex-coordinating	High	6.58	63.5	24.8	10	1.4	0.3	5.05	14.4	42.4	220	2	1.02	6	Negative	Negative	Negative	5.2	Negative	Norm	Negative	Negative	Yellow	Clear	Unit	4.2	2.3	78	366	63	40.4	28	24	21	67	6.9	0.86	2.34	3.1	0.38	1.09	13.2	4.8	114
601	M	17	Hockey	Special preparatory	Strength Endurance	High	7.77	59.6	28.4	9	2.4	0.6	5.23	14.7	43.5	246	3	1.02	5	Negative	Negative	Negative	Norm	Negative	Norm	Negative	Negative	Yellow	Clear	Few	6.1	1.8	90	320	74	56	27.7	24.5	16	68	8	1.13	2.64	5.2	0.75	1.79	13.3	4.7	114
3104	F	31	Table tennis	General preparatory	Technical	Moderate	5.18	42.5	41.1	12.5	3.5	0.4	4.7	13.4	40	172	7						5.55								3.4	1.1	60	229	71	43	13.8	10.6	9	58	13.7	1.37	2.3	4.8	0.66	2.03	14.3	5.8	114
2827	M	15	Hockey	Competitive (main)	Strength Endurance	Moderate	4.98	46.4	44.8	7.2	1.2	0.4	4.85	14.1	42.9	230	3	1.02	6	Negative	Negative	Negative	Norm	Negative	Norm	Negative	Negative	Yellow	Clear	Unit	8.6	2.7	76	361	71	44.3	26	12	14	38	11.3	1.34	2.5	4.5	0.44	1.29	16.8	6.6	114
2545	F	12	Gymnastics	General preparatory	Complex-coordinating	Moderate	4.67	37.1	54.4	7.5	0.4	0.6	4.3	12.3	36	205	4	1.02	6	25	Negative	Negative	5.3	Negative	Norm	Negative	Negative	Yellow	Clear	Few	5.6	2.9	55	139	65	41	27	13	14	79	6.2	1.11	2.54	3.5	0.51	1.52	19.4	4	114
2416	M	16	Hockey	Special preparatory	Technical	Moderate	4.86	46.4	40.9	10.9	1.4	0.4	4.78	15.3	43.9	186	3	1.02	5	Negative	Negative	Negative	Norm	Negative	Norm	Negative	Negative	Yellow	Clear	Unit	4.5	1.3	90	367	68	42.6	15	13	16	66	6	1.12	2.6	3.9	1.27	1.5	12.2	3.5	114
2311	M	17	Fencing	General preparatory	Speed-strength	Moderate	6.37	42.9	41.4	9.4	5.7	0.6	5.44	14.9	44.6	271	5	1.02	5	Negative	Negative	Negative	5.48	Negative	Norm	Negative	Negative	Yellow	Clear	Unit	7.3	1.8	78	361	69	50.8	14.6	13.7	18	37	7.4	1.51	2.57	3.8	0.58	1.02	9.8	2.2	114
1465	F	14	Tennis	Competitive (main)	Speed-strength	Moderate	6.72	60.4	27.5	8.8	3	0.3	4.3	12.6	38.7	312	4	1.01	6	Negative	Negative	Negative	5.7	Negative	Norm	Negative	Negative	Yellow	Clear	Moderate	7.8	1.8	68	148	76	53.4	34.7	17.9	13	57	7.1	1.51	2.47	4.34	0.41	2.5	15.8	4	114
656	F	13	Gymnastics	General preparatory	Strength Endurance	Moderate	9.46	59	32.8	7	1	0.2	4.54	12.9	39.1	236	9	1.025	5	Negative	Negative	Negative	Norm	Negative	Norm	Negative	Negative	Yellow	Clear	Few	7.7	2.9	56	134	71	43.2	41	24	10	49	3.8	1.25	2.62	5.4	0.77	2.67	13.3	2.5	114
634	F	18	Gymnastics	Special preparatory	Strength Endurance	Moderate	4.47	51.9	39.6	6.5	1.1	0.9	4.29	12.6	37	236	7	1.01	7	Negative	Negative	Negative	Norm	Negative	Norm	Negative	Negative	Yellow	Clear	A lot of	5.8	1.4	91	291	73	43.2	25	24	11	90	6.3	1.36	2.5	5.2	0.56	1.6	10	3	114
2577	M	17	Bobsled	General preparatory	Strength Endurance	Above average	7.75	58.1	31.1	9	1.7	0.1	4.93	14.2	42.1	194	3	1.02	5	Negative	Negative	Negative	5.8	Negative	Norm	Negative	25	Yellow	Clear	Moderate	8	3.6	78	419	73	54.2	23.4	12.8	15	36	6.7	1.37	2.44	4.21	0.86	1.63	18.4	3.7	113
1835	M	16	Bench shooting	Recovery	Technical	Below average	5.63	55	29.1	12.1	3.4	0.4	5.79	16.7	47.5	192	7	1.025	5	Negative	Negative	Negative	Norm	Negative	Norm	Negative	Negative	Yellow	Clear	Unit	5.7	2.3	84	394	80	55.2	19.6	15.8	22	75.6	16.1	1.29	2.57	3.9	1.08	0.9	32.5	7.6	113
3391	M	16	Sports wrestling	Competitive (main)	Strength Endurance	High	10.25	48.9	39.5	8.6	2.5	0.5	4.78	14.7	41.3	269	5	1.015	5	Negative	Negative	Negative	Norm	Negative	Norm	Negative	Negative	Yellow	Clear	Unit	3.3	1.7	82	312	64	42.3	16	9	15	114	23.4	0.96	2.65	2.4	0.61	1.03	14.2	12.6	113
2453	F	17	Judo	Special preparatory	Strength Endurance	High	5.06	42.9	43.9	5.5	7.3	0.4	4.4	12.8	38.2	256	6	1.02	5	Negative	Negative	Negative	Norm	Negative	Norm	Negative	Negative	Yellow	Clear	Moderate	3.6	2.3	68	420	70	43.8	18	13	13	44	13.7	1.17	2.62	3.9	0.58	1.58	22.5	7.2	113
2110	M	18	Baseball	Special preparatory	Speed-strength	High	6.42	53.3	32.9	11.1	2.5	0.2	5.12	14.9	43.3	247	3	1.02	7	Negative	Negative	Negative	Norm	Negative	Norm	Negative	Negative	Yellow	Clear	Unit	3.7	1.8	76	322	70	51.7	17.8	14.5	15	49	14.5	1.41	2.48	3.3	0.71	1.41	23.9	8.3	113
2029	M	17	Hockey	Competitive (main)	Speed-strength	High	4.86	42.6	41.6	12.1	3.1	0.6	5.22	14	43	208	5	1.025	5	Negative	Negative	0.25	Norm	Negative	Norm	Negative	Negative	Yellow	Clear	Unit	5	2	104	425	72	43.4	26	15	14	56	15.3	1.26	2.56	3.9	1.55	1.58	16.1	8.6	113
1451	F	16	Fencing	General preparatory	Strength Endurance	High	12.84	71.3	21	6.4	1.2	0.1	4.65	13.2	39.6	321	18	1.02	5	Negative	Negative	0.25	5.7	Negative	Norm	Negative	Negative	Yellow	Clear	A lot of	5.6	1.6	61	378	70	47.9	15.3	17.9	36	57	11.9	1.49	2.68	4.5	0.64	1.23	17.5	3.2	113
866	M	22	Sports of the deaf	Special preparatory	Speed-strength	High	8.73	58.1	31.3	8.4	1.7	0.5	5.08	14.3	42.1	227	3	1.025	5	Negative	Negative	0.25	Norm	15	Norm	Negative	Negative	Yellow	Clear	Moderate	7.9	1.4	94	430	73	50.1	45	22	15	48	21.8	1.09	2.48	2.9	0.44	1.33	22.6	10.8	113
350	M	22	Judo	Competitive (main)	Speed-strength	High	10.7	65	25.6	8	1.2	0.2	5.67	15.4	45.3	256	5	1.02	5	Negative	Negative	Negative	5.4	Negative	Norm	Negative	10	Yellow	Clear	Moderate	5	2.4	104	523	75.5	54.1	27.6	29.3	34	32	23.5	1.19	2.46	4.88	1.36	1.28	15.12	10.5	113
244	M	17	Judo	General preparatory	Technical	High	9.35	42.6	46.2	9.4	1.5	0.3	4.98	14.4	41.1	290	4	1.02	6	Negative	Negative	Negative	Norm	Negative	Norm	Negative	Negative	Yellow	Clear	Unit	4.7	1.5	79	420	75	53.5	32	33	22	49	12.1	1.42	2.6	5.5	1.44	0.71	17.1	5.3	113
153	M	16	Luge	General preparatory	Strength Endurance	High	6.59	45.8	41	11.1	1.8	0.3	4.95	14.8	41.9	240	3	1.02	6	100	Negative	Negative	5.1	Negative	Norm	Negative	Negative	Yellow	Clear	Few	5.1	2.2	63	343	68	51	42	39	10	73	19.7	0.98	2.62	3.5	0.45	1.19	24	10.7	113
3347	M	25	Snowboard	Competitive (main)	Technical	Moderate	7.48	49.7	36.4	12.2	1.2	0.5	5.09	15.4	44.4	270	3	1.015	7	Negative	Negative	Negative	4.4	Negative	Norm	Negative	Negative	Yellow	Clear	Moderate	6.2	2.5	87	303	74	52.7	20.8	9.1	17	57	16.5	1.31	2.56	5	1.03	1.6	36.6	4.9	113
2940	F	14	Taekwondo	Special preparatory	Speed-strength	Moderate	7.01	54.5	31.7	11.8	1.7	0.3	4.61	12.9	38.5	204	8						5.1								3.4	2	74	337	73.4	51.3	16.2	11.2	9	37	41.6	1.33	2.51	3.84	0.75	1.54	23.55	15.3	113
1950	M	19	Swimming	End of recovery period	Technical	Moderate	6.02	41.4	46.7	10.8	0.8	0.3	4.53	13.8	40.4	226	4	1.02	5	Negative	Negative	Negative	5.2	Negative	Norm	Negative	Negative	Yellow	Clear	Unit	5.2	1.6	76	436	88	57.4	18	15	14	63	16.3	1.07	2.62	4.2	0.73	1.23	24.3	9.4	113
1128	F	18	Sports acrobatics	Competitive (main)	Technical	Moderate	5.27	52.1	32.1	12	3.2	0.6	4.74	13.8	41	200	8						4.2								4.3	1.7	74	323	81	53.3	25.7	19.8	11	41	4.7	1.59	2.29	5.2	1.85	1.91	7.8	2.6	113
336	M	16	Fencing	Competitive (main)	Technical	Moderate	6.64	55.7	29.5	12	2.6	0.2	4.56	13.6	39.5	268	3	1.01	7	Negative	Negative	Negative	5.4	Negative	Norm	Negative	Negative	Yellow	Clear	Unit	2.7	1.8	77	279	63	40.7	40	30	18	36	20	0.87	2.42	2.6	0.3	1.24	17	12.3	113
190	M	28	Universal Combat	General preparatory	Endurance	Moderate	6.13	53.8	33.4	11.3	1	0.5	5.18	14.4	42.9	370	3	1.005	7	Negative	Negative	Negative	Norm	Negative	Norm	Negative	Negative	Yellow	Clear	Unit	6.9	1.6	126	325	74	44.1	36	36	16	54	10.1	1.35	2.71	3.8	0.41	1.54	14.8	6.3	113
123	M	19	Sports of the deaf	General preparatory	Strength Endurance	Moderate	5.85	58.4	25.6	12.5	3.2	0.3	5.52	16	45.5	194	4	1.02	5	Negative	Negative	Negative	Norm	Negative	Norm	17	Negative	Yellow	Clear	Few	2.8	1.9	79	325	74	53.1	23	43	23	66	8.6	1.18	2.6	5.1	0.72	1.69	13.5	5.4	113
3138	F	17	Football	Special preparatory	Speed-strength	High	5.98	46	43.8	9.2	0.8	0.2	4.74	14.1	40.9	210	4	1.02	6	25	Negative	Negative	Norm	Negative	Norm	Negative	Negative	Yellow	slightly cloudy	A lot of	3.9	1.9	64	281	74	50.3	15.9	10.3	11	41	51	1.31	2.69	4.3	0.64	1.91	23.7	10.5	112
2653	F	15	Tennis	Competitive (main)	Endurance	High	6.14	47.5	37	8.8	6.4	0.3	4.42	12.8	37.9	282	7	1.02	6	Negative	Negative	Negative	Norm	Negative	Norm	Negative	Negative	Yellow	Clear	A lot of	6	1.1	62	294	74	45.5	16	12.2	9	47	11	1.65	2.52	5.3	0.74	1.95	13.3	5.6	112
2546	M	17	Fencing	Competitive (main)	Psycho-emotional	High	5.52	51	33.9	12.7	2.2	0.2	4.93	12.7	38.6	182	3	1.015	7	25	Negative	Negative	5.5	Negative	Norm	Negative	Negative	Yellow	Clear	Moderate	4.6	1.6	66	281	69	44.8	28	13	10	59	10.1	1.1	2.6	3.3	0.71	1.28	5.7	6.6	112
2230	M	20	Skiing	Special preparatory	Speed-strength	High	5.11	60	28.8	9.8	1	0.4	4.95	15.5	44.2	230	4	1.02	6	Negative	Negative	Negative	Norm	Negative	Norm	Negative	Negative	Yellow	Clear	Unit	3.9	1.6	87	360	67	44.8	21	14	15	70	19	0.97	2.59	3.7	0.66	1.21	27.9	11.2	112
1270	M	31	Bullet shooting	Special preparatory	Technical	High	7.63	64.1	24.4	10.6	0.8	0.1	5.01	13.9	42	285	10	1.02	5	Negative	Negative	Negative	Norm	Negative	Norm	Negative	Negative	Yellow	Clear	Moderate	6.6	2.4	88	337	76	46.7	20.8	18.7	20	48	24.7	1.35	2.56	4.6	1.04	1.27	15.2	9	112
980	M	16	Hockey	Competitive (main)	Technical	High	8.32	64.7	26.2	8.4	0.6	0.1	5.12	14.1	42.2	208	4	1.025	5	Negative	Negative	Negative	Norm	Negative	Norm	17	Negative	Yellow	Clear	Unit	5.5	1.8	59	364	81	60.2	36	21	16	39	9.5	0.91	2.67	4.3	0.55	1.34	27.5	4.9	112
830	M	17	Judo	General preparatory	Speed-strength	High	8.55	57.4	31.9	8.7	1.8	0.2	5.17	14.6	41.4	280	3	1.02	5	Negative	Negative	Negative	Norm	Negative	Norm	Negative	Negative	Yellow	Clear	Unit	4.4	2	72	328	79	56.3	26	22	13	48	9.2	1.04	2.7	5.7	0.9	1.34	13.5	4.6	112
194	M	17	Table tennis	Special preparatory	Speed-strength	High	7.3	39.1	48.5	10.1	2.2	0.1	4.87	14.6	42.6	176	2	1.03	5	Negative	Negative	Negative	Norm	Negative	Norm	Negative	Negative	Yellow	Clear	Moderate	7.4	1.3	106	452	62.8	43.7	60.4	36	16	60	14.1	1.44	2.36	5.5	0.38	1.63	28.6	7.3	112
3251	M	17	Hockey	End of recovery period	Speed-strength	Low	5.18	47.3	43.8	6.8	1.9	0.2	4.74	13.1	38	291	5	1.02	5	Negative	Negative	Negative	5.3	Negative	Norm	Negative	Negative	Yellow	Clear	A lot of	5	1.5	90	312	71	42.9	26	10	14	49	10.9	0.95	2.54	4.2	0.53	1.26	13.8	6.2	112
417	M	18	Snowboard	Special preparatory	Speed-strength	Low	5.8	52.2	38.6	7.6	1.4	0.2	5.47	15.3	44.5	200	2	1.02	6	Negative	Negative	Negative	4.9	Negative	Norm	Negative	10	Yellow	Clear	Unit	5.5	1.5	85	396	68	43.4	77	28	15	37	13.9	1.25	2.73	3.1	1.3	1.04	30.4	8.2	112
2956	F	20	Freestyle	Competitive (main)	Endurance	Moderate	5.61	43.6	40.3	12.1	3.6	0.4	4.7	13.4	38.5	302	6	1.015	7	Negative	Negative	Negative	5.73	Negative	Norm	Negative	Negative	Yellow	Clear	Moderate	3.3	1.7	76	266	70	53.3	17.7	11.1	55	79	7.6	1.22	2.52	3.9	0.84	1.49	8.3	4.6	112
2880	M	18	Snowboard	Competitive (main)	Strength Endurance	Moderate	11.59	77.1	12.8	9.5	0.4	0.2	5.25	15.5	44.6	266	2	1.015	5	Negative	Negative	Negative	5.1	Negative	Norm	Negative	Negative	Yellow	Clear	A lot of	8	1.6	104	434	75.5	56.2	12.6	11.6	28	46	18.6	0.99	2.63	4.66	1.23	1.11	43.4	8.2	112
2858	M	18	Bench shooting	Special preparatory	Technical	Moderate	6.88	41.7	46.5	8.9	2.3	0.6	5.37	15.3	44.1	268	3	1.02	6.5	Negative	Negative	Negative	Norm	Negative	Norm	Negative	Negative	Yellow	Clear	Moderate	4.6	2.4	110	244	76.3	61.1	19.1	11.8	14	48	38.8	1.27	2.67	4.18	0.65	2.19	25.52	16.4	112
2353	F	17	Bobsled	Special preparatory	Technical	Moderate	7.17	51.1	35.8	9.5	3.3	0.3	4.53	14.2	42	295	10	1.02	5	Negative	Negative	Negative	5.1	Negative	Norm	Negative	Negative	Yellow	Clear	Moderate	4.2	1.2	78	312	72.2	50.8	18.6	13.4	11	46	9.6	1.36	2.37	6.04	0.95	1.71	18.1	3.1	112
1354	M	16	Sports wrestling	Competitive (main)	Endurance	Moderate	6.14	53.3	35.5	9.3	1.6	0.3	4.83	14	40.8	221	10	1.025	5	Negative	Negative	Negative	Norm	Negative	Norm	Negative	Negative	Yellow	Clear	Unit	5.7	1.7	72	386	76	46.4	20.8	18	17	41	16.5	1.5	2.84	4	1.12	0.96	20.1	4.7	112
1008	M	27	Sports of the deaf	Competitive (main)	Psycho-emotional	Moderate	5.95	37.8	49.9	8.2	3.9	0.2	5.22	16.5	47.8	193	2	1.025	5	Negative	Negative	Negative	Norm	Negative	Norm	Negative	10	Yellow	Clear	Moderate	8.5	2.2	131	381	80	50.4	21.8	20.6	27	57	20.4	1.52	2.58	5.3	0.9	1.2	21.7	5.1	112
739	F	18	Football	Competitive (main)	Speed-strength	Moderate	6.83	50.3	35.9	11.4	2	0.4	4.8	12.1	36.9	251	7	1.015	6.5	Negative	Negative	Negative	6.3	Negative	Norm	Negative	Negative	Yellow	Clear	Moderate	4.3	2.9	66	392	79	58.4	36	23	13	59	10.8	1.12	2.93	4.7	0.65	1.64	7.7	6.7	112
466	F	18	Rowing and canoeing	Competitive (main)	Endurance	Moderate	7.39	45.1	44.2	9.2	1.2	0.3	4.36	14.5	43.1	293	4	1.02	5	Negative	Negative	Negative	Norm	Negative	Norm	Negative	Negative	Yellow	Clear	Moderate	4.4	2	66	314	73.2	54.9	21.5	26.9	56	66	9.2	1.38	2.55	5.83	1.07	2.05	28	4.9	112
3659	F	15	Fencing	Competitive (main)	Endurance	High	6.17	56.9	30.8	10.5	1.5	0.3	4.71	12.5	37.5	258	9	1.015	6	Negative	Negative	Negative	5.2	Negative	Norm	Negative	Negative	Yellow	Clear	A lot of	5.8	1.8	66	248	72	40.2	1.8	1.1	13	91	12.2	1.37	2.45	3.4	0.77	1.09	12.5	7.6	111
2548	F	16	Hockey	General preparatory	Strength Endurance	High	5.99	40.5	45.1	11.4	2.3	0.7	5	13.6	39.5	219	4	1.02	6	Negative	Negative	Negative	5.3	Negative	Norm	Negative	Negative	Yellow	Clear	Moderate	4.4	1.4	76	218	75	44.2	28	13	11	83	7.6	0.89	3	4.3	0.51	1.62	10.3	4.3	111
503	M	17	Judo	General preparatory	Speed-strength	High	5.15	37.9	40.8	15.9	5	0.4	4.98	14.2	42	247	8	1.02	5	Negative	Negative	Negative	Norm	Negative	Norm	Negative	Negative	Yellow	Clear	Unit	6.7	2.4	97	366	77	44.1	30	26	35	66	16.7	1.08	2.59	3.7	0.53	0.89	12.7	8.9	111
147	M	18	Football	General preparatory	Speed-strength	High	6.76	53.6	34.9	9.3	1.9	0.3	4.79	14	42.1	242	4	1.025	5	Negative	Negative	0.25	Norm	Negative	Norm	Negative	Negative	Yellow	Clear	Moderate	6.9	2.1	76	346	74.4	53.5	71.9	39.5	13	65	6.1	1.13	2.52	4.33	0.46	1.42	6.8	3.3	111
2929	F	17	Rowing and canoeing	Competitive (main)	Technical	Low	6.35	38	51.5	9	1.3	0.2	4.6	13.2	39.6	293	8	1.015	6.5	Negative	Negative	Negative	Norm	Negative	Norm	Negative	Negative	Yellow	Clear	A lot of	3.8	2.5	63	231	67	44.5	19.4	11.3	9	38	13.5	1.19	2.49	3.98	0.76	1.59	23.4	7.4	111
2887	F	16	Curling	Recovery	Technical	Low	9.31	56.2	33	7.9	2.1	0.8	4.73	13.3	38.9	242	10	1.01	7	Negative	Negative	Negative	Norm	Negative	Norm	Negative	50	Yellow	Clear	Unit	4.4	1	74	300	68	42.4	18.6	11.6	17	49	16	1.08	2.44	4.7	0.73	1.23	21.7	7.8	111
1949	M	18	Swimming	General preparatory	Endurance	Low	6.46	56	33.7	8.4	1.4	0.5	5.36	15.6	45.2	230	2	1.02	6	Negative	Negative	Negative	6.5	Negative	Norm	Negative	Negative	Yellow	Clear	Unit	5.8	2.7	78	421	85	61.1	18	15	17	55	25.1	1.36	2.75	5.7	0.89	1.66	35.7	12.8	111
294	M	18	Chess	End of recovery period	Speed-strength	Low	6.84	43.8	41.5	9.8	4.5	0.4	5.46	15	45.4	228	5	1.02	6	Negative	Negative	Negative	Norm	Negative	Norm	Negative	Negative	Yellow	Clear	Unit	3.4	2.1	74	341	74	53.9	23	31	35	25	4.9	0.9	2.83	3.7	1.35	0.8	15	3.3	111
3242	M	21	Sports of the deaf	Competitive (main)	Endurance	Moderate	7.67	60.3	30.1	7.6	1.6	0.4	5.68	15.8	44.4	228	4	1.015	5	Negative	Negative	Negative	5.4	Negative	Norm	Negative	Negative	Yellow	Clear	Unit	6.4	1.1	80	481	78	55.6	22	10	18	30	11.7	1.23	2.81	3.8	0.57	1.51	17.5	6.8	111
3238	F	16	Handball	Competitive (main)	Speed-strength	Moderate	4.59	58.4	29.8	9.4	2	0.4	4.41	10.8	33.6	269	4	1.02	5	Negative	Negative	Negative	Norm	Negative	Norm	Negative	Negative	Yellow	Clear	A lot of	5.3	1.3	75	259	73	45.9	20.6	10	11	19	6.9	1.26	2.49	3.5	0.65	1.45	5.3	2.7	111
743	M	18	Cycling road	General preparatory	Technical	Moderate	7.51	59.3	32.5	6.5	1.3	0.4	5.04	14.9	44.3	175	3	1.02	6	Negative	Negative	Negative	Norm	Negative	Norm	Negative	Negative	Yellow	Clear	Unit	6.2	2	83	344	73	43.5	39	23	15	68	9.3	1.08	2.57	4.9	1.14	1.5	17.3	5.5	111
1852	M	17	Sports wrestling	Special preparatory	Strength Endurance	Above average	7.16	58.6	30.6	7	3.5	0.3	5.14	14.6	43.2	220	6	1.025	5	Negative	Negative	Negative	5.3	Negative	Norm	Negative	Negative	Yellow	Clear	A lot of	5.1	3.2	79	425	68.2	44.4	23.4	15.6	15	45	5.9	1.42	2.45	4.21	0.94	0.92	7.2	2.4	110
257	M	24	Archery	Competitive (main)	Technical	Above average	7.27	58	28.6	7.6	5.5	0.3	5.22	15	42.5	228	2	1.02	6	Negative	Negative	Negative	Norm	Negative	Norm	Negative	25	Yellow	Clear	Few	5.4	1.3	86	318	63	43.6	18.2	32.4	71	59	21.7	0.99	2.65	3.4	0.76	1.6	39.5	7.1	110
3652	M	20	Sports of the deaf	Special preparatory	Speed-strength	High	7.31	65.3	20.5	11.8	2.1	0.3	5.46	14.7	43.8	279	3	1.02	5	Negative	Negative	Negative	Norm	Negative	Norm	Negative	Negative	Yellow	Clear	A lot of	8.2	2.4	82	312	77	53.8	21.7	3.1	11	44	16.3	1.27	2.44	3.8	0.69	1.03	16.7	4.7	110
2585	M	17	Freestyle	Competitive (main)	Complex-coordinating	High	5.15	43.9	41	12	2.9	0.2	5.24	15.6	45	226	2	1.025	6	Negative	Negative	Negative	4.39	Negative	Norm	Negative	Negative	Yellow	Clear	Unit	6	1.4	91	361	72	56.6	17.2	12.7	10	48	12.3	1.32	2.67	4	2.08	1.22	23.9	6.7	110
813	M	21	Tennis	Competitive (main)	Endurance	High	6.78	36.8	34.5	13.6	14.5	0.6	5.62	16.6	47.4	229	3	1.02	5	Negative	Negative	Negative	6	Negative	Norm	Negative	Negative	Yellow	Clear	Unit	6.7	1.8	95	277	78	43.6	21	22	20	43	9	1.44	2.45	6.9	1.24	1.43	18.3	4.2	110
604	M	19	Luge	Competitive (main)	Strength Endurance	High	6.59	40.8	40.1	11.5	6.8	0.8	5.15	15.6	46.4	301	2	1.025	5	Negative	Negative	Negative	Norm	Negative	Norm	Negative	Negative	Yellow	Clear	Unit	6.8	2.3	109	414	68.6	43.3	34.8	24.5	24	40	32.9	1.37	2.32	4.79	1.06	1.19	23.9	14.4	110
150	M	18	Football	General preparatory	Speed-strength	High	13.51	72.7	19.1	6	2	0.2	4.71	14.9	43.1	261	4	1.02	6	Negative	Negative	Negative	5	Negative	Norm	Negative	25	Yellow	Clear	Moderate	6.4	3.1	71	338	75.1	53	71	39.3	14	65	5.9	1.1	2.45	4.35	0.46	1.4	6.5	3.4	110
3227	F	17	Judo	Special preparatory	Technical	Low	7.17	57.8	31.2	7.1	3.5	0.4	4.29	12	36.4	296	18	1.015	6	Negative	Negative	Negative	5.7	Negative	Norm	Negative	Negative	Yellow	Clear	Moderate	5.8	1.9	62	236	67	41.5	18	10	13	66	9.2	1.22	2.59	4.9	1.04	1.86	29.2	5.6	110
754	M	17	Hockey	Special preparatory	Speed-strength	Low	5.96	50.4	36.2	11.7	1.5	0.2	5.27	15.5	44.9	223	4	1.025	5	Negative	Negative	Negative	5.37	Negative	Norm	Negative	Negative	Yellow	Clear	Unit	5.3	1.7	83	347	76	53.8	21.9	22.9	31	39	10.5	1.45	2.54	4	0.93	1.25	13.7	5.8	110
3638	F	33	Sports of the deaf	General preparatory	Speed-strength	Moderate	5.19	68.2	20.6	10	0.8	0.4	4.11	11.5	35.5	165	7						5.5								2.8	1.6	66	285	69	51	15	5.1	11	69	8.6	0.68	2.98	4.2	0.59	2.54	9	4.2	110
3515	F	15	Snowboard	General preparatory	Endurance	Moderate	8.9	73.9	15.1	7.8	2.9	0.3	4.36	12.5	37.1	247	5	1.005	6.5	Negative	Negative	Negative	Norm	Negative	Norm	Negative	Negative	Yellow	Clear	A lot of	3.9	1.7	63	337	56	40.1	17	8	8	74	10.9	1.05	2.29	3.1	0.61	1.33	18.8	7.7	110
3309	M	17	Baseball	Competitive (main)	Technical	Moderate	4.94	34.4	55.1	7.7	2.6	0.2	5.16	16	45.2	220	2	1.015	6	Negative	Negative	Negative	6.09	Negative	Norm	Negative	Negative	Yellow	Clear	Unit	3.3	1	77	321	72	52.6	15	9.5	13	46	15.7	1.39	2.55	3.7	0.47	1.73	18.8	8.6	110
2561	M	16	Sports wrestling	General preparatory	Speed-strength	Moderate	7.79	66.9	25.4	6.4	1	0.3	4.64	13.8	40.2	169	7	1.02	6	Negative	Negative	Negative	5.6	Negative	17	Negative	Negative	Yellow	Clear	Unit	5.5	1.8	79	408	71	46.1	17.2	12.9	12	39	11.1	1.6	2.66	3.3	0.43	1.2	7.1	3.8	110
2175	F	17	Football	Special preparatory	Strength Endurance	Moderate	5.6	44.6	42.3	10.2	2.5	0.4	4.18	10.9	33.2	234	8	1.01	6	Negative	Negative	Negative	4.94	Negative	Norm	Negative	Negative	Yellow	Clear	A lot of	4.6	1.6	67	319	71	43.2	16.3	14	16	68	4.9	1.5	2.72	4.9	1.47	1.44	7.2	1.9	110
2127	F	19	Football	General preparatory	Technical	Moderate	8.67	56	33.9	7.8	2	0.3	5.06	13.1	40.4	282	10	1.01	5	Negative	Negative	Negative	5.02	Negative	Norm	Negative	Negative	Yellow	Clear	Moderate	5.8	2	66	298	84	48.5	23.8	14.4	13	47	7.8	1.67	2.78	5.1	0.84	1.15	12.8	2.3	110
1801	M	18	Football	General preparatory	Speed-strength	Moderate	7.32	45.5	38.7	10.5	4.6	0.7	5.02	15	43.5	223	3	1.02	5	25	Negative	Negative	5.5	Negative	17	17	Negative	Yellow	Clear	Moderate	3	1.4	69	247	74	44.2	26	16	11	62	9.9	1.55	2.57	3.3	0.6	1.43	12.2	5.9	110
1459	M	18	Archery	General preparatory	Technical	Moderate	7.08	57.8	32.2	7.8	2.1	0.1	5.69	15.8	47.4	255	2	1.02	6	Negative	Negative	Negative	4.99	Negative	Norm	Negative	Negative	Yellow	Clear	Unit	6.4	1.4	76	262	72	45.4	22	17.9	14	53	31.2	1.51	2.84	3	0.67	1.48	31.6	8.4	110
1258	M	16	Hockey	Competitive (main)	Technical	Moderate	6.74	53.1	35.3	9.1	2.2	0.3	4.93	14.2	42.1	266	5	1.02	5	Negative	Negative	0.25	Norm	Negative	Norm	Negative	Negative	Yellow	Clear	Unit	5.2	2.1	93	298	76	53.5	70	19	14	50	25.6	1.39	2.61	4.7	0.91	1.22	21.1	11.5	110
994	F	14	Gymnastics	General preparatory	Strength Endurance	Moderate	5.33	39	50.3	8.4	1.7	0.6	4.57	12.8	39.4	198	9	1.02	6	Negative	Negative	Negative	5	Negative	Norm	Negative	Negative	Yellow	Clear	Moderate	5.5	2.2	70	177	66	41.4	40.3	20.9	9	50	4.4	1.56	2.55	5.2	0.49	1.76	13	1.6	110
37	M	20	Fencing	Competitive (main)	Technical	Moderate	5.9	60.3	30.8	7.8	0.8	0.3	5.48	15.3	44	200	3	1.015	8	Negative	Negative	Negative	Norm	Negative	Norm	Negative	Negative	Yellow	Clear	Few	5	1.8	86	284	71	53.5	47.2	58.7	28	65	24.6	1.27	2.69	4	0.66	1.14	20.3	5.7	110
1549	F	21	Fencing	Special preparatory	Speed-strength	High	9.38	70	24.4	4.2	1.3	0.1	5	13.1	39.7	268	6	1.015	7	Negative	Negative	Negative	6	Negative	Norm	Negative	Negative	Yellow	Clear	A lot of	4.2	2.1	71	263	73	41.9	19	17	26	44	8.9	1.15	2.51	4.4	0.45	1.35	8.5	5.1	109
334	M	17	Rowing and canoeing	Competitive (main)	Speed-strength	High	3.67	43.1	45	7.9	3.5	0.5	5.57	13.8	43.1	160	2	1.02	6	Negative	Negative	Negative	5	Negative	Norm	Negative	Negative	Yellow	Clear	Unit	5.6	2.4	81	282	61	40.7	35	30	11	82	6.3	1.07	2.6	4.4	0.92	1.72	12	4	109
79	M	17	Sports wrestling	Competitive (main)	Strength Endurance	High	5.65	50	34.9	12.6	2.3	0.2	4.54	13	37.7	239	10	1.02	6	25	Negative	Negative	5.49	Negative	Norm	Negative	Negative	Yellow	Clear	Unit	4	1.2	83	310	69	42.5	33.4	48.2	71	25	33.3	1.41	2.64	3.3	1.32	0.92	16.6	8.8	109
3456	F	17	Football	Competitive (main)	Technical	Moderate	4.7	45.7	43	9.6	1.3	0.4	4.27	12.1	36.8	245	15	1.01	6.5	Negative	Negative	Negative	5.17	Negative	Norm	Negative	Negative	Yellow	Clear	Moderate	5.2	1.7	81	303	70	48.1	17.2	8.5	11	22	10.4	1.31	2.67	5.2	1.1	1.2	24.9	2.7	109
2744	M	23	Bobsled	General preparatory	Strength Endurance	Moderate	7.69	59.9	25.7	10.9	3	0.5	4.73	14.6	41.8	246	4	1.025	5	Negative	Negative	Negative	5.6	Negative	17	Negative	Negative	Yellow	Clear	Unit	5.2	1.9	97	502	60	42.1	18	12	19	42	4.3	0.94	2.52	5.4	1.12	0.93	12.3	3.3	109
1893	M	17	Sports wrestling	Special preparatory	Endurance	Moderate	7.33	55.2	32.1	11.2	1.4	0.1	5.86	15.7	46.8	293	3	1.015	7	Negative	Negative	Negative	5.4	Negative	Norm	Negative	Negative	Yellow	Clear	Moderate	4.6	1	91	365	79	55.7	14.6	15.2	17	61	15.3	1.24	2.55	3.7	0.97	1	10.8	7.5	109
1586	M	16	Hockey	Special preparatory	Speed-strength	Moderate	6.18	51.8	36.1	9.9	1.9	0.3	5.61	15.7	46.1	219	2	1.02	5	Negative	Negative	Negative	Norm	Negative	Norm	17	Negative	Yellow	Clear	Unit	5.7	2.9	74	360	74	42.4	22	17	18	28	7.4	1.15	2.63	3.4	3.36	0.67	14.2	4.6	109
1557	M	18	Tennis	Competitive (main)	Technical	Moderate	7.37	49.4	33.6	8.4	8.1	0.5	5.65	16.1	47.8	147	2	1.02	5	Negative	Negative	Negative	Norm	Negative	Norm	Negative	Negative	Yellow	Clear	Unit	7	1.5	101	306	76	44.7	20	17	23	90	7.4	1.5	2.59	4.8	1.54	1.83	10.7	4.8	109
1480	M	18	Archery	Competitive (main)	Psycho-emotional	Moderate	6.32	60.5	30.2	7.4	1.7	0.2	4.54	13.4	40	209	4	1.02	6	Negative	Negative	Negative	5.66	Negative	Norm	Negative	Negative	Yellow	Clear	Unit	5.5	1.5	61	264	68	43	18.1	17.6	10	47	9.1	1.67	2.67	3.2	0.6	1.33	22.9	3.2	109
298	M	19	Rowing and canoeing	General preparatory	Endurance	Moderate	5.93	35.4	47.4	10.3	6.4	0.5	5.16	14.8	45.7	227	4	1.02	6	Negative	Negative	Negative	5.5	Negative	Norm	Negative	Negative	Yellow	Clear	Unit	5.6	2	87	295	71	43.2	31	31	10	55	6.5	1.38	2.58	4.4	1.34	1.46	12.2	4.2	109
752	M	28	Bench shooting	General preparatory	Strength Endurance	High	5.34	47.2	40.1	11.4	1.1	0.2	5.45	15.5	47.1	226	4	1.02	5	Negative	Negative	Negative	4.8	Negative	Norm	Negative	Negative	Yellow	Clear	Few	6.7	2.5	101	205	71	43.7	19.4	22.9	14	59.5	29.9	1.07	2.5	3.6	0.91	1.51	34.7	14.8	108.69
273	M	16	Rowing and canoeing	Competitive (main)	Endurance	Below average	6.7	44.3	37.8	10.9	6.4	0.6	4.86	14.3	41.2	208	10	1.02	5	Negative	Negative	Negative	Norm	Negative	Norm	Negative	25	Yellow	Clear	Moderate	5.6	1.5	51	187	81	44.1	45	32	14	29	6.1	1.2	2.55	5.2	0.89	1.18	14.5	2.9	108
1556	M	17	Judo	General preparatory	Technical	High	7.13	43.5	42.9	11.1	2.1	0.4	5.37	15.3	42.4	278	2	1.025	5	Negative	Negative	Negative	5.9	Negative	Norm	Negative	Negative	Yellow	Clear	Unit	3.1	2.6	72	312	74	54.1	20	17	14	43	10.9	1.16	2.67	5.6	1.73	1.18	15.1	5	108
1049	M	17	Chess	End of recovery period	Endurance	High	10.24	70.3	19.3	9.9	0.3	0.2	5.11	15.2	43.8	262	7	1.015	6	Negative	Negative	0.25	Norm	Negative	Norm	17	Negative	Yellow	Clear	Unit	4.8	2.3	102	373	71	54.2	20	20	25	62	34.5	1.08	2.89	3.3	0.47	1.28	24.3	16.9	108
655	F	19	Gymnastics	Special preparatory	Strength Endurance	High	5.64	46.9	44.5	6.6	1.6	0.4	4.41	12.8	37.1	219	4	1.025	5	Negative	Negative	Negative	Norm	Negative	Norm	Negative	Negative	Yellow	Clear	Moderate	6	1.2	53	323	71	43.3	41	24	13	27	9.4	1.33	2.58	4.7	0.41	1.44	10.5	4.4	108
1336	M	24	Hockey	Recovery	Speed-strength	Low	8.28	46.8	41.1	8.9	2.8	0.4	5.3	14.6	41.2	202	10	1.025	5	Negative	Negative	Negative	5.1	Negative	Norm	Negative	Negative	Yellow	Clear	Unit	5.2	1.4	79	313	76	52.9	19	18	15	37	15.1	1.17	2.76	4.5	1.22	0.97	27.6	7.3	108
3194	F	16	Football	General preparatory	Speed-strength	Moderate	4.69	53.1	35.4	9.2	1.7	0.6	4.25	12.4	37.1	277	2	1.025	5	Negative	Negative	0.75	5.6	Negative	Norm	Negative	10	Yellow	Clear	Moderate	5	1.6	67	367	69	52.8	16	10	12	29	7.7	1.32	2.89	4.7	0.9	2.03	11.2	4.9	108
2298	M	18	Gymnastics	General preparatory	Technical	Moderate	7.72	62.5	26.8	9.6	0.8	0.3	4.75	13.5	41.1	271	9	1.01	7	Negative	Negative	Negative	4.5	Negative	Norm	Negative	Negative	Yellow	Clear	Unit	5.8	1.2	76	359	73	44.5	21.3	13.9	18	42	10.7	1.19	2.52	4.4	0.57	1.43	16.5	5.7	108
2297	F	16	Tennis	Special preparatory	Strength Endurance	Moderate	4.82	51.6	39	7.7	1.5	0.2	4.31	13.3	39.1	256	3	1.02	5	25	Negative	0.25	5.2	Negative	Norm	Negative	Negative	Yellow	Clear	A lot of	4.4	1.2	67	179	72	43.4	19.8	13.9	11	69	15.2	1.6	2.47	3.7	0.88	1.26	36.5	8.5	108
2132	M	18	Football	Competitive (main)	Endurance	Moderate	5.97	52.9	30.7	14.7	1.5	0.2	5.01	12.8	39.5	209	5	1.025	5	Negative	Negative	Negative	Norm	Negative	Norm	Negative	Negative	Yellow	Clear	Unit	3.6	1	80	417	69.9	51.2	16.4	14.3	13	46	5.7	1.41	2.45	3.35	0.44	1.21	12.92	3.4	108
2052	M	15	Hockey	Special preparatory	Technical	Moderate	6.94	53.6	34.1	11.2	0.7	0.4	5.01	14.5	41.7	205	3	1.015	7	Negative	Negative	Negative	5.3	Negative	Norm	Negative	10	Yellow	Clear	Few	4	1.8	83	426	77	53.5	32	15	14	43	37.4	1.22	2.65	3.9	0.59	1.09	20.4	16.1	108
1879	M	22	Sports acrobatics	Special preparatory	Speed-strength	Moderate	9.81	74.5	16.6	8	0.7	0.2	4.97	14.7	43.5	230	4	1.025	5	Negative	Negative	Negative	Norm	Negative	Norm	Negative	Negative	Yellow	Clear	Few	5.9	1.5	108	332	73	52.6	23.6	15.4	7	65	9.5	1.21	2.55	3.3	0.56	1.66	6.5	4.9	108
868	M	20	Fencing	Competitive (main)	Technical	Moderate	6.77	55.9	30.9	11.5	1.6	0.1	5.26	14.8	42.9	215	2	1.02	5	Negative	Negative	Negative	5.4	0.5	Norm	Negative	Negative	Yellow	Clear	Unit	4.4	2	78	484	73	44.6	51	22	17	48	52.7	0.98	2.61	4	0.69	1.3	22.6	10.4	108
594	M	23	Bullet shooting	Competitive (main)	Technical	Moderate	7.09	51.1	37.9	8.2	2.7	0.1	5.4	15.8	44	221	5	1.025	6	Negative	Negative	Negative	Norm	Negative	Norm	Negative	Negative	Yellow	Clear	Few	5.7	1.2	81	339	70	41.6	21.1	24.7	38	37	12	1.38	2.46	6.7	1.58	1.19	25.5	5.3	108
571	M	18	Football	General preparatory	Technical	Moderate	7.49	45.6	36.7	14.7	2.7	0.3	5.12	15.3	44.1	234	2	1.015	6.5	Negative	Negative	Negative	5.7	Negative	Norm	Negative	Negative	Yellow	Clear	Unit	5.5	1.4	93	301	66	44.3	34	25	15	64	29.2	1.06	2.47	4.2	0.34	1.83	32.4	17.4	108
957	M	36	Sports of the deaf	Competitive (main)	Technical	Above average	6.59	56.5	30.5	11.1	1.7	0.2	5.15	14.8	43.6	243	8	1.02	5	Negative	Negative	Negative	5.14	Negative	Norm	Negative	Negative	Yellow	Clear	Moderate	6.1	2.5	87	453	76	47.1	25.9	21	16	56	20.1	1.42	2.38	3.5	0.27	1.71	22.1		107
3360	M	17	Freestyle	End of recovery period	Endurance	High	6.03	58.1	29.7	9.5	2.5	0.2	4.84	14.2	41.7	291	7	1.02	5	Negative	Negative	Negative	4.6	Negative	Norm	Negative	Negative	Yellow	Clear	Unit	8	1.5	75	390	67	55	14	9	16	34	9.8	1.14	2.43	3.6	0.42	1.64	13	5.9	107
3306	M	18	Freestyle	Special preparatory	Strength Endurance	High	5.96	50.5	34.6	10.1	4.5	0.3	5.11	14.6	43.1	258	2	1.015	6.5	Negative	Negative	Negative	Norm	Negative	Norm	Negative	Negative	Yellow	Clear	Unit	3.8	1.8	66	375	72	52.8	13.3	9.5	20	31	16.4	1.17	2.57	4.1	1.19	1.46	22.7	8.6	107
2542	M	17	Hockey	Competitive (main)	Strength Endurance	High	4.36	41.5	42.4	13.3	2.3	0.5	4.68	14.3	42.1	202	10	1.015	6.5	Negative	Negative	Negative	5.3	Negative	Norm	Negative	Negative	Yellow	Clear	Unit	5.1	2.1	86	513	72	43.5	26	13	16	68	11.7	1.12	2.57	3.7	0.83	1.31	16.3	6.7	107
114	M	18	Freestyle	General preparatory	Endurance	High	12.93	57.4	28.2	10.3	3.7	0.4	5.73	16	46.9	206	3	1.025	5	Negative	Negative	Negative	Norm	0.5	17	Negative	10	Yellow	Clear	Unit	4.7	2.9	92	466	80	57.2	26	44	37	58	11.6	1.01	2.57	5.5	2.79	1.18	26.3	6.5	107
3389	F	16	Football	Competitive (main)	Technical	Low	5.59	60.8	27.7	9.3	1.8	0.4	4.78	11.3	36.3	336	2.1	1.005	7	Negative	Negative	Negative	Norm	Negative	Norm	Negative	Negative	Yellow	Clear	A lot of	3.2	2.1	65	244	75	43.5	16	9	16	69	19.9	1.24	2.84	4.4	1.15	1.74	3	10.5	107
1232	M	16	Bobsled	General preparatory	Speed-strength	Low	5.6	54.2	32	11.3	2.1	0.4	5.09	15.4	44.2	178	2	1.015	8	Negative	Negative	Negative	5.8	Negative	Norm	Negative	Negative	Yellow	Clear	Unit	4.7	1.1	87	382	69	52.3	27	19	16	96	12	0.74	2.55	2.9	0.89	0.83	20.3	7.6	107
3648	F	14	Tennis	Special preparatory	Speed-strength	Moderate	3.06	41.4	35.3	15.4	7.2	0.7	4.8	14.3	40.7	139	4	1.01	6	Negative	Negative	Negative	5.99	Negative	Norm	Negative	Negative	Yellow	Clear	Moderate	3.7	1.8	61	339	75	52.3	14.6	4.1	11	39	23.9	1.3	2.47	4.3	0.47	2.01	9.4	9.5	107
2386	M	18	Archery	General preparatory	Technical	Moderate	9.12	58.8	31.1	7.5	1.9	0.7	4.83	14	42.1	271	7	1.02	5	Negative	Negative	Negative	5.68	Negative	Norm	Negative	Negative	Yellow	Clear	Unit	4.4	1.3	62	222	73	44.6	16.1	13.2	18	48	10.6	1.23	2.81	4.1	1.06	1.34	29	3.1	107
894	M	17	Rowing and canoeing	General preparatory	Endurance	Moderate	5.8	62.9	24.7	9.1	2.8	0.5	4.88	14.3	43.6	221	3	1.01	7	Negative	Negative	Negative	5.8	Negative	Norm	Negative	Negative	Yellow	slightly cloudy	Unit	5.8	2.1	103	347	80	52.7	25.7	21.4	19	81.5	42	0.95	2.67	2.9	0.63	0.9	22.7	10	106.56
2263	M	15	Hockey	Competitive (main)	Speed-strength	Moderate	5.01	50.5	40.5	7.2	1.4	0.4	4.99	15.1	44.8	222	3	1.02	6	Negative	Negative	Negative	4.6	Negative	Norm	Negative	Negative	Yellow	Clear	Unit	6.5	1.7	89	425	74	53.7	25	14	10	58	16.9	1.21	2.57	3.4	0.36	1.12	21.7	10.9	106.52
3039	M	18	Luge	Special preparatory	Speed-strength	Above average	7.34	44.7	39.5	9.5	5.9	0.4	5.04	15	45.3	293	3	1.02	6	Negative	Negative	Negative	Norm	Negative	Norm	Negative	Negative	Yellow	Clear	Unit	7.3	1.5	104	389	68	41.9	19	11	20	51	25.2	1.07	2.52	4.9	1.82	1.03	18.4	11.8	106
2518	M	17	Fencing	Competitive (main)	Technical	Above average	6.55	52.9	30.2	13.9	2.4	0.6	5.45	15.2	44.5	299	2	1.025	5	Negative	Negative	0.25	5.2	Negative	Norm	17	25	Yellow	Clear	Moderate	4.5	1.3	83	437	76	53.6	23	13	17	79	12.2	1.56	2.71	3.8	0.48	0.94	19.2	7.4	106
14	M	19	Bobsled	General preparatory	Technical	Above average	8.33	61.5	29.8	7.1	1.2	0.4	4.8	14.2	41.2	246	4	1.015	7	Negative	Negative	Negative	5.9	Negative	Norm	Negative	10	Yellow	Clear	Unit	6.3	2.3	100	338	66	58.1	39	87	34	68	6.1	1.01	2.86	5	0.52	1.48	18.4	4.1	106
3503	M	16	Luge	General preparatory	Endurance	High	5.9	48.7	40.5	6.9	3.7	0.2	5.21	14.1	43.3	204	3	1.02	6	Negative	Negative	Negative	Norm	Negative	Norm	Negative	Negative	Yellow	Clear	Unit	5.7	1.7	82	364	78	53.2	15	8	9	58	10.4	1.22	2.68	3.3	0.45	1.22	13.1	6.5	106
2086	M	27	Sports of the deaf	Special preparatory	Technical	High	5.09	45.2	30.6	10.8	13	0.4	5.16	15.5	45.8	170	3	1.015	5	Negative	Negative	Negative	Norm	Negative	Norm	Negative	10	Yellow	Clear	Unit	5.6	2.1	66	269	75	52.6	18.9	14.7	20	53	13.2	1.25	2.4	4.2	0.48	1.5	16.3	4.3	106
570	M	18	Tennis	Special preparatory	Speed-strength	High	5.86	57.3	30.7	10.1	1.7	0.2	5.44	15.3	44.3	239	2	1.02	5	Negative	Negative	0.25	4.1	Negative	Norm	Negative	Negative	Yellow	Clear	Unit	5.4	2.2	91	375	72	44.7	34	25	15	32	7.3	0.95	2.7	5.3	0.82	0.86	20.3	3.9	106
479	F	19	Gymnastics	General preparatory	Complex-coordinating	High	5.32	56.9	32	8.6	1.9	0.6	4.61	13.4	39.9	281	6	1.005	6	Negative	Negative	Negative	Norm	Negative	Norm	Negative	Negative	Yellow	Clear	Moderate	6.8	2	64	274	71	45.9	23	26.3	10	82	10.4	1.55	2.45	5.5	0.47	1.65	19.1	3	106
281	M	17	Football	End of recovery period	Strength Endurance	High	4.82	45.3	39	12.2	3.1	0.4	4.88	14.1	40.9	164	3	1.02	6.5	Negative	Negative	0.25	Norm	Negative	17	17	Negative	Yellow	Clear	Moderate	5.4	1	97	387	65.9	50.3	39	31.8	26	35	10.2	1.22	2.37	3.47	0.4	1.79	17.66	6.1	106
3264	F	16	Handball	Competitive (main)	Technical	Moderate	8.94	55.9	35.2	7.5	1.2	0.2	4.65	12.7	38.7	222	4	1.015	6.5	Negative	Negative	Negative	4.78	Negative	Norm	Negative	Negative	Yellow	Clear	A lot of	5.1	1.8	67	263	73	49	20	9.9	10	66	11.4	1.53	2.63	3.5	0.3	1.59	22.8	3.5	106
3229	F	16	Archery	Special preparatory	Technical	Moderate	10.47	66.7	25.5	6.9	0.7	0.2	4.51	12.4	38.4	323	6	1.02	6	Negative	Negative	Negative	Norm	Negative	Norm	Negative	Negative	Yellow	Clear	Unit	3.6	1.4	62	254	77	53.3	19	10	10	45	6.3	1.16	2.69	3.8	0.54	1.52	5	6.3	106
1565	M	16	Sports wrestling	Competitive (main)	Strength Endurance	Moderate	7.99	65.9	24.4	8.4	0.9	0.4	5.29	15.1	43.3	255	6	1.02	5	Negative	Negative	0.25	5.3	Negative	Norm	17	Negative	Yellow	Clear	Moderate	4	1.2	93	523	64	56.6	21	17	16	39	12.3	1	2.6	2.3	0.95	0.75	21.5	8	106
707	M	21	Bobsled	General preparatory	Technical	Moderate	3.57	37.3	47.6	12.3	2.2	0.6	4.77	15.2	43.4	199	3	1.01	7	Negative	Negative	Negative	4.8	Negative	Norm	Negative	Negative	Yellow	Clear	A lot of	4.8	1.5	106	305	72	52	22	23	14	75	15.3	1.35	2.54	4.6	0.7	1.58	34.5	8.6	106
450	M	23	Luge	General preparatory	Speed-strength	Moderate	6.16	38.8	42.5	11.4	6.7	0.6	5.14	15.8	45.6	179	2	1.025	5	Negative	Negative	Negative	Norm	Negative	Norm	Negative	Negative	Yellow	Clear	Unit	6.7	1.8	87	379	72	53.2	28	27	33	72	25.5	1.29	2.63	5	0.7	0.98	47.7	11.6	106
305	F	16	Hockey	Special preparatory	Speed-strength	Moderate	5.37	54.4	34.8	8.2	2	0.6	4.52	12.7	39.5	267	6	1.005	7	Negative	Negative	Negative	Norm	Negative	Norm	Negative	Negative	Yellow	Clear	A lot of	6	2.1	76	229	79	45	41	31	17	69	17.3	0.98	2.84	4.9	0.58	1.76	14.6	8.8	106
97	M	16	Sports of the deaf	Recovery	Endurance	Moderate	5.74	64.7	24.6	8.5	1.9	0.3	4.91	14.3	42.9	232	5	1.02	5	25	Negative	Negative	Norm	Negative	Norm	Negative	Negative	Yellow	Clear	Unit	5.2	1.8	56	275	71	54.1	63	46	9	37	15.5	1.07	2.72	2.7	0.55	1.02	12.2	9	106
59	M	27	Archery	General preparatory	Technical	Moderate	6.91	70.4	23.9	4.8	0.9	0	5.53	16.2	45	227	2	1.02	6	Negative	Negative	Negative	5.64	Negative	Norm	Negative	Negative	Yellow	Clear	Few	5	1.8	77	335	72	47	29.9	51	45	59	9.9	1.42	2.58	4	1.14	1.24	19.6	4.1	106
919	M	15	Hockey	Competitive (main)	Strength Endurance	Moderate	6.36	51.8	37.4	7.9	2.7	0.2	5.76	15.9	47.7	269	4	1.02	5	Negative	Negative	Negative	5.3	Negative	Norm	Negative	Negative	Yellow	Clear	Unit	6.1	2.1	94	350	77	57.3	22.4	21.1	35	50.8	13.7	1.12	2.57	6.2	0.68	1.29	28.4	8.3	105.36
54	M	35	Bullet shooting	General preparatory	Technical	Above average	5.62	45.6	40.2	9.4	4.1	0.7	5.28	16	46.2	243	3	1.01	6	Negative	Negative	Negative	Norm	Negative	Norm	Negative	Negative	Yellow	Clear	Unit	5	1.8	69	276	75	54.1	28	52	96	58	12.3	1.16	2.66	5.8	1.79	1.04	22.9	8.4	105
2678	M	22	Freestyle	General preparatory	Technical	High	5.57	40.7	43.8	9	6.3	0.2	5.17	14.9	43	183	4	1.025	5	Negative	Negative	Negative	Norm	Negative	Norm	Negative	Negative	Yellow	Clear	Unit	5.1	1.3	93	254	68	51.4	13.2	12	22	45	13.5	1.6	2.43	4.1	0.77	1.48	22.7	7.6	105
2198	M	17	Hockey	Competitive (main)	Technical	High	4.81	54.1	32.6	11.2	1.9	0.2	5.15	14.3	42.5	156	3	1.02	6	25	Negative	Negative	Norm	Negative	Norm	Negative	Negative	Yellow	Clear	Unit	5	1.5	91	440	75	53.7	19	14	18	48	13.5	1.42	2.58	3.9	0.45	1.71	16.4	7.9	105
1714	M	21	Water polo	Competitive (main)	Strength Endurance	High	6.27	57.2	33	8.3	1.3	0.2	4.89	14.3	41.7	327	4	1.02	6	Negative	Negative	0.25	5.62	Negative	Norm	Negative	Negative	Yellow	Clear	Moderate	8.1	1.4	92	318	73	55.4	15.8	16	34	44	16.5	1.18	2.59	4.6	1.02	1.4	35.6	7.8	105
1701	M	16	Hockey	Special preparatory	Endurance	High	7.71	59.3	25.6	12.1	2.7	0.3	5.18	14.5	42.9	219	4	1.02	6	Negative	Negative	0.75	Norm	Negative	Norm	Negative	Negative	Yellow	Clear	Few	6.2	1.5	85	439	83	49.8	17.8	16.1	17	45	18.3	1.38	2.81	5	0.54	1.4	42.5	5.9	105
1109	M	19	Luge	Competitive (main)	Endurance	High	7.78	55.3	30.5	11.8	2.1	0.3	5.15	14.9	44.4	235	4	1.015	5	Negative	Negative	Negative	5.2	Negative	Norm	Negative	Negative	Yellow	Clear	Unit	7.3	2.2	81	339	78	53.8	40	20	12	51	18.1	1.16	2.62	3.3	0.63	1.11	26.7	9.7	105
2497	F	16	Freestyle	End of recovery period	Speed-strength	Low	6.68	54.4	34.6	10	0.9	0.1	5.12	14.2	44.4	205	4	1.015	5	Negative	Negative	Negative	5.3	Negative	Norm	Negative	Negative	Yellow	Clear	Moderate	5.5	1.4	68	299	70	52.1	21	13	17	87	3.8	1.43	2.66	5.4	1.22	1.31	10.6	2.2	105
603	M	21	Luge	General preparatory	Speed-strength	Low	5.71	29.6	56	10.7	3.3	0.4	5.13	14.8	43.1	251	2	1.02	5	Negative	Negative	Negative	Norm	Negative	Norm	Negative	Negative	Yellow	Clear	Unit	5.9	1.4	98	358	74.8	56.4	28.7	24.5	15	59	8.6	1.18	2.41	4.83	0.62	1.41	8.6	4.5	105
3185	F	16	Football	Special preparatory	Speed-strength	Moderate	6.54	47.5	37.2	13	1.8	0.5	4.19	11	33.3	222	5	1.005	6	Negative	Negative	Negative	Norm	Negative	Norm	Negative	Negative	Yellow	Clear	Moderate	3.1	1	65	323	70	43.9	15	10	16	70	10.2	1.32	2.64	4.1	0.72	1.65	13.7	6	105
2890	M	25	Luge	Special preparatory	Speed-strength	Moderate	5.16	38.7	50.4	9.3	1	0.6	4.77	15	42.3	313	4	1.02	6	25	Negative	Negative	Norm	Negative	Norm	17	Negative	Yellow	Clear	Moderate	3.7	1	101	388	69.4	44.5	21.1	11.6	12	49	15.6	1.06	2.31	3.51	0.99	0.72	16.6	7.3	105
2345	M	18	Fencing	Special preparatory	Technical	Moderate	5.82	49.1	37.1	7.4	5.7	0.7	5.15	14.4	43.2	183	3	1.02	6	Negative	Negative	5	5.22	Negative	Norm	Negative	Negative	Yellow	Clear	Moderate	5.7	2	90	327	73	48.4	20.5	13.5	15	62	11.6	1.58	2.51	4.7	0.55	1.56	11.7	3	105
2160	M	20	Baseball	General preparatory	Speed-strength	Moderate	7.77	62	26.3	10.7	0.6	0.4	5.25	15.4	44.4	260	3	1.01	7	Negative	Negative	Negative	Norm	Negative	Norm	Negative	Negative	Yellow	Clear	Unit	5.9	1.7	88	242	79	55.9	15	14	16	30	5	1.13	2.69	3.3	1.16	0.95	11.1	3.2	105
2051	M	18	Football	Competitive (main)	Psycho-emotional	Moderate	7.78	70.6	20.8	7.2	1	0.4	5	15.3	44.3	217	2	1.015	6.5	Negative	Negative	Negative	5.5	Negative	Norm	Negative	Negative	Yellow	Clear	Unit	4.6	1.9	80	411	65	43.4	30	15	12	68	9.3	0.91	2.4	3.3	0.53	1.04	10.7	6.5	105
1819	M	16	Freestyle	General preparatory	Complex-coordinating	Moderate	5.46	52.2	33.7	11.5	2.2	0.4	5.13	15.2	43.4	218	2	1.01	6.5	Negative	Negative	Negative	5.8	Negative	Norm	Negative	Negative	Yellow	Clear	Few	5.7	1.3	92	360	67	53.4	33	16	8	51	15.3	1.04	2.83	3.5	0.57	1.27	21.4	9	105
1461	M	17	Table tennis	Competitive (main)	Speed-strength	Moderate	6.52	52.6	30.7	13	3.2	0.5	5.08	14.8	43.7	273	3	1.015	6	Negative	Negative	Negative	Norm	Negative	Norm	Negative	Negative	Yellow	Clear	Unit	6.6	1.5	76	363	78	47	23	17.9	15	57	15	1.4	2.5	3.7	0.47	1.29	27.9	4.4	105
238	F	17	Fencing	Special preparatory	Endurance	Moderate	4.54	58.6	32.4	7.9	0.7	0.4	4.04	11.3	34.2	213	6						5.56								4.8	1.8	87	280	66	45.9	33.6	33.4	26	43	10.9	1.24	2.42	5.4	0.29	2.07	15.7	3	105
5	M	17	Bullet shooting	Special preparatory	Technical	Moderate	4.75	57.5	30.7	10.1	1.5	0.2	5.27	15.3	43.8	240	6	1.02	6	Negative	Negative	Negative	4.7	Negative	Norm	Negative	25	Yellow	Clear	Moderate	6.3	2	80	345	69.7	54.7	296.3	108	18	55	17.4	1.27	2.47	5.14	0.85	1.87	22.3	8.6	105
256	M	15	Hockey	Competitive (main)	Strength Endurance	Moderate	6.91	60.7	26.3	12.2	0.7	0.1	5.26	15.6	46.3	221	3	1.015	6	Negative	Negative	Negative	Norm	Negative	Norm	Negative	Negative	Yellow	Clear	Unit	6.2	1.8	106	480	77	54.2	46.1	32.5	21	48	17.5	1.15	2.62	5.2	1.16	1.35	46.2	10.6	104.83
1613	M	17	Hockey	Special preparatory	Speed-strength	Above average	4.81	49	36	13.1	1.7	0.2	4.8	14.2	42.9	257	4	1.01	7	Negative	Negative	Negative	Norm	Negative	Norm	Negative	Negative	Yellow	Clear	Unit	6.1	2.1	70	287	78	44.9	28	17	16	41	8.8	1.13	2.63	5.3	0.75	1.44	24.5	4.5	104
1078	M	18	Football	Special preparatory	Speed-strength	Above average	5.96	48.5	35.4	13.6	2	0.5	4.86	14.9	43.7	238	3	1.025	5	Negative	Negative	Negative	5.2		Norm	Negative	Negative	Yellow	Clear	Unit	7.3	1.9	74	404	75	53.6	27	20	12	40	19.5	1.27	2.55	3.3	0.42	1.26	25	10.1	104
610	M	17	Baseball	General preparatory	Endurance	Above average	5.98	54.1	32.1	11.4	2.2	0.2	5.44	15.4	44.8	220	4	1.02	5	25	Negative	Negative	5.8	Negative	Norm	Negative	Negative	Yellow	Clear	Moderate	5	3.4	76	408	75	51.2	25.6	24.3	15	12	14.3	1.97	2.57	4.8	1.94	1.13	28.6	6.6	104
3549	M	19	Bullet shooting	General preparatory	Endurance	High	4.73	52.4	33.6	11	1.9	1.1	5.27	14.4	41.1	228	5	1.015	6	Negative	Negative	Negative	Norm	Negative	Norm	Negative	10	Yellow	Clear	Unit	4.6	1.6	85	358	79	50.8	21.2	7.6	11	52	20.4	1.53	2.62	4.1	0.4	1.74	28.1	10.2	104
747	M	16	Rowing	Special preparatory	Complex-coordinating	High	6.24	45.3	47.3	5.9	1.3	0.2	5.23	14.3	41.5	183	2	1.025	6	Negative	Negative	0.25	Norm	Negative	Norm	Negative	Negative	Yellow	Clear	Unit	5	1.9	68	305	64	53.6	52	23	11	50	24.2	1.21	2.49	3.9	0.42	2.64	19.5	15	104
803	M	28	Fencing	Special preparatory	Technical	Low	6.08	58.8	27.3	10.9	2.8	0.2	5.2	14.7	43.2	191	3	1.015	6	Negative	Negative	Negative	Norm	Negative	Norm	Negative	Negative	Yellow	Clear	Unit	3.9	1.7	79	293	70	43.2	19	22	15	60	17.4	0.91	2.55	4.5	0.74	1.13	26.7	9.6	104
3340	F	18	Freestyle	End of recovery period	Speed-strength	Moderate	6.78	63	27.7	8.3	0.9	0.1	5.01	13	40.3	255	12	1.03	6	Negative	Negative	Negative	5.55	Negative	Norm	Negative	Negative	Yellow	Clear	Unit	6.9	1.9	76	373	77	47.2	18.6	9.2	19	35	14.6	1.47	2.63	5.8	1.2	1.38	18.3	5.7	104
3203	F	17	Water polo	Competitive (main)	Psycho-emotional	Moderate	7.93	64.5	23.6	10.8	0.8	0.3	5.03	14.1	41.3	260	10	1.01	5	Negative	Negative	Negative	Norm	Negative	Norm	Negative	Negative	Yellow	Clear	Moderate	4.1	1.2	63	199	76	54.1	17	10	16	56	26.9	1.34	2.55	3.9	0.54	2.93	16.7	15.3	104
2761	M	16	Hockey	Competitive (main)	Speed-strength	Moderate	5.79	54.4	33.7	7.4	4.3	0.2	5.06	14.3	42	256	6	1.01	8	Negative	Negative	Negative	Norm	Negative	Norm	Negative	Negative	Yellow	Clear	Unit	7.5	1.7	87	369	71	44	19	12	16	55	11.4	1.02	2.6	4.1	0.98	1.64	18.8	5.8	104
2723	M	16	Skating	General preparatory	Endurance	Moderate	6.75	64.3	21	12.7	1.9	0.1	5.04	15	43.4	233	4	1.02	6	Negative	Negative	Negative	Norm	Negative	Norm	Negative	Negative	Yellow	Clear	Moderate	5.3	2.4	83	390	62	44.1	17	12	10	98	12.2	0.93	2.39	4.1	0.69	1.27	17.9	7.9	104
2652	M	16	Sports wrestling	General preparatory	Strength Endurance	Moderate	4.1	56.1	24.5	18.1	1.3	0	4.79	14.5	44.2	164	6	1.025	6	Negative	Negative	Negative	5.37	Negative	Norm	Negative	Negative	Yellow	Clear	Unit	3.5	1.6	85	383	65	41.6	15.9	12.2	15	40	4.8	0.97	2.59	2.8	1.31	1.09	7.4	2.3	104
2583	F	16	Handball	Special preparatory	Speed-strength	Moderate	6.34	52	35.5	11.2	0.8	0.5	5.18	13.5	41.1	252	6	1.025	5	Negative	Negative	Negative	5.63	Negative	Norm	Negative	Negative	Yellow	Clear	A lot of	4.2	1.9	69	280	82	49.3	16.7	12.7	9	65	16	1.74	2.79	4.4	0.84	1.49	17	4.2	104
2279	F	15	Water polo	Competitive (main)	Technical	Moderate	7.44	57.6	28.2	12.2	1.7	0.3	4.52	13.5	40.5	282	10	1.02	5	Negative	Negative	Negative	4.9	Negative	Norm	Negative	Negative	Yellow	Clear	A lot of	5.7	1.6	82	295	62	41.2	29	14	12	67	13.1	1.15	2.46	4.9	0.54	1.55	23.8	7.8	104
1706	F	13	Gymnastics	Competitive (main)	Complex-coordinating	Moderate	5.31	57.9	26.6	9.6	5.1	0.8	4.86	14.4	41.2	303	6	1.02	6	100	Negative	Negative	Norm	Negative	Norm	Negative	Negative	Yellow	Clear	Unit	4.2	2.1	54	166	77	50.4	25	16.1	11	50	8.3	1.31	2.63	5.6	0.42	2.08	10.9	2.2	104
1501	M	18	Table tennis	Competitive (main)	Endurance	Moderate	7.8	52	34.5	12.4	1	0.1	4.87	13.9	41.2	182	3	1.03	6	Negative	Negative	Negative	Norm	Negative	Norm	Negative	Negative	Yellow	Clear	Few	5.3	1.7	75	340	67	46	23.2	17.3	8	66	4	1.28	2.63	3.4	0.57	1.51	6.7	1.7	104
1189	F	16	Football	General preparatory	Endurance	Moderate	7.53	63.6	27.6	7.3	1.2	0.3	4.38	11.6	35.1	258	8	1.02	5	Negative	Negative	Negative	5.6	Negative	Norm	Negative	Negative	Yellow	Clear	Moderate	3.4	1.8	60	223	69	50.5	18	19	11	43	27	1.28	2.76	4.1	1.31	1.88	12.1	14.3	104
962	M	16	Hockey	Special preparatory	Technical	Moderate	6.38	63.3	23.8	7.4	5	0.5	5.22	14.3	44.1	285	4	1.015	6.5	Negative	Negative	Negative	5.3	Negative	Norm	Negative	Negative	Yellow	Clear	Unit	4.4	2.1	70	320	79	54.6	27	21	20	62	30.5	1.24	2.64	4.1	0.58	1.37	12.2	14.6	104
859	M	19	Sports of the deaf	General preparatory	Speed-strength	Moderate	6.74	51.6	38.9	8.8	0.4	0.3	4.82	14.8	42.9	237	6	1.01	7	Negative	Negative	Negative	Norm	Negative	Norm	Negative	Negative	Yellow	Clear	Unit	4.9	1.6	92	397	71	43.1	36	22	21	48	11.5	1.11	2.52	4.3	0.85	1.28	29.2	6.8	104
812	F	17	Sports wrestling	Special preparatory	Speed-strength	Moderate	3.85	43.1	41.6	13	1.8	0.5	4.67	12.6	39.4	292	7	1.02	6	Negative	Negative	Negative	Norm	Negative	Norm	Negative	Negative	Yellow	Clear	Moderate	5.6	1.7	74	322	75	44.1	21	22	15	69	25.8	1.51	2.69	4.4	0.77	1.65	32.8	16.7	104
646	M	16	Judo	General preparatory	Strength Endurance	Moderate	8.77	61.5	27	7.2	4.1	0.2	5.08	14.2	43.2	224	8	1.025	5	25	Negative	Negative	Norm	Negative	Norm	Negative	Negative	Yellow	Clear	Moderate	4	1.6	96	403	79	54.2	31	24	18	25	6.1	1.06	2.58	3.8	0.58	0.87	6.7	3.5	104
3050	F	15	Trampolining	Special preparatory	Complex-coordinating	Above average	4.99	36.3	49.3	12	2.2	0.2	4.38	12.4	37.1	191	10	1.01	6.5	Negative	Negative	Negative	5.8	Negative	Norm	Negative	25	Yellow	Clear	Moderate	3.6	1.6	67	356	63	41.3	20	11	8	62	7.2	1.1	2.44	3.9	0.45	1.68	5.6	4.5	103
3209	F	16	Football	Competitive (main)	Speed-strength	High	6.11	64.4	23.9	10.1	1.1	0.5	4.1	11.8	35.1	284	10	1.015	6	Negative	Negative	Negative	5.9	Negative	Norm	Negative	Negative	Yellow	Clear	Moderate	4.9	0.9	76	303	67	44.9	17	10	10	22	6.7	1.23	2.59	5	0.74	1.4	9.6	3.6	103
856	M	24	Luge	End of recovery period	Endurance	High	7.5	60.1	28.4	8.3	2.9	0.3	5.34	15.1	44.5	182	2	1.02	5	Negative	Negative	Negative	Norm	Negative	Norm	Negative	Negative	Yellow	Clear	Unit	5.6	2.4	121	388	71.5	51.5	34.6	22	14	46	20.6	0.88	2.4	4.05	0.62	1.28	17.5	9.9	103
21	F	17	Gymnastics	Competitive (main)	Technical	High	5.75	55.1	32.5	10.3	1.9	0.2	4.58	13.3	38.2	244	3	1.02	5	Negative	Negative	Negative	5.5	Negative	Norm	Negative	Negative	Yellow	Clear	A lot of	6.9	1.9	58	278	70	43.1	52	77	27	100	4.2	1.09	2.46	5.4	0.92	2.92	20.4	3.2	103
332	M	21	Freestyle	General preparatory	Complex-coordinating	Low	5.51	43.5	41.7	9.3	5.3	0.2	5.15	14.7	43.8	177	2	1.02	5	Negative	Negative	Negative	5.7	Negative	Norm	Negative	Negative	Yellow	Clear	Unit	5.6	1.7	75	251	57	42	30	30	26	44	10.7	0.9	2.43	4.4	0.79	1.36	17.5	7	103
188	M	16	Hockey	Competitive (main)	Speed-strength	Low	4.69	46.7	40.1	11.5	1.1	0.6	4.96	15	44.6	167	2	1.015	7	Negative	Negative	Negative	5.2	Negative	Norm	Negative	10	Yellow	Clear	Unit	5.9	1	86	374	75	44.2	21	36	15	33	18	0.98	2.44	4	0.34	1.59	31.8	9.3	103
3404	F	17	Football	Special preparatory	Strength Endurance	Moderate	4.93	52.4	36.3	9.1	2	0.2	4.54	12.7	37.2	261	10	1.02	5	Negative	Negative	0.25	Norm	Negative	Norm	Negative	250	Yellow	Clear	A lot of	10.3	1.6	68	520	98	74.2	19	9	10	47	15.9	1.32	3.64	4.2	0.4	1.75	42.5	7.5	103
3107	F	16	Horseback Riding	Special preparatory	Endurance	Moderate	6.56	55	32.8	7.9	3.8	0.5	4.49	13.4	39	357	10	1.02	5	25	Negative	Negative	5.5	Negative	Norm	Negative	Negative	Yellow	Clear	A lot of	3.7	1.6	79	296	78	51.1	18	10.6	12	102	6.5	1.43	2.68	4.7	0.68	1.56	19.2	3.6	103
3055	M	18	Baseball	General preparatory	Endurance	Moderate	8.03	50.5	36.4	10	2.5	0.6	5.06	14.6	40.7	315	4	1.01	8	Negative	Negative	Negative	5.6	Negative	Norm	Negative	Negative	Yellow	Clear	Unit	4.9	1.5	63	185	84	53.4	21	11	10	83	7.8	1.3	2.67	3	0.58	1.29	10.7	4.6	103
2899	F	14	Bullet shooting	Special preparatory	Speed-strength	Moderate	6.51	58.9	33.3	6.8	0.8	0.2	4.6	13.8	41.2	215	8						4.3								5.3	1.7	65	296	76	53.9	16.3	11.5	15	74	11.8	1.48	2.47	4.44	0.68	1.54	21.7	6	103
1998	M	18	Football	Competitive (main)	Technical	Moderate	4.42	63.8	22.2	12	2	0	4.32	12.9	38.9	147	7	1.02	5	Negative	Negative	Negative	Norm	Negative	Norm	Negative	Negative	Yellow	Clear	Unit	5.7	2.3	78	341	67	52.1	22	15	11	61	8.1	1.3	2.4	3.4	0.55	0.92	9.6	4.5	103
1768	M	17	Judo	General preparatory	Endurance	Moderate	9.68	68.6	23.9	6.7	0.5	0.3	4.9	14.1	41.1	227	5	1.01	7	Negative	Negative	Negative	Norm	Negative	Norm	Negative	25	Yellow	Clear	Moderate	4.4	2	97	200	73	53.5	22	16	20	60	10.9	1.21	2.6	2.9	0.47	1.01	9.9	6.7	103
1674	M	29	Bench shooting	General preparatory	Technical	Moderate	5.91	50.7	37.7	10.3	1	0.3	5.23	15.3	45.5	195	2	1.02	6	Negative	Negative	Negative	Norm	Negative	Norm	Negative	Negative	Yellow	Clear	Moderate	8.4	2.5	89	248	71.3	53.6	14.4	16.5	19	48	39.2	1.06	2.48	4.27	0.52	1.98	22.8	13.9	103
871	M	18	Baseball	General preparatory	Technical	Moderate	8.9	58.6	30.4	9.1	1.6	0.3	5.53	15.6	46.1	214	3	1.025	5	Negative	Negative	Negative	6.12	Negative	Norm	Negative	Negative	Yellow	Clear	Unit	4.6	1.8	85	462	78	56.8	21.2	21.9	16	27	31.5	1.45	2.62	3.8	0.61	1.7	21.8	14	103
750	F	16	Handball	Special preparatory	Speed-strength	Moderate	7.2	52.5	31.7	12.8	2.6	0.4	4.01	11.3	35.4	177	7	1.005	5	Negative	Negative	Negative	5.77	Negative	Norm	Negative	Negative	Yellow	Clear	Moderate	5.3	2.2	61	193	75	46.6	17.6	22.9	20	31	17.8	1.38	2.66	3.8	0.47	1.38	16.7	5.1	103
445	M	19	Hockey	Competitive (main)	Strength Endurance	Moderate	4.88	43.7	39.3	11.5	4.7	0.8	5.05	15.5	45.1	241	2	1.02	6.5	Negative	Negative	Negative	Norm	Negative	Norm	Negative	Negative	Yellow	Clear	Moderate	4.8	1.9	90	413	77	49.3	24	27	16	54	16.4	1.39	2.53	3.5	0.4	1.18	26.2	5	103
425	M	21	Tennis	General preparatory	Endurance	Moderate	11.33	72.9	19.1	6.7	1.1	0.2	5.38	16	45.2	192	3	1.025	5	Negative	Negative	Negative	5.5	Negative	Norm	Negative	Negative	Yellow	Clear	Unit	6.8	1.3	99	335	71.8	53.1	35.7	27.5	14	41	16.6	1.38	2.43	3.28	0.38	1.08	18.81	8.4	103
420	F	19	Sports of the deaf	Special preparatory	Technical	Moderate	6.28	56.5	29.8	10.5	2.9	0.3	4.38	11.8	36.9	315	12	1.015	7	Negative	Negative	Negative	5.2	Negative	Norm	Negative	Negative	Yellow	Clear	A lot of	5.6	1.4	75	213	67.4	44.5	30.5	27.8	13	46	19.9	1.1	2.33	3.27	0.45	1.6	9.27	11	103
374	F	15	Hockey	Special preparatory	Endurance	Moderate	5.09	58.2	27.1	8.8	4.3	1.6	4.43	13	38.9	242	7	1.01	8	Negative	Negative	Negative	5.9	Negative	Norm	Negative	Negative	Yellow	Clear	A lot of	3.8	1.8	64	208	72	43.3	34	29	17	87	14.4	1.06	2.53	4.4	0.32	2.32	20	8.2	103
346	M	19	Golf	Competitive (main)	Technical	Moderate	6.88	46.2	41.4	10.8	1.5	0.1	5.23	14.2	43.4	217	3	1.025	5	Negative	Negative	Negative	5.7	Negative	Norm	Negative	10	Yellow	Clear	Moderate	5.8	1.4	79	525	74.6	53.4	18.4	29.5	23	42	10.2	0.92	2.44	3.95	0.7	1.46	22.9	5.7	103
1142	M	17	Rowing and canoeing	General preparatory	Endurance	Moderate	4.74	39	45.8	11.2	3.4	0.6	5.23	15.2	44.4	219	2	1.01	7	Negative	Negative	Negative	Norm	Negative	Norm	Negative	Negative	Yellow	Clear	Unit	5.1	1.6	82	288	71	39.3	30.4	19.6	11	74.2	18.6	1.35	2.26	3.2	0.6	1.17	37	11	102.96
1362	F	16	Tennis	General preparatory	Speed-strength	Above average	9.09	62.9	30.1	5.8	1	0.2	4.94	14.5	42.7	267	2	1.01	6.5	Negative	Negative	Negative	5.4	Negative	Norm	Negative	Negative	Yellow	Clear	Moderate	4.1	1.6	75	228	71	42.4	21	18	15	84	5.5	1.16	2.79	4	0.71	1.65	9.1	4	102
953	F	15	Swimming	Competitive (main)	Speed-strength	Above average	5.84	46.7	38.4	12	2.4	0.5	3.98	11.7	35.6	245	25	1.005	6	Negative	Negative	Negative	Norm	Negative	Norm	Negative	Negative	Yellow	Clear	A lot of	4.9	1.5	68	284	84	56.5	25	21	20	49	7.6	1.38	2.8	7.3	0.79	1.6	20	4.3	102
454	M	27	Luge	Special preparatory	Strength Endurance	Above average	6.6	36.9	47.6	9.1	5.9	0.5	5.25	16.1	46.7	202	6	1.03	5	Negative	Negative	0.25	Norm	Negative	17	17	Negative	Yellow	Clear	Unit	6	1.3	68	342	69	52.2	29	27	29	72	10.1	1.1	2.58	4	0.97	1.07	20	5.4	102
2021	M	17	Rowing	Competitive (main)	Strength Endurance	High	4.95	46.7	44.2	8.5	0.4	0.2	4.85	14.5	42.5	247	20	1.025	5	Negative	Negative	Negative	5.6	Negative	Norm	17	Negative	Yellow	Clear	Few	3.9	1.7	79	476	73	55.7	25	15	19	21	8.2	1.21	2.64	4.9	0.39	2.79	10.2	5	102
1550	M	50	Horseback Riding	General preparatory	Technical	High	6.78	50.9	34.5	10.8	3.5	0.3	5.16	14.9	44.3	265	10	1.02	6	Negative	Negative	Negative	5.12	Negative	17	Negative	Negative	Yellow	Clear	Unit	5.9	3	63	280	75	51.7	19.8	17	29	27	7.3	0.92	2.53	5.7	1.74	1.09	6.2	4.1	102
2963	M	18	Cycling road	Recovery	Speed-strength	Low	5.27	47.7	33.4	14	3.8	1.1	5.43	16	44.9	236	3	1.02	5	Negative	Negative	Negative	5.6	Negative	Norm	Negative	Negative	Yellow	Clear	Unit	4.6	1.9	73	409	73	42.9	12	11	15	91	9.3	1.33	2.6	4.4	1.2	1.35	7.8	7.8	102
974	M	16	Sports wrestling	General preparatory	Speed-strength	Low	6.09	61	28.9	7.9	2	0.2	4.89	14	40.3	183	5	1.015	6.5	Negative	Negative	Negative	5.3	Negative	Norm	Negative	Negative	Yellow	Clear	Unit	4.8	2.5	103	354	61	58.5	32	21	19	55	12.4	1.12	2.45	3.3	0.62	1.01	23.2	8.1	102
3265	M	17	Tennis	Special preparatory	Speed-strength	Moderate	5.41	51	36.6	10.9	1.1	0.4	4.9	13.7	41.6	252	6	1.01	6.5	Negative	Negative	Negative	Norm	Negative	Norm	Negative	Negative	Yellow	Clear	Unit	3.8	1.5	83	365	61.1	40.4	30.1	9.9	16	42	8.4	1.28	2.29	4.44	0.53	1.61	16.4	3.2	102
3257	M	19	Gymnastics	General preparatory	Endurance	Moderate	7.64	58.5	32.5	5.9	2.7	0.4	5.56	15.8	44.9	246	2	1.025	5	Negative	Negative	Negative	7	Negative	Norm	17	Negative	Yellow	Clear	Unit	5.8	1.4	82	425	80	56.9	38	10	13	56	10.2	1.25	2.57	4.8	0.78	1.37	29.5	5.8	102
2727	M	73	Horseback Riding	General preparatory	Technical	Moderate	7.19	57.7	32.7	8.2	1	0.4	5.19	14.8	44.7	197	3	1.025	5	Negative	Negative	0.25	6.3	Negative	17	17	Negative	Yellow	Clear	Moderate	7.4	1.7	72	259	69	42.2	17	12	20	70	29.4	0.99	2.47	5.5	0.94	1.78	18.8	10.7	102
2520	M	17	Skating	Competitive (main)	Speed-strength	Moderate	5.95	58.3	26.9	11.6	2.7	0.5	4.68	13.9	41.4	320	14	1.01	6.5	Negative	Negative	Negative	5.6	Negative	Norm	Negative	Negative	Yellow	Clear	Unit	3.6	1.8	77	342	61	41.1	23	13	13	78	8.9	1	2.27	4.3	0.64	1.36	15	6.2	102
2428	M	15	Figure skating	General preparatory	Strength Endurance	Moderate	4.92	59.2	29.7	9.3	1.6	0.2	5.82	15.6	46.4	162	2	1.015	7	Negative	Negative	0.75	6.6	Negative	Norm	Negative	Negative	Yellow	Clear	Unit	4.2	1.7	63	289	73	51.7	16	13	14	55	10.7	1.08	2.57	3.2	0.81	1.8	17	7.1	102
1964	M	20	Freestyle	General preparatory	Endurance	Moderate	7.12	40.6	41.3	11.9	5.8	0.4	4.68	14.1	40.8	208	4	1.015	7	Negative	Negative	Negative	Norm	Negative	Norm	Negative	Negative	Yellow	Clear	Unit	5.4	1.6	77	377	75	52.5	19	15	16	28	18.7	1.46	2.56	3	0.63	1.15	19.3	12.5	102
1629	M	18	Football	General preparatory	Speed-strength	Moderate	5.35	64.1	26.2	8	1.3	0.4	4.63	14.1	40.1	209	5	1.025	5	Negative	Negative	Negative	5.1	Negative	Norm	Negative	Negative	Yellow	Clear	Unit	4.8	1.8	67	328	75	41.7	34	17	15	44	12.2	1.03	2.48	4.5	0.65	1.2	8.8	4.9	102
1440	M	21	Sports of the deaf	Special preparatory	Technical	Moderate	6.01	45.2	40.1	9	5	0.7	4.81	13.4	39.6	216	3	1.015	8	Negative	Negative	Negative	5.6	Negative	Norm	Negative	Negative	Yellow	Clear	Unit	5.2	1.3	72	391	69	42.2	32	18	16	52	21.6	1.12	2.62	3	0.47	1.21	27.6	13.3	102
550	M	19	Tennis	Competitive (main)	Endurance	Moderate	9.57	67.8	23.8	7.4	0.9	0.1	5.49	15.7	46	199	3	1.01	7	Negative	Negative	Negative	5.1	Negative	Norm	Negative	Negative	Yellow	Clear	Unit	5.8	2.2	85	344	69	44.6	23	25	15	77	5.5	1.01	2.52	4.8	0.77	2.49	8.4	3.6	102
371	M	20	Kickboxing	Special preparatory	Endurance	Moderate	7.43	63.5	26.4	8.2	1.5	0.4	5.02	13.8	42.6	229	8	1.02	5	Negative	Negative	Negative	5.7	Negative	Norm	17	Negative	Yellow	Clear	Few	4.8	1.6	98	386	85	59.4	32	29	25	50	18.7	1.1	2.79	4.2	0.99	1.41	25.5	9.2	102
344	M	17	Archery	Special preparatory	Endurance	Moderate	5.55	62.2	28.3	5.4	3.4	0.7	4.88	14	42	217	2	1.02	8	Negative	Negative	Negative	Norm	Negative	Norm	Negative	Negative	Yellow	Clear	Moderate	5.1	1.7	68	340	75	44.8	73.9	29.7	22	43	27.7	1.54	2.46	3.4	0.38	1.51	23.2	13.7	102
158	M	16	Sports wrestling	Competitive (main)	Technical	Moderate	9.48	62.8	26.2	8	2.8	0.2	4.59	14.1	38.8	205	2	1.01	5	Negative	Negative	Negative	Norm	Negative	Norm	Negative	Negative	Yellow	Clear	Unit	5	1.5	82	410	57	52.8	67	39	13	64	7.7	1.12	2.57	3.6	0.75	0.76	7.5	5.8	102
45	M	43	Bench shooting	Special preparatory	Technical	High	8.17	50.8	37.9	9.7	1.5	0.1	5.98	17.1	49.1	224	2	1.02	5	Negative	Negative	Negative	Norm	Negative	Norm	Negative	Negative	Yellow	Clear	Unit	6.6	3.6	116	439	76	44.3	2.6	54.4	111	55.6	11.6	1.09	2.55	6.9	2.58	1.1	27.8	4.8	101.36
3341	M	17	Sports wrestling	General preparatory	Strength Endurance	Above average	6.42	60.5	31	6.2	2	0.3	5.01	13.9	41	253	4	1.02	6	Negative	Negative	0.25	4.7	Negative	Norm	Negative	Negative	Yellow	Clear	A lot of	5.9	1.2	92	390	76	43.2	29.2	9.2	16	60	11.9	1.29	2.49	3.8	0.68	1.33	20.5	6.6	101
2500	F	15	Hockey	Special preparatory	Speed-strength	Above average	6.37	51.3	31.4	7.7	9.1	0.5	4.67	13.5	40.5	272	7	1.015	6	Negative	Negative	Negative	5.1	Negative	Norm	Negative	Negative	Yellow	Clear	Moderate	4.9	2.2	64	333	76	44.4	21	13	10	57	16.2	0.9	2.55	4	0.6	1.79	18.9	8.9	101
1758	M	19	Tennis	Competitive (main)	Speed-strength	Above average	7.24	58.6	32.6	6.9	1.8	0.1	4.88	15.6	45.7	194	4	1.015	6.5	Negative	Negative	Negative	Norm	Negative	Norm	Negative	Negative	Yellow	Clear	Unit	6.3	2.9	105	319	74	50.7	20.3	16	11	48	22.5	1.35	2.58	5.2	0.78	1.95	35.9	10.2	101
1641	M	18	Football	Competitive (main)	Speed-strength	Above average	7.1	51.7	37.2	8.3	2.7	0.1	5.1	14.7	44	277	3	1.01	6	Negative	Negative	Negative	4.6	Negative	Norm	Negative	Negative	Yellow	Clear	Unit	5	2.3	82	362	69.7	51.8	19	16.9	11	64	6.2	0.95	2.51	3.87	0.78	1.07	10.3	3.6	101
2477	M	17	Swimming	Special preparatory	Endurance	High	5.03	53.5	32.2	10.7	2.8	0.8	5.08	14.1	41.7	251	3	1.02	5	Negative	Negative	Negative	5.9	Negative	Norm	Negative	Negative	Yellow	Clear	Unit	6.5	2.2	73	394	84	59.1	20	13	8	61	30.9	1.21	2.65	3.6	0.63	1.47	32.6	15.3	101
3411	F	15	Sports of persons with lesions of the musculoskeletal system	General preparatory	Endurance	Low	8.15	62.5	29.3	6.5	1.3	0.4	4.1	12.7	38	260	6	1.01	7	Negative	Negative	Negative	Norm	Negative	Norm	Negative	Negative	Yellow	Clear	Moderate	1.9	1.6	47	146	62	39.1	19	9	9	97	5.6	1.03	2.23	3.8	0.69	1.48	11.1	3.6	101
2852	M	22	Archery	General preparatory	Endurance	Low	5.26	48.3	44.1	6.1	1.3	0.2	5.35	15.3	45.3	225	3	1.02	6	Negative	Negative	Negative	5.9	Negative	Norm	Negative	Negative	Yellow	Clear	Unit	5.5	2.2	84	253	75	48.4	16.7	11.8	14	52	9.6	1.34	2.79	3.8	0.59	1.55	14.7	3.2	101
2693	M	19	Fencing	Competitive (main)	Endurance	Low	4.51	40.1	39.5	12.2	8	0.2	4.38	14	40.6	214	4	1.015	6.5	Negative	Negative	Negative	Norm	Negative	Norm	Negative	Negative	Yellow	Clear	Unit	3.6	1.5	75	321	69	51	15	12	12	55	5	0.93	2.54	4.1	0.49	1.16	11.4	3.3	101
3576	F	15	Snowboard	Competitive (main)	Technical	Moderate	10.13	65.1	24.5	7.7	2	0.7	4.47	12.7	37.4	290	5	1.02	5	Negative	Negative	Negative	5.4	Negative	Norm	Negative	Negative	Yellow	Clear	A lot of	5.1	1.3	62	316	56	40.7	12	7	14	41	10.8	1.01	2.31	3.9	0.52	1.11	16.5	6.8	101
3529	F	18	Football	General preparatory	Endurance	Moderate	6.27	52.6	35.6	8.6	3	0.2	4.03	11.9	35.5	205	10	1.005	7	Negative	Negative	Negative	Norm	Negative	Norm	Negative	Negative	Yellow	Clear	Moderate	6.3	2.6	68	261	78	45.6	26.2	8	12	46	7.3	1.14	2.55	4.7	0.48	1.86	14.1	2.4	101
3361	F	17	Taekwondo	Special preparatory	Technical	Moderate	8.64	72.1	18.9	8	0.8	0.2	4.88	11.4	35.9	280	4	1.01	6	Negative	Negative	0.25	Norm	Negative	Norm	Negative	Negative	Yellow	Clear	A lot of	3.5	1.4	59	267	77	52.7	14	9	11	41	8.1	1.36	2.68	4.6	0.4	2.16	4.9	4.7	101
3172	F	19	Judo	Special preparatory	Strength Endurance	Moderate	7.18	48.9	37.3	7.9	5.6	0.3	4.58	13	39.3	267	3	1.02	6.5	Negative	Negative	Negative	Norm	Negative	Norm	Negative	Negative	Yellow	Clear	A lot of	3.6	2.1	66	197	64	43.4	14	10	11	61	6.5	1.2	2.37	4.6	1.1	1.08	5.1	2.4	101
2522	M	13	Swimming	General preparatory	Strength Endurance	Moderate	5.25	47.9	38.5	10.9	2.1	0.6	4.29	12.4	37	274	7	1.015	6.5	Negative	Negative	Negative	5.9	Negative	Norm	Negative	Negative	Yellow	Clear	Moderate	3.6	1	57	205	77	54.1	24	13	11	21	10.7	1.53	2.65	4.9	0.71	1.44	23.2	6.7	101
2339	F	18	Fencing	Competitive (main)	Technical	Moderate	7.69	50.1	36.2	11.2	2.2	0.3	4.48	13	37.9	199	8	1.01	7	25	Negative	Negative	5.7	Negative	Norm	Negative	Negative	Yellow	Clear	A lot of	3.7	2.7	54	276	73	51.2	26.6	13.6	16	39	8	1.5	2.66	4.6	0.49	1.98	13.8	2.6	101
2271	M	17	Cycling-BMX	Competitive (main)	Strength Endurance	Moderate	6.02	56	33.4	9.6	1	0	4.79	14.7	42.3	251	2	1.02	5	Negative	Negative	Negative	Norm	Negative	Norm	Negative	10	Yellow	Clear	Few	4.5	1.7	85	385	70	42.9	27	14	13	61	21.9	1.2	2.77	3.5	0.64	1.12	37.3	11.7	101
2222	F	18	Sports wrestling	Competitive (main)	Speed-strength	Moderate	6.84	65.3	25.3	7.9	1.2	0.3	4.09	10.8	33.9	326	10	1.015	6	Negative	Negative	Negative	Norm	Negative	Norm	Negative	150	Yellow	Clear	Entirely	4.9	1.8	78	329	68	42	20	14	13	70	7.4	1.12	2.5	4.9	0.61	1.5	4.5	5.2	101
1934	F	15	Bullet shooting	Competitive (main)	Technical	Moderate	6.67	53.6	37.8	7.9	0.4	0.3	4.39	12.4	37.3	192	10	1.015	5	Negative	Negative	Negative	Norm	Negative	Norm	Negative	Negative	Yellow	Clear	A lot of	4.9	1.5	59	239	72	52.1	16	15	11	60	8	1.15	2.57	4.4	0.62	1.62	14.8	4.8	101
1754	M	35	Sports of the deaf	Competitive (main)	Speed-strength	Moderate	5.12	48.2	39.3	9.8	2.1	0.6	4.75	14.1	41.3	308	8	1.015	7	Negative	Negative	Negative	Norm	Negative	Norm	Negative	Negative	Yellow	Clear	Unit	5.8	1.7	69	205	79	43.7	20	16	55	72	5.7	1.21	2.51	5.1	0.67	1.13	16.2	3.3	101
1530	M	18	Baseball	General preparatory	Technical	Moderate	5.92	60.4	25.8	11.3	2	0.5	5.31	15.3	45.4	245	2	1.02	6	25	Negative	Negative	Norm	Negative	17	Negative	Negative	Yellow	Clear	Few	5.8	1.7	79	273	78	53	17	17	17	60	6.5	1.56	2.49	3.6	0.36	1.38	9.8	3.9	101
1393	M	17	Hockey	Special preparatory	Endurance	Moderate	3.94	51.5	40.4	6.6	1.5	0	4.68	14.3	42.8	173	4	1.02	5	Negative	Negative	Negative	Norm	Negative	Norm	Negative	Negative	Yellow	Clear	Unit	7.5	1.2	64	356	74	44.4	24	18	12	62	12.3	0.98	2.55	3.7	0.4	1.91	25.9	7.6	101
1378	M	19	Fencing	General preparatory	Speed-strength	Moderate	5.21	42.6	43.6	11.5	1.9	0.4	5.27	14.8	43.4	202	4	1.01	6.5	Negative	Negative	Negative	Norm	Negative	Norm	Negative	Negative	Yellow	Clear	Unit	5.5	1.7	87	439	75	57.8	23	18	17	55	7.5	1.28	2.71	4.9	0.59	1.2	14.9	4.4	101
1133	F	21	Bobsled	Competitive (main)	Complex-coordinating	Moderate	5.08	59	30.5	9.1	1	0.4	4.19	12.7	36.5	241	10						4.7								3.6	2.7	87	284	76	50.4	19.9	19.7	26	42	11.5	1.3	2.48	4.6	0.62	2.66	22	8.5	101
1032	M	18	Football	Special preparatory	Technical	Moderate	8.83	58.8	27.7	12.5	0.9	0.1	5.03	14.6	41.6	202	2	1.025	5	Negative	Negative	0.25	4.9		Norm	Negative	Negative	Yellow	Clear	Moderate	7.4	2.6	89	439	70.9	52.1	31.6	20.2	19	63	12.3	1.18	2.54	3.58	0.58	1.59	15.4	7.1	101
915	F	18	Tennis	Special preparatory	Endurance	Moderate	6.29	61.8	30.8	6	1.1	0.3	4.39	12.7	37.5	190	4	1.015	5	Negative	Negative	Negative	6.16	Negative	Norm	Negative	Negative	Yellow	Clear	Few	4.8	1.7	65	272	73	48.3	30	21.2	11	48	9.1	1.4	2.51	4.4	0.58	1.7	19.7	2.5	101
532	M	18	Hockey	Special preparatory	Endurance	Moderate	5.88	48.8	37.8	12.2	1	0.2	5.23	15.7	44.7	203	3	1.025	5	Negative	Negative	Negative	Norm	Negative	Norm	Negative	Negative	Yellow	Clear	Moderate	4.3	2.4	77	330	80	49.3	28.7	25.6	16	30	15.7	1.18	2.55	4	0.69	1.08	39.5	5	101
200	F	18	Football	General preparatory	Technical	Moderate	7.79	58.5	24.6	15.3	1.3	0.3	4.39	14.1	40.5	206	18						4.48								2.9	2.1	74	382	86	45.2	34.8	35.4	14	43	4.3	1.33	2.57	3.8	2.94	1.43	11.8	2.3	101
1907	M	20	Bench shooting	Competitive (main)	Endurance	High	6.32	54	32.9	10.4	2.5	0.2	5.51	16.2	46.1	221	3	1.025	5	Negative	Negative	Negative	6.1	Negative	17	17	Negative	Yellow	Clear	Moderate	5.9	2.2	101	472	74	43.1	2.1	15.1	23	48.6	16.4	1.17	2.61	4.5	0.64	1.32	10.8	8.2	100.48
1689	F	16	Football	General preparatory	Speed-strength	Above average	7.53	66.4	22	10.2	0.9	0.5	4.27	12.5	37.8	267	3	1.015	6	Negative	Negative	Negative	5.04	Negative	Norm	Negative	Negative	Yellow	slightly cloudy	A lot of	5.7	1.2	59	216	64	45.3	22.6	16.3	12	59	5	1.5	2.6	3.6	0.66	1.41	16.3	1.6	100
3438	F	15	Freestyle	Competitive (main)	Complex-coordinating	High	5.14	57.4	31.3	9.1	1.6	0.6	4.68	13.2	40	287	3	1.015	7	Negative	Negative	Negative	5.17	Negative	Norm	Negative	Negative	Yellow	Clear	A lot of	3.4	1.7	68	263	66	44.8	14	8.8	11	54	14.2	1.2	2.43	4.9	0.92	1.75	29.6	6.1	100
885	M	25	Sports wrestling	Competitive (main)	Endurance	High	5.14	43.9	37.4	13	5.3	0.4	5.42	15.6	45.8	232	3	1.02	6	Negative	Negative	Negative	Norm	Negative	Norm	Negative	Negative	Yellow	Clear	Unit	6	2.1	95	293	77	47.2	16.8	21.6	26	29	12.2	1.44	2.57	4.2	0.49	1.72	16.9	4	100
3445	M	24	Golf	General preparatory	Technical	Low	7.11	63.2	26.9	7.3	2.5	0.1	5.02	14.7	41.9	216	3	1.02	6	Negative	Negative	Negative	Norm	Negative	Norm	Negative	Negative	Yellow	Clear	Unit	6.6	2	102	367	74	45.4	11	8.7	15	70	28.1	1.5	2.51	4.5	0.96	1.19	15	6.4	100
2348	M	18	Football	General preparatory	Endurance	Low	7.56	56.1	33.3	7.9	2.6	0.1	5.65	16.1	46.2	155	2	1.015	7	Negative	Negative	Negative	4.6	Negative	Norm	Negative	Negative	Yellow	Clear	Moderate	6.9	1.7	100	392	74.5	53.8	24.3	13.5	38	67	9.9	1.25	2.39	3.8	0.93	1.56	10.79	5.8	100
3093	M	18	Hockey	Competitive (main)	Speed-strength	Moderate	7.13	55.9	29.7	11.9	2.1	0.4	5.32	15	43.4	175	4	1.02	6	Negative	Negative	Negative	Norm	Negative	Norm	Negative	Negative	Yellow	Clear	Few	8	1.8	84	462	83	62.5	21	10.8	16	54	20.2	1.39	2.74	5.2	0.93	1.24	28.5	9.1	100
2783	F	15	Luge	Competitive (main)	Technical	Moderate	5.12	54.1	32.2	11.5	1.8	0.4	4.73	12.1	38.1	289	7						5.6								3.4	2.9	68	282	67	40.8	20	12	12	39	13.2	1.01	2.62	4.1	0.83	1.54	16.2	10	100
2670	M	17	Hockey	Special preparatory	Technical	Moderate	8.09	58.4	31.9	8.5	1.1	0.1	5.38	15.3	44.7	214	6	1.02	6	Negative	Negative	Negative	Norm	Negative	Norm	Negative	Negative	Yellow	Clear	Unit	5.1	1.7	101	262	69	51.3	17.8	12.1	12	51	27.3	1.47	2.53	5.4	0.82	1.18	16.4	11	100
2666	M	18	Hockey	General preparatory	Technical	Moderate	6.05	47.6	39.2	11.1	1.8	0.3	5.57	15.4	45.7	238	2	1.015	7	Negative	Negative	Negative	5.67	Negative	Norm	Negative	Negative	Yellow	Clear	Unit	7.6	1.6	77	366	72	57.4	16.6	12.1	14	64	45.7	1.33	2.76	4.6	0.88	1.72	19.6	14.1	100
2541	F	16	Snowboard	General preparatory	Endurance	Moderate	8.18	64.6	26.7	8.1	0.4	0.2	4.26	12.4	38.2	281	6	1.02	6	Negative	Negative	Negative	Norm	Negative	Norm	Negative	Negative	Yellow	Clear	Moderate	3.7	1	68	200	77	44.2	26	13	10	61	7.6	1.48	2.49	3.9	0.65	1.26	10.1	4	100
2344	F	18	Football	General preparatory	Technical	Moderate	5.25	47.4	42.1	9	1.1	0.4	4.68	14	40.5	235	4	1.015	6	Negative	Negative	Negative	Norm	Negative	Norm	Negative	10	Yellow	Clear	A lot of	5.2	1.6	72	297	76	46.1	19.9	13.5	11	32	12.7	1.38	2.64	5	0.37	2.38	29.6	4	100
2158	M	16	Hockey	Competitive (main)	Strength Endurance	Moderate	7.14	54.8	32.1	8.5	4.3	0.3	5.18	15.3	43.4	243	3	1.02	6	Negative	Negative	Negative	5.8	Negative	Norm	Negative	Negative	Yellow	Clear	Unit	5.5	1.6	83	353	71	42.6	14	14	12	55	10.3	1.31	2.59	4.4	1.42	1.18	22.8	4.7	100
1944	F	16	Cycling-BMX	General preparatory	Technical	Moderate	10.55	66.6	24.7	7.5	0.9	0.3	4.82	13.6	41.1	235	5	1.01	5	Negative	Negative	Negative	5.5	Negative	Norm	Negative	Negative	Yellow	Clear	A lot of	3.9	1.6	58	258	74	43.1	17	15	9	93	11.6	1.48	2.92	4.7	0.57	1.74	17.2	6.7	100
1757	M	15	Bench shooting	Special preparatory	Technical	Moderate	7.85	54.6	30.8	12.5	1.8	0.3	5.53	16.2	46.5	243	2	1.025	5	Negative	Negative	0.25	5.3	Negative	Norm	17	Negative	Yellow	Clear	A lot of	4.6	1.7	91	395	70.6	54.8	20.3	16	17	59	14.3	1.57	2.56	3.79	0.88	2.27	28.9	8.3	100
1509	F	17	Fencing	Competitive (main)	Speed-strength	Moderate	8.96	66.3	23.7	8.9	0.9	0.2	4.64	12.6	38.6	291	9	1.02	6	25	Negative	Negative	5.38	Negative	Norm	Negative	Negative	Yellow	Clear	Few	5.3	1.5	54	210	69	47.5	28.7	17.2	10	42	16.4	1.33	2.55	4.6	0.38	1.89	10.4	4.7	100
1481	M	21	Hockey	Special preparatory	Technical	Moderate	7.75	52.2	34.8	10.3	2.2	0.5	5.85	16.5	47.1	212	3	1.025	5	Negative	Negative	Negative	Norm	Negative	Norm	Negative	Negative	Yellow	Clear	Unit	5.4	1.5	102	417	82	50.1	20.4	17.6	12	61	17.1	1.38	2.75	3.2	0.61	0.93	27	5.6	100
1247	F	17	Fencing	Competitive (main)	Technical	Moderate	8.22	62.2	26.9	9	1.7	0.2	4.51	13.4	40	210	4	1.005	7	Negative	Negative	Negative	5.4	Negative	Norm	Negative	Negative	Yellow	Clear	A lot of	4.5	2.1	75	191	77	56	34	19	15	84	9.6	0.91	2.54	4.1	0.51	1.48	25.7	6.2	100
8	M	22	Judo	Competitive (main)	Strength Endurance	Moderate	7.36	37.9	50.1	9.9	1.8	0.3	5.15	14.4	43.7	194	4	1.01	7	Negative	Negative	Negative	6	Negative	Norm	Negative	Negative	Yellow	Clear	Unit	8.2	1.8	92	425	76	59.2	51	101	26	70	8.9	1.3	2.8	5.1	0.86	1.08	16.5	5.6	100
1762	M	16	Modern pentathlon	Special preparatory	Technical	Above average	4.67	51.1	36.4	9.9	2.4	0.2	4.33	12.7	38	231	9	1.01	5	Negative	Negative	Negative	Norm	Negative	Norm	Negative	Negative	Yellow	Clear	A lot of	5.4	2.2	44	200	75	41.9	21	16	17	113	8.4	1.03	2.52	4.6	0.7	1.61	15.4	4.3	99
1337	M	17	Hockey	Special preparatory	Technical	Above average	8.39	63.7	25.1	9.2	1.8	0.2	5.1	15.5	46	257	2	1.01	6.5	Negative	Negative	Negative	6.2	Negative	Norm	Negative	Negative	Yellow	Clear	Unit	4.6	2.8	82	328	81	52.6	19	18	19	49	8.8	0.98	2.66	3.6	0.74	1.62	16.4	3.4	99
2080	M	17	Fencing	Competitive (main)	Endurance	High	5.34	56.4	33.1	7.9	2.2	0.4	4.99	14.6	42.8	209	4	1.02	5	25	Negative	Negative	4.8	Negative	Norm	Negative	Negative	Yellow	Clear	Unit	6.9	2	76	278	70	44.9	22.1	14.8	9	46	16.3	1.23	2.44	3.7	0.61	1.07	13.2	4.6	99
3470	F	18	Underwater sports	Competitive (main)	Technical	Moderate	7.1	43.3	41.8	9.4	4.8	0.7	4.42	12.7	36.9	190	4	1.015	6.5	100	Negative	Negative	5.1	Negative	Norm	Negative	Negative	Yellow	slightly cloudy	A lot of	3.6	2	71	288	63.8	43.2	14.6	8.2	13	56	27.8	1.28	2.34	5.4	0.54	1.86	18.25	12.3	99
3402	F	17	Fencing	Competitive (main)	Technical	Moderate	6.06	48.5	37.6	10.1	3.1	0.7	4.39	12.4	36.3	194	5	1.025	5	Negative	Negative	0.25	5.1	Negative	Norm	Negative	Negative	Yellow	Clear	Moderate	5.6	0.8	67	320	66	44.3	18	9	12	43	40.6	1.37	2.63	3.3	0.39	1.67	10.7	14.6	99
2844	M	18	Football	Competitive (main)	Speed-strength	Moderate	4.97	51.7	36.6	10.1	1.4	0.2	5.22	14.3	42.1	208	6	1.02	5	Negative	Negative	Negative	Norm	Negative	Norm	Negative	Negative	Yellow	Clear	Few	6.4	1.2	93	369	73.2	52.1	22.8	11.9	11	78	9.1	1.13	2.4	3.87	0.47	1.69	15.47	5.3	99
1718	M	27	Fencing	General preparatory	Technical	Moderate	6.01	58.7	30	9.2	1.8	0.3	5.19	14.9	44	233	5	1.02	6	Negative	Negative	Negative	6.4	Negative	Norm	Negative	Negative	Yellow	Clear	Unit	5.4	1.5	90	277	65	43.9	16	16	15	43	5.2	1	2.51	3.7	0.71	1.09	8.7	3.2	99
1533	M	73	Sports of the deaf	Special preparatory	Psycho-emotional	Moderate	9.65	66.9	24.5	8.3	0.2	0.1	5.44	15.7	46.5	190	15	1.025	5	500	Negative	Negative	6.1	Negative	Norm	Negative	25	Yellow	Clear	Moderate	8.1	2.9	98	371	77	43.3	17	17	27	63	11.8	0.94	2.64	6.5	2.49	1.31	16.5	5.7	99
1499	F	14	Taekwondo	Special preparatory	Speed-strength	Moderate	4.9	52.5	36.3	8.2	2.4	0.6	4.36	13.2	38.7	247	8	1.01	6	Negative	Negative	Negative	4.7	Negative	Norm	Negative	Negative	Yellow	slightly cloudy	Unit	5.8	1.4	69	318	71.2	54.3	19.6	17.3	12	72	10.2	1.37	2.5	5.15	0.41	2.71	19.71	5.5	99
1483	M	16	Bullet shooting	Special preparatory	Speed-strength	Moderate	5.34	39.8	36.5	18.2	5.1	0.4	5.06	15.3	45.1	256	7	1.02	5	Negative	Negative	Negative	Norm	Negative	Norm	Negative	Negative	Yellow	Clear	A lot of	6.9	1.2	70	382	71.8	48.7	30.9	17.6	10	57	11.5	1.35	2.36	4.34	0.59	1.41	15.5	6	99
842	M	20	Luge	General preparatory	Strength Endurance	Moderate	4.99	33.7	50.1	13	3	0.2	5.08	14.8	42.2	228	2	1.02	6	Negative	Negative	Negative	4.9	Negative	Norm	Negative	Negative	Yellow	Clear	Unit	4.5	2.3	77	348	74	57.2	29	22	16	61	12.7	1.11	2.68	4.4	1.25	1.35	26.4	6.1	99
478	M	21	Taekwondo	Special preparatory	Endurance	Moderate	4.78	52.1	36	9.6	2.1	0.2	5.01	15	45.4	178	2	1.025	5	Negative	Negative	0.25	Norm	0.5	Norm	Negative	Negative	Yellow	Clear	Unit	7.4	3.2	116	464	71.9	54.2	23.8	26.4	20	27	32.8	1.2	2.53	3.28	0.44	1.15	12.6	15.6	99
414	F	15	Tennis	Special preparatory	Technical	Moderate	6.89	70.4	23.1	5.1	1.3	0.1	4.55	12.9	38.8	211	6	1.025	5	Negative	Negative	Negative	6.1	Negative	Norm	Negative	Negative	Yellow	Clear	Moderate	8	1.2	81	310	66	42.5	46	28	11	48	5.8	1.53	2.78	5.1	0.65	2.24	13.8	3.6	99
1392	M	17	Hockey	Special preparatory	Technical	Above average	5.35	41.2	44.9	10.1	3.4	0.4	5.05	13.5	40.9	204	3	1.015	6.5	Negative	Negative	Negative	Norm	Negative	Norm	Negative	Negative	Yellow	Clear	Unit	6.4	2.4	93	388	74	51.7	24	18	16	39	13.8	1.24	2.65	6	0.74	1.44	15.3	4	98
731	M	23	Bobsled	Special preparatory	Strength Endurance	Above average	4.36	50.3	34.6	7.8	7.1	0.2	4.54	13.4	40.7	201	7	1.025	5	Negative	Negative	Negative	Norm	Negative	Norm	Negative	Negative	Yellow	Clear	Unit	8.2	1.7	114	363	76	54.4	29.3	23	11	52	9.2	1.38	2.22	3.8	0.43	0.83	13.45	5.7	98
630	M	23	Fencing	General preparatory	Endurance	Above average	4.76	44.2	40.5	12.2	2.9	0.2	4.65	13.9	41.2	200	6	1.025	5	Negative	Negative	Negative	Norm	Negative	Norm	Negative	Negative	Yellow	Clear	Unit	6.3	1.8	87	264	63	42.7	23	24	12	35	11.9	1.01	2.61	4.7	0.54	0.95	18.6	6.6	98
1751	M	17	Hockey	Special preparatory	Technical	High	6.52	46.5	39.7	11.7	1.8	0.3	5.82	16.1	46.9	187	4	1.02	5	Negative	Negative	Negative	6	Negative	Norm	Negative	Negative	Yellow	Clear	Unit	6	2.5	71	430	76	53.6	20	16	27	66	6.8	0.99	2.52	4.1	0.91	1.36	11.9	3.8	98
1422	M	17	Snowboard	General preparatory	Strength Endurance	High	9.01	65.2	23.9	8.9	1.8	0.2	4.83	14.5	41.8	275	4	1.01	5	25	Negative	Negative	Norm	Negative	Norm	Negative	Negative	Yellow	Clear	Unit	6.4	1.4	77	349	73	42.7	28	18	15	66	10	1.44	2.34	2.8	0.44	1.15	17.3	6.1	98
1357	M	17	Skating	Competitive (main)	Endurance	High	6.1	56.5	31.5	10.2	1.6	0.2	5.02	15.1	43	177	3	1.01	7	Negative	Negative	Negative	5.7	Negative	Norm	Negative	Negative	Yellow	Clear	Unit	4.8	1.2	85	455	62	55.2	21	18	13	56	13.1	0.85	2.38	3.2	0.48	1.17	14.4	9.4	98
1221	M	19	Water skiing	Competitive (main)	Psycho-emotional	High	5.75	50.9	36.5	9.9	2.4	0.3	5.07	15.1	45.1	235	12	1.015	6.5	25	Negative	0.25	Norm	Negative	Norm	Negative	Negative	Yellow	Clear	Unit	5.2	2.2	99	277	72	43	24	19	15	72	9.2	1.15	2.55	4.2	0.66	1.35	15.6	6.2	98
796	M	25	Hockey	Competitive (main)	Speed-strength	High	10.21	59.2	28.6	11.1	0.9	0.2	4.9	14.3	42.4	342	4	1.025	6	Negative	Negative	Negative	Norm	Negative	Norm	Negative	Negative	Yellow	Clear	Few	5.4	1.8	106	395	81	48.2	44.3	22.1	26	60	10.8	1.21	2.66	4.6	0.38	1.65	21.2	3.9	98
544	M	25	Bobsled	General preparatory	Strength Endurance	High	5.83	55.5	33.8	7.9	1.9	0.9	5.6	16.3	46.3	186	3	1.015	5	Negative	Negative	Negative	5.5	Negative	Norm	Negative	Negative	Yellow	Clear	Few	7	1.4	99	71	66	44.9	15	25	15	48	11.8	0.84	2.56	3.7	1.99	1.57	12.8	8.4	98
458	M	26	Kickboxing	Competitive (main)	Technical	High	4.67	55.7	33.4	9.4	0.6	0.9	4.85	14.2	41.9	248	14	1.02	5	Negative	Negative	Negative	5.3	Negative	Norm	Negative	Negative	Yellow	Clear	Unit	8.5	1.8	93	479	79	53.7	34	27	44	40	24.6	1.16	2.59	4	0.58	1.59	21.2	11.3	98
234	M	20	Bench shooting	Special preparatory	Technical	High	5.29	59.7	30.1	6.6	3.2	0.4	5.6	16.1	45.6	193	5	1.015	7	Negative	Negative	Negative	5.2	Negative	Norm	Negative	Negative	Yellow	Clear	Moderate	5.1	2.3	92	519	69.2	54.3	21.4	33.9	29	34	14	1.04	2.46	5.75	1.15	0.95	21	6.1	98
3595	F	17	Football	General preparatory	Technical	Moderate	5.63	58.1	31.4	8.2	2.1	0.2	3.91	11.5	34.5	206	17	1.015	6	Negative	Negative	Negative	Norm	Negative	Norm	Negative	Negative	Yellow	Clear	Moderate	6.4	2.1	57	276	81	55.9	22	7	18	62	8.6	0.9	2.81	4.8	0.48	1.73	11.4	5.1	98
3577	M	16	Archery	Competitive (main)	Technical	Moderate	6.97	56.4	31.6	10.6	1.3	0.1	5.29	14.8	41.9	269	3	1.025	5	Negative	Negative	0.25	5.6	Negative	Norm	Negative	Negative	Yellow	Clear	Unit	4.6	1.3	65	484	77	52.8	13	7	13	45	14.4	1.4	2.59	4.7	0.7	1.63	13.4	10.1	98
3288	M	18	Football	Competitive (main)	Speed-strength	Moderate	5.34	49.6	38.6	8.4	2.8	0.6	5.07	14.7	41.4	292	4	1.02	5	Negative	Negative	Negative	5.2	Negative	Norm	Negative	Negative	Yellow	Clear	Moderate	4.9	1	93	345	69.8	51.3	15.8	9.7	12	59	10.9	1.05	2.42	3.75	0.51	1.46	14.54	6	98
3049	F	17	Judo	Competitive (main)	Technical	Moderate	9.35	71.7	16.1	7.8	4.2	0.2	4.4	13.1	39.5	389	8	1.02	6	500	Negative	Negative	5.5	Negative	Norm	17	Negative	Yellow	Clear		2.7	2.1	67	247	68	43.1	20	11	14	58	10.8	1	2.54	4.1	0.97	1.34	24.4	6.7	98
3025	F	16	Tennis	Special preparatory	Technical	Moderate	6.44	57.5	32.1	7.6	2.3	0.5	4.64	12.9	37.2	293	4	1.015	6	Negative	Negative	Negative	5.3	Negative	Norm	Negative	Negative	Yellow	Clear	Moderate	4.9	1.9	53	204	63	41.8	18	11	10	74	7.6	1.13	2.56	5.7	0.75	1.6	13.9	4.4	98
2251	F	14	Tennis	Special preparatory	Technical	Moderate	6.85	63.2	24.8	10.7	1.2	0.1	4.27	12.2	36.8	324	6	1.01	6.5	Negative	Negative	Negative	Norm	Negative	Norm	Negative	Negative	Yellow	Clear	A lot of	5.6	1	73	352	75	51	23.2	14	13	35	7.7	1.45	2.4	4.89	0.58	2.28	12.37	4.1	98
1303	M	36	Sports of the deaf	General preparatory	Speed-strength	Moderate	5.23	48	40.5	10.1	0.8	0.6	4.92	14.2	43.3	318	15	1.02	5	Negative	Negative	Negative	5.42	Negative	Norm	Negative	10	Yellow	Clear	Few	6.4	1.4	69	233	76	44.2	23.7	18.2	53	55	12	1.18	2.56	5.5	0.53	1.44	20.8	3.1	98
574	M	18	Skating	Competitive (main)	Speed-strength	Moderate	8.31	51.5	29.7	10.8	7.3	0.7	5.17	15	44.2	287	8	1.01	6	Negative	Negative	Negative	5.3	Negative	Norm	Negative	Negative	Yellow	Clear	Unit	4.9	1.1	86	249	63	41.6	38	25	16	95	6.3	1.27	2.23	5	0.96	1.25	9.5	4	98
488	M	35	Sports of the deaf	Recovery	Speed-strength	Moderate	7.12	56	29.6	12.6	1.5	0.3	5.32	15.9	44.6	263	7	1.015	5	100	Negative	Negative	Norm	Negative	Norm	Negative	150	Yellow	Clear	Unit	4.9	2.3	98	265	76	41.2	19	26	23	115	8	0.96	2.49	4	1.61	0.75	14.9	4	98
2354	F	17	Freestyle	Special preparatory	Complex-coordinating	Above average	7.8	58.5	32.4	7.8	1.2	0.1	4.64	13.3	40.3	378	3	1.025	5	25	Negative	Negative	Norm	Negative	Norm	Negative	Negative	Yellow	Clear	Moderate	3.4	1.7	63	249	74	57.5	18.9	13.4	14	52	29.8	1.65	2.64	4.5	0.7	2.65	21.3	15.5	97
1224	M	17	Hockey	Special preparatory	Speed-strength	Above average	5.74	55.1	29.3	12	3.3	0.3	5.52	16.1	47.7	201	3	1.02	5	Negative	Negative	Negative	Norm	Negative	Norm	Negative	Negative	Yellow	Clear	Unit	6.9	2	70	332	78	52.8	25	19	20	44	11.2	0.82	2.63	4.2	0.55	1.55	14.6	6.2	97
1161	M	19	Sports acrobatics	Competitive (main)	Complex-coordinating	High	7.79	59.1	23	13.7	4.1	0.1	5.15	15.1	43.2	217	3	1.015	6	Negative	Negative	Negative	5	Negative	Norm	Negative	Negative	Yellow	Clear	Few	6.8	1.7	113	375	77	54.2	18.1	19.3	10	41	14.9	1.31	2.25	3.1	0.84	1.53	18.5	8.3	97
1069	M	18	Football	Special preparatory	Endurance	High	4.65	58.2	26.9	12.3	2.2	0.4	4.77	13.3	39.1	222	5	1.015	5	Negative	Negative	Negative	Norm	Negative	Norm	Negative	Negative	Yellow	Clear	Unit	5.8	1.6	67	285	77	52.2	24	20	15	50	6.9	1.46	2.51	3.5	0.64	1.15	14	4.4	97
1028	M	21	Archery	Competitive (main)	Psycho-emotional	High	6.55	66.6	24.1	8.5	0.6	0.2	5.34	16	49.2	236	2	1.02	5	Negative	Negative	Negative	5.33	Negative	Norm	Negative	Negative	Yellow	Clear	Unit	2.8	4.4	76	376	69	47.4	11.2	20.2	20	41	11.8	1.23	2.53	3.7	1.33	0.86	10.8	3.7	97
10	F	18	Curling	Competitive (main)	Technical	High	6.85	56.2	33	8.6	1.8	0.4	4.6	12.5	38	148	5	1.02	5	Negative	Negative	Negative	Norm	Negative	Norm	Negative	Negative	Yellow	Clear	A lot of	8.7	1.4	95	328	74	40.3	264.1	92.7	13	48.4	19.7	1.09	2.42	4.8	1.16	1.85	16	2.9	97
2759	M	16	Modern pentathlon	Special preparatory	Endurance	Low	5.74	49.2	32.8	9.6	7.7	0.7	5.1	15.7	45.1	296	2	1.015	8	Negative	Negative	Negative	Norm	Negative	Norm	Negative	Negative	Yellow	Clear	Unit	5.3	2.4	55	232	73	44.7	19	12	13	33	12.6	1.11	2.42	2.8	0.52	1.23	17.9	6.9	97
322	M	33	Sports of the deaf	Recovery	Technical	Low	6.14	53.9	36	9.1	0.8	0.2	5.54	15.8	44.9	288	4	1.015	6.5	Negative	Negative	Negative	Norm	Negative	Norm	Negative	Negative	Yellow	Clear	Unit	5.8	1.9	77	360	80	56.5	19	30	29	50	10.2	1.17	2.59	5.9	1.36	1.12	21.7	1.6	97
3610	F	17	Football	General preparatory	Technical	Moderate	4.21	44.9	36.6	12.8	5.2	0.5	4.21	11.9	37.1	187	6	1.01	6	Negative	Negative	Negative	4.67	Negative	Norm	Negative	Negative	Yellow	Clear	A lot of	4.8	1.7	65	215	74	48.2	19.2	6.5	8	58	8.4	1.08	2.64	5	0.54	2.02	8	2.6	97
3014	F	17	Taekwondo	General preparatory	Strength Endurance	Moderate	7.96	65.1	26.1	6.7	1.8	0.3	4.41	12.3	37.8	285	10	1.01	5	Negative	Negative	Negative	5.7	Negative	Norm	Negative	Negative	Yellow	Clear	Moderate	2.6	1.8	61	248	81	59.3	18	11	31	41	5.6	1.17	2.74	5.3	0.92	2.71	6.1	3.4	97
2754	M	24	Luge	Special preparatory	Strength Endurance	Moderate	5.74	41.1	47.7	8.4	2.1	0.7	5.12	15.7	44.3	335	12	1.015	7	Negative	Negative	Negative	Norm	Negative	Norm	Negative	Negative	Yellow	Clear	Unit	3.5	1.2	75	329	77	52.9	19	12	15	56	9	1.09	2.62	3.9	1.72	0.82	14	4.8	97
2314	M	18	Archery	General preparatory	Technical	Moderate	5.14	58.5	31.3	8	1.6	0.6	4.83	14.3	42	248	4	1.015	6	Negative	Negative	Negative	5.48	Negative	Norm	17	Negative	Yellow	Clear	A lot of	5.4	2	83	292	73	43.5	15.8	13.7	21	49	7.3	1.38	2.55	3.7	0.47	1.33	10.2	3.9	97
2217	M	19	Luge	Special preparatory	Technical	Moderate	5.58	57.2	27.6	11.1	3.6	0.5	5.61	15.1	44.6	206	2	1.02	5	25	Negative	Negative	5.8	Negative	Norm	Negative	Negative	Yellow	Clear	Unit	6.4	1.7	85	297	71	51	20	14	9	33	11.2	0.99	2.53	4.3	1.1	1.88	14.6	7	97
1709	M	18	Luge	Competitive (main)	Speed-strength	Moderate	7.24	38.3	51.1	9.1	1.2	0.3	5.49	16.5	47.2	276	4	1.025	5	Negative	Negative	Negative	6.1	Negative	Norm	Negative	Negative	Yellow	Clear	Unit	6.5	2.4	92	434	76	55.1	14	16	22	50	15.8	1.03	2.87	3.3	0.59	1.08	22.4	6.6	97
1334	M	23	Sports of the deaf	General preparatory	Speed-strength	Moderate	7.44	61	29.8	7.7	1.2	0.3	5.53	15.5	46	244	2						4.4								4.4	2.8	65	369	80	56.8	19	18	23	55	35.6	1.21	2.71	3.5	0.76	1.22	32.9	12.9	97
698	M	50	Golf	Competitive (main)	Technical	Moderate	7.58	52.8	32.2	12.1	2	0.9	5.48	16.3	48.3	217	3	1.025	5	Negative	Negative	Negative	Norm	Negative	Norm	Negative	10	Yellow	Clear	Unit	6.6	1.2	62	324	79	44.6	14	23	27	33	7.6	1.03	3.26	5.1	1.01	0.99	15.8	3.7	97
538	M	20	Archery	Special preparatory	Technical	Moderate	6.29	61.1	27.8	8.1	2.4	0.6	4.99	14.7	43.8	194	2	1.025	6	Negative	Negative	Negative	5.18	Negative	Norm	Negative	Negative	Yellow	Clear	Unit	4.9	1.9	68	286	65	43.8	15.3	25.4	24	50	9.3	1.39	2.75	3.6	1	1.46	14.5	3.5	97
395	F	19	Archery	Special preparatory	Technical	Moderate	8.72	60.4	31.2	6.9	1.3	0.2	4.46	13	39.1	311	12	1.01	7	500	Negative	0.25	5.9	Negative	Norm	Negative	50	Yellow	Clear		4	1.3	63	287	65	44.3	16	28	24	53	7.2	1.18	2.42	6.1	0.65	1.48	12.9	4.6	97
181	M	27	Bobsled	General preparatory	Endurance	Moderate	7.05	56.9	31.6	8.8	2.6	0.1	5.18	14.1	41.9	220	18	1.02	5	Negative	Negative	Negative	5.4	Negative	Norm	Negative	10	Yellow	Clear	Few	6.8	1.1	107	453	74	44.3	46	37	10	52	2.4	1.25	2.67	4.1	3.85	0.91	14.5	2.9	97
164	M	17	Judo	General preparatory	Endurance	Moderate	6.96	51.8	34.3	7.8	5.5	0.6	5.23	155	43.2	56	5	1.02	5	Negative	Negative	Negative	6.1	Negative	Norm	Negative	Negative	Yellow	Clear	Unit	4.5	2.2	82	392	81	59.3	37	38	22	66	34.1	1.13	2.75	4.5	1.19	0.94	15.6	15.4	97
3160	F	23	Curling	Competitive (main)	Technical	Moderate	5.41	51	37.7	7.8	3.1	0.4	4.28	12.3	37.3	245	2	1.03	5	Negative	Negative	0.25	4.8	Negative	Norm	17	Negative	Yellow	Clear	Entirely	4.7	1.4	98	236	69	38.3	18.8	10.1	13	83.5	8.3	1.16	2.34	5.1	0.51	2.16	28.6	4.3	96.5
2523	M	16	Hockey	Special preparatory	Endurance	Above average	7.02	48.3	42.7	7.1	1.6	0.3	5.19	15.1	43.6	251	4	1.02	6	Negative	Negative	Negative	Norm	Negative	Norm	17	Negative	Yellow	Clear	Unit	5.8	1.5	87	401	75	53.8	24	13	21	49	12.1	1.13	2.61	5.1	0.71	1.87	16.1	6.7	96
3211	M	20	Skiing	Special preparatory	Speed-strength	High	6.69	56.8	30.5	8.7	3.1	0.9	4.83	15	43.6	224	2	1.01	8	Negative	Negative	Negative	5.6	Negative	Norm	Negative	Negative	Yellow	Clear	Few	4.6	1.6	71	241	69	44.8	17	10	16	50	9.8	1.21	2.55	4.5	1	1.14	13.2	6.1	96
3151	F	17	Freestyle	General preparatory	Endurance	High	5.18	53.3	35.5	10	0.8	0.4	5.22	14.7	44.2	195	5	1.02	5	Negative	Negative	Negative	5.49	Negative	Norm	Negative	Negative	Yellow	Clear	Moderate	3	2.6	81	364	77	57.2	17.2	10.2	15	72	10.6	1.38	2.6	5.3	1.66	1.13	30.3	4.6	96
3095	M	15	Luge	Competitive (main)	Strength Endurance	High	8.24	51.6	33	10.9	4.1	0.4	5.56	15.4	45.9	198	2	1.025	5	Negative	Negative	Negative	Norm	Negative	Norm	Negative	10	Yellow	Clear	Moderate	4.4	1.8	86	397	75	44.9	15.7	10.7	11	40	17.5	1.33	2.51	3.6	1.42	1.32	27.8	9.2	96
501	M	22	Universal Combat	General preparatory	Endurance	High	7.54	61.7	23.6	13.1	1.2	0.4	5.51	16	44.8	193	4	1.02	6	Negative	Negative	Negative	Norm	Negative	Norm	Negative	Negative	Yellow	Clear	Unit	7.1	1.9	85	445	70	43.3	28	26	13	62	9.2	1.13	2.58	3.2	1.26	1.1	15.5	5.5	96
228	M	46	Sports of the deaf	Competitive (main)	Speed-strength	High	6.82	51.2	36.4	7	4.8	0.6	4.94	15.2	45.2	163	6	1.005	6.5	Negative	Negative	Negative	5.8	Negative	Norm	Negative	Negative	Yellow	Clear	Unit	5.4	1.9	85	252	83	45	38	34	13	80	13.1	1.02	2.73	5.1	0.68	1.13	21.2	6.1	96
3574	M	16	Bullet shooting	Special preparatory	Endurance	Low	6.22	57.1	33	9	0.6	0.3	4.94	14.7	41.8	179	3	1.02	6	Negative	Negative	Negative	Norm	Negative	Norm	Negative	Negative	Yellow	Clear	Unit	4.4	3.2	81	356	79	54.5	17.9	7.1	11	45	21	1.27	2.17	4.1	0.73	1.8	24.4	10	96
3591	M	17	Snowboard	General preparatory	Endurance	Moderate	8.57	59.4	24.2	14.1	2.2	0.1	5.26	15.4	44.8	175	3	1.02	6	Negative	Negative	0.25	4.9	Negative	Norm	Negative	25	Yellow	Clear	Unit	6.2	1.8	86	355	73	42.6	18	7	14	63	15.3	1.21	2.57	3.2	0.41	1.23	16.9	9.4	96
3444	F	17	Handball	Competitive (main)	Endurance	Moderate	7.11	56.1	30.1	12	1.4	0.4	4.01	11.5	35.6	263	6	1.02	6	Negative	Negative	Negative	Norm	Negative	Norm	Negative	10	Yellow	Clear	A lot of	7.3	1.6	68	181	67	43.2	10.9	8.7	10	49	13.6	1.58	2.56	2.8	0.54	1.29	14.6	4.2	96
3406	F	15	Trampolining	Special preparatory	Complex-coordinating	Moderate	6.97	58.2	27.8	13.3	0.6	0.1	4.42	12.7	38.3	255	5	1.01	5	Negative	Negative	Negative	Norm	Negative	Norm	Negative	Negative	Yellow	Clear	Moderate	4.3	1.6	69	379	71	51	19	9	11	81	18.2	1.03	2.47	6.2	0.59	1.92	29.1	8.5	96
3274	M	18	Golf	General preparatory	Endurance	Moderate	4.28	59.4	27.8	10.7	1.9	0.2	5.05	13.9	41.1	198	2	1.02	5	Negative	Negative	Negative	6.02	Negative	Norm	Negative	Negative	Yellow	Clear	Moderate	3.5	1.8	75	355	77	48.2	14.7	9.8	15	79	12.2	1.55	2.54	3.6	0.8	1.1	18.5	6.4	96
3108	M	21	Sports of the deaf	General preparatory	Technical	Moderate	7.58	55.6	28.8	10.9	4.2	0.5	5.31	15.1	45.4	216	4	1.02	7	Negative	Negative	Negative	4.8	Negative	Norm	Negative	Negative	Yellow	Clear	A lot of	5.4	2.5	87	311	78	50.4	18	10.6	18	107	6.7	1.45	2.41	4.7	1.61	1.32	14.7	2.3	96
2920	F	16	Handball	Competitive (main)	Speed-strength	Moderate	6.23	50.9	38.7	8.5	1.6	0.3	4.37	12.8	39.9	223	7						5.23								4.9	1.9	64	211	73	47.9	53	11.4	10	62	13.4	1.44	2.64	4.2	0.41	1.9	48.6	4.1	96
2874	F	16	Archery	Competitive (main)	Psycho-emotional	Moderate	10.06	67.6	25	6	1.2	0.2	4.02	12.1	35.2	309	20	1.015	8	Negative	Negative	Negative	Norm	Negative	Norm	Negative	Negative	Yellow	Clear	Moderate	2.4	1.7	51	268	83	47.6	21.4	11.7	16	43	8.8	1.35	2.62	6	0.79	2.3	11.5	5.3	96
1913	M	18	Hockey	Competitive (main)	Technical	Moderate	9.23	62.5	26.5	8	2.9	0.1	5.26	15.7	46.8	223	6	1.025	6	Negative	Negative	Negative	Norm	Negative	Norm	Negative	Negative	Yellow	Clear	Few	7.4	1.8	95	398	73	54.1	21.4	15.1	14	52	17.1	1.53	2.62	4.8	0.64	1.43	17.3	8.9	96
1710	M	19	Snowboard	General preparatory	Strength Endurance	Moderate	5.67	45.8	42.9	9.5	1.4	0.4	5.42	15.3	47.6	261	2	1.025	5	Negative	Negative	Negative	5.2	Negative	Norm	Negative	Negative	Yellow	Clear	Unit	5.1	2.2	86	376	73	42.1	14	16	15	56	7.4	1.02	2.38	4.2	1.17	1.07	19.1	4.1	96
1324	M	17	Judo	Competitive (control and preparatory)	Technical	Moderate	7.54	51.4	35.1	10.5	2.7	0.3	5.37	13.8	41.2	224	5	1.02	6	Negative	Negative	0.25	Norm	Negative	Norm	Negative	10	Yellow	Clear	Unit	5.8	1.7	111	260	80	55.3	18	18	19	71	13.9	0.83	2.52	3.4	0.51	1.16	18.7	8.4	96
1213	M	26	Hockey	General preparatory	Speed-strength	Moderate	6.75	49.9	33.2	11.3	5.2	0.4	5.53	16.4	45.8	183	5	1.02	5	Negative	Negative	Negative	Norm	Negative	Norm	Negative	Negative	Yellow	Clear	Unit	5.2	1.5	81	309	75	50.7	23	19	20	35	13.1	1	2.63	4.1	0.81	1.36	18.5	7.2	96
963	M	17	Hockey	Special preparatory	Technical	Moderate	8.17	54.9	31.9	10	3.1	0.1	5.39	16.4	47.1	220	3	1.015	6.5	Negative	Negative	Negative	Norm	Negative	Norm	Negative	Negative	Yellow	Clear	Unit	6.5	1.8	72	323	74	44	27	21	14	57	16.7	1.07	2.56	4.6	1.15	1.31	28.2	8.1	96
936	M	17	Hockey	Competitive (main)	Speed-strength	Moderate	8.38	61.7	25.8	9.8	2.3	0.4	5.44	15.9	48	275	3	1.015	5	Negative	Negative	Negative	5.9	Negative	Norm	Negative	Negative	Yellow	Clear	Unit	7	1.9	103	410	77	54.3	20	21	21	47	16.5	1.13	2.59	4	1.04	1.78	26.7	9.7	96
712	M	21	Tennis	Competitive (main)	Endurance	Moderate	5.27	54.3	33.4	10.2	1.9	0.2	4.93	14.4	42.2	212	3	1.015	7	25	Negative	Negative	Norm	Negative	Norm	Negative	Negative	Yellow	Clear	Unit	5.4	3.1	77	284	63	43	23	23	13	72	9.1	1.11	2.43	3.5	0.19	3.26	10.3	6.5	96
650	M	17	Judo	Recovery	Strength Endurance	Moderate	8.83	50.9	38.3	8.2	2.4	0.2	5.2	15	43.1	212	2	1.02	6	Negative	Negative	Negative	Norm	Negative	Norm	17	Negative	Yellow	Clear	Unit	4.1	1.9	89	261	73	55	33	24	21	53	6.6	1.06	2.57	3.1	0.65	1.39	10.1	4.5	96
617	M	28	Bobsled	General preparatory	Speed-strength	Moderate	4.81	46.9	35.6	12.9	4.2	0.4	5	15.3	43.8	217	3	1.02	6	Negative	Negative	Negative	5.9	Negative	Norm	Negative	Negative	Yellow	Clear	Unit	4.6	1.6	101	51	62	42.1	14	24	15	47	7.1	0.8	2.55	5.1	1.92	1.17	16.5	4.6	96
429	M	19	Freestyle	Recovery	Endurance	Moderate	6.26	58.7	27	12.3	1.4	0.6	5.34	15.2	44.9	282	5	1.01	7	Negative	Negative	Negative	Norm	Negative	Norm	Negative	Negative	Yellow	Clear	Moderate	4.2	1.6	79	398	79	50.7	21.7	27.3	29	38	38.9	1.33	2.57	4.4	0.54	1.16	28.9	8.3	96
338	M	18	Fencing	General preparatory	Technical	Moderate	6.28	41.5	41.9	12.3	4	0.3	5.11	15.3	44.6	190	4	1.025	5	Negative	Negative	Negative	Norm	Negative	Norm	Negative	10	Yellow	Clear	Unit	7.3	1.5	94	493	75	63.7	54	30	19	72	9.5	1.34	2.92	4.6	0.72	1.24	27.1	6.1	96
311	M	26	Archery	Competitive (main)	Technical	Moderate	4.58	64.8	22.1	10.5	2.4	0.2	5.32	15.5	45	178	3	1.02	5	Negative	Negative	Negative	Norm	Negative	Norm	Negative	Negative	Yellow	Clear	Few	5.6	1.9	78	253	67	42.7	18.3	30.5	19	44	23.5	1.31	2.64	3.8	1.5	1.16	24	5.9	96
2422	M	16	Modern pentathlon	Competitive (main)	Endurance	Moderate	6.73	52.9	29.3	11.9	5.5	0.4	5.16	14.4	43	226	5	1.02	5	Negative	Negative	Negative	5.7	Negative	Norm	Negative	Negative	Yellow	Clear	Unit	4.8	2.2	53	280	80	54.3	16	13	11	26	8.5	1.14	2.41	4.2	1.48	1.4	10.4	4.3	96
1748	M			Consultation													4	1.025	5		Negative	Negative	Norm	Negative	Norm	17	Negative	Yellow	Clear	Few	4.5	1.39	61	367	82	59.5	20	16	17	69	10	1.3	2.8	3.6	0.92	1.57	13.6	5	96
61	M	19	Bench shooting	General preparatory	Technical	Moderate	6.59	53.4	35.8	7.9	2.6	0.3	5.73	16.1	46.8	213	5	1.01	7	Negative	Negative	Negative	Norm	Negative	Norm	Negative	Negative	Yellow	Clear	Unit	5.7	1.7	110	538	74	58.3	26.8	50.9	52	44.7	16.2	0.94	2.55	6.7	1.97	0.82	24.2	5.6	95.43
1655	M	18	Tennis	End of recovery period	Speed-strength	Above average	6.19	48	37.5	11.3	2.7	0.5	5.57	16.9	47.5	230	2	1.02	5	Negative	Negative	Negative	Norm	Negative	Norm	Negative	Negative	Yellow	Clear	Unit	7.9	1.8	117	502	75	51	18.5	16.7	15	46	9.3	1.45	2.59	4.8	2.91	0.94	13.8	4.6	95
1257	M	15	Hockey	Competitive (main)	Speed-strength	Above average	5	53.8	34.4	9.4	1.8	0.6	5.19	14.4	40.2	176	3	1.02	6	Negative	Negative	Negative	Norm	Negative	Norm	Negative	Negative	Yellow	Clear	Unit	6.5	1.7	90	565	71	54.2	55	19	10	22	21.2	1.13	2.58	4.6	0.73	0.91	38.9	9.9	95
3624	F	32	Sports of the deaf	Special preparatory	Technical	High	9.08	67.6	22	9	1	0.4	4.45	12.2	36.9	190	4	1.025	5	Negative	Negative	Negative	5.9	Negative	Norm	Negative	10	Yellow	Clear	Moderate	3	2.4	70	283	69	40.7	15	6	11	98	3.5	0.71	3.26	3.9	0.79	1.76	12.3	2.2	95
2223	M	28	Horseback Riding	Competitive (main)	Speed-strength	High	8.86	54.9	34.8	7.2	2.8	0.3	5.18	15.3	43.1	235	6	1.02	7	Negative	Negative	Negative	5.4	Negative	Norm	Negative	10	Yellow	Clear	Few	4.5	1.3	82	362	74	51.6	20.9	14	34	22	15.3	1.2	2.61	4.9	0.88	1.53	39.8	4.2	95
1989	F	18	Fencing	Competitive (main)	Endurance	High	5.92	45.2	38	11.8	4.7	0.3	4.39	11.4	36.5	254	6	1.01	7	Negative	Negative	Negative	5.6	Negative	Norm	Negative	Negative	Yellow	Clear	Moderate	4.2	1.4	69	286	70	50.3	21	15	8	65	13.2	1.17	2.47	4	1.11	1.06	4.3	8.2	95
63	M	32	Judo	Special preparatory	Speed-strength	High	7.87	49.4	36.1	8.9	5.1	0.5	5.26	15.2	44.7	255	5	1.025	5	Negative	Negative	Negative	Norm	Negative	Norm	Negative	Negative	Yellow	Clear	Few	6.8	1.5	107	378	74	50	24.9	50.8	31	58	10.9	1.2	2.57	4.2	0.9	1.13	12.8	5.9	95
612	M	24	Snowboard	General preparatory	Technical	Low	4.68	51.6	37.6	8.5	1.9	0.4	5.37	15.1	44.8	233	12	1.02	5	Negative	Negative	Negative	5.2	Negative	Norm	Negative	10	Yellow	Clear	Moderate	6.2	1	85	327	77.2	45	19.8	24.2	30	55	7.4	1.19	2.45	4.49	0.88	1.04	14.4	3.9	95
51	F	17	Judo	Competitive (main)	Endurance	Low	5.96	51	39.3	7.7	1.7	0.3	4.88	13.6	40.6	187	7	1.025	5	Negative	Negative	Negative	5.1	Negative	Norm	Negative	Negative	Yellow	Clear	Moderate	4	2.4	63	320	67	37.9	49	53	38	54	10.2	1.22	2.66	5.8	1.28	1.55	25	3.3	95
3628	F	16	Football	Competitive (main)	Endurance	Moderate	5.4	39.9	39.7	13.8	6.2	0.4	4.1	12	35.9	190	8	1.01	6	Negative	Negative	Negative	5	Negative	Norm	Negative	Negative	Yellow	Clear	A lot of	4.7	2.3	61	221	71	54.3	18	6	8	53	11	1.13	2.62	4.2	0.36	1.72	8.9	6	95
3542	F	17	Football	General preparatory	Endurance	Moderate	5.68	59.6	26.2	12.7	1.1	0.4	4.35	11.3	36.2	304	13						5.34								6	1.9	74	315	73	48.5	15.3	7.7	8	46	10.8	1.26	2.63	4.5	0.57	1.46	9.2	3.2	95
3066	M	30	Skiing	Special preparatory	Endurance	Moderate	5.14	55.4	36.8	6.4	1	0.4	4.88	14.7	42.2	200	5	1.02	5	Negative	Negative	Negative	5.9	Negative	Norm	Negative	Negative	Yellow	Clear	Unit	6.8	1	111	383	70	41.6	23	11	11	96	11.8	0.98	2.49	5	0.7	1.43	24.7	6.7	95
2677	M	17	Luge	Competitive (main)	Technical	Moderate	7.52	53.4	38	5.2	3.1	0.3	5.2	15.3	45.7	228	3	1.02	6	25	Negative	Negative	5.7	Negative	Norm	Negative	Negative	Yellow	Clear	Unit	7.2	2.2	83	396	74	43.7	13	12	16	48	17.8	1.26	2.62	3.4	0.81	0.94	15.1	9.1	95
2525	F	14	Swimming	General preparatory	Strength Endurance	Moderate	7.44	56.8	32.5	9.7	0.7	0.3	4.59	12.5	38.4	278	7	1.02	6	Negative	Negative	Negative	Norm	Negative	Norm	Negative	Negative	Yellow	Clear	A lot of	5.1	1.9	63	222	76	53.1	24	13	10	57	8.4	1.28	2.57	4.1	0.47	1.84	21.2	5.9	95
2475	F	15	Bobsled	General preparatory	Speed-strength	Moderate	4.6	50.7	33.9	9.6	5.4	0.4	4.44	12.3	37.1	232	6	1.015	6	Negative	Negative	Negative	Norm	Negative	Norm	Negative	Negative	Yellow	Clear	A lot of	8.4	2	75	371	73.2	53.6	19.3	13	10	59	9.3	1.36	2.5	4.79	0.62	1.43	15.9	4.7	95
1767	M	17	Swimming	General preparatory	Technical	Moderate	8.64	60.3	30.3	8.2	0.7	0.5	4.85	14.8	43.6	280	4	1.01	7	Negative	Negative	Negative	6	Negative	Norm	Negative	Negative	Yellow	Clear	Unit	4.5	1.7	73	231	78	53.6	22	16	22	87	6.3	1.38	2.61	3.9	0.69	1.41	15.4	4.4	95
1617	F	17	Football	Competitive (main)	Endurance	Moderate	6.17	57.3	34	7.8	0.6	0.3	4.46	13.6	39.7	275	5	1.015	6.5	25	Negative	Negative	4.6	Negative	Norm	Negative	10	Yellow	Clear	A lot of	4.1	2.1	60	307	72	52.9	29	17	12	39	4.4	1.16	2.79	4.7	0.57	2.65	18.4	4.1	95
1531	M	18	Tennis	General preparatory	Technical	Moderate	5.13	53.4	34.7	9.9	1.8	0.2	5.6	16.6	47.1	192	6	1.02	5	Negative	Negative	Negative	5.7	Negative	Norm	Negative	Negative	Yellow	Clear	Few	5.8	1.9	78	360	73	53	17	17	15	38	25.6	1.36	2.6	4.6	0.72	1.76	15.1	12.4	95
1463	M	17	Table tennis	Competitive (main)	Technical	Moderate	5.01	43.5	38.1	13.8	4	0.6	4.95	13.7	40.5	226	2	1.025	5	Negative	Negative	Negative	5.54	Negative	Norm	Negative	Negative	Yellow	Clear	Unit	5.7	2.5	65	254	78	47.8	25.7	17.9	19	53	12	1.54	2.47	3.4	0.36	1.18	15.7	3.8	95
1452	M	23	Snowboard	General preparatory	Speed-strength	Moderate	7.8	59.8	32.3	6.4	1.4	0.1	5.36	15.9	45	304	4	1.02	5	Negative	Negative	Negative	Norm	Negative	Norm	Negative	Negative	Yellow	Clear	Unit	4	2.2	79	371	76	47.2	15.8	17.9	18	73	7.9	1.39	2.81	5.5	1.59	1.34	18.7	2.5	95
1424	M			Special preparatory	Technical	Moderate	8.14	48.5	39.6	10.4	1.1	0.4	5.06	148	43.1	244	2	1.025	5		Negative	Negative	Norm	Negative	Norm	Negative	Negative	Yellow	Clear	Unit	5.3	1.17	72	524	70	55.8	29	18	13	68	6.6	1.1	2.65	4.1	0.53	2.14	10.7	3.9	95
1419	M	17	Rowing	Competitive (main)	Endurance	Moderate	4.05	41.5	46.4	7.4	4.2	0.5	4.76	13.7	41.1	157	3	1.015	7	Negative	Negative	Negative	Norm	Negative	Norm	Negative	Negative	Yellow	Clear	Unit	5.7	1.6	74	327	70	52.3	28	18	12	48	12.5	1	2.5	3.9	0.64	2.13	14.6	7.6	95
439	F	16	Tennis	Competitive (main)	Technical	Moderate	6.95	63.9	27.2	7.5	1.3	0.1	4.7	13.4	39.7	211	5	1.025	5	Negative	Negative	Negative	Norm	Negative	Norm	Negative	Negative	Yellow	Clear	Moderate	7.3	2.5	72	282	70	53.5	33.6	27.2	12	47	5.4	1.45	2.48	5.4	0.59	2.27	14.9	1.9	95
435	M	45	Sports of the deaf	Special preparatory	Speed-strength	Moderate	6.65	53.5	33.1	8.6	4.5	0.3	5.23	15.2	44.5	253	7	1.025	5	Negative	Negative	Negative	6.39	Negative	Norm	17	Negative	Yellow	Clear	Unit	6.8	1.5	76	372	65	41.7	18.5	27.2	57	39	21.9	0.75	2.38	5.8	3.7	0.92	23.2	4.3	95
339	M	19	Fencing	Competitive (main)	Technical	Moderate	6.25	49.9	37.4	10.9	1.6	0.2	5.68	15.9	44.2	225	3	1.025	5	Negative	Negative	Negative	Norm	Negative	Norm	Negative	Negative	Yellow	Clear	Unit	6.8	1.9	94	316	83	66.9	55	30	20	73	19.6	1.54	2.86	3.7	0.72	0.98	30.8	12.4	95
319	M	22	Bobsled	General preparatory	Speed-strength	Moderate	9.67	70.4	18.4	6.2	4.8	0.2	5.69	15.9	46.3	222	2	1.02	6.5	Negative	Negative	Negative	6.7	Negative	Norm	Negative	Negative	Yellow	Clear	Unit	6	2.4	88	341	74	43.3	20.1	30.1	28	32	16	1.03	2.03	4	1.47	0.88	9	7.4	95
206	M	19	Archery	Competitive (main)	Technical	Moderate	5.86	65.3	26.5	6	1.9	0.3	5.33	15.3	44.8	247	4	1.01	7	Negative	Negative	Negative	5.4	Negative	Norm	Negative	Negative	Yellow	Clear	Unit	4.9	1.7	91	377	62	44.7	27	35	19	57	10.8	0.93	2.39	4.4	0.46	1.85	15	7.3	95
207	M	22	Skating	Competitive (main)	Technical	Moderate	5.31	53.8	36	8.3	1.3	0.6	4.8	14.8	42.3	171	3	1.015	5	Negative	Negative	Negative	6.2	Negative	Norm	Negative	10	Yellow	Clear	Moderate	5.2	1.5	91	445	62	44.5	27	35	19	57	11.1	1.02	2.29	4.3	0.46	1.46	14.7	7.4	95
29	M	34	Luge	Special preparatory	Strength Endurance	Moderate	8.05	58.9	29.9	9.3	1.5	0.4	4.78	13.9	40.5	248	6	1.02	7	Negative	Negative	Negative	Norm	Negative	Norm	Negative	Negative	Yellow	Clear	Unit	5.8	1.9	105	412	71	55.5	39	69	26	36	7.9	1.11	2.57	5.1	1.1	1.05	11.6	5.3	95
3399	F	18	Fencing	Competitive (main)	Strength Endurance	High	9.44	69.1	23.2	5.8	1.3	0.6	4.49	11.4	36	285	7						5.6								3.2	1.3	64	285	71	51.9	18	9	7	42	14.6	1.02	2.64	3.8	0.75	1.8	11.1	9.2	94
1986	M	18	Fencing	General preparatory	Complex-coordinating	High	6.5	52.5	33.1	11.5	2.6	0.3	5.15	15.6	44.4	247	3	1.015	5	Negative	Negative	Negative	4.9	Negative	Norm	Negative	Negative	Yellow	Clear	Unit	5.6	1.9	81	353	74	51.9	21	15	14	40	8.8	1.14	2.64	4.9	1.86	1.13	21.2	5	94
1651	M	29	Horseback Riding	General preparatory	Endurance	High	7.78	55.7	33.7	7.7	2.6	0.3	4.87	14.3	41.7	281	15	1.02	6.5	Negative	Negative	Negative	6.1	Negative	Norm	Negative	50	Yellow	Clear	Few	6.7	1.7	67	262	83	56.5	21.4	16.8	15	30	5.4	0.95	2.75	5.3	1.95	1.31	14.5	2.1	94
1358	M	17	Hockey	Competitive (main)	Speed-strength	High	6.53	61.7	26.6	7.7	3.5	0.5	4.81	14.8	44.5	227	4	1.02	6	Negative	Negative	Negative	Norm	Negative	Norm	Negative	Negative	Yellow	Clear	Unit	5.6	2	102	529	77	55.1	21	18	17	45	11.8	1.31	2.62	3.9	0.85	1.56	19.9	6.8	94
895	M	19	Fencing	Competitive (main)	Technical	High	4.59	50.6	33.3	10.2	5.7	0.2	5.34	15.5	44	208	5	1.02	6	Negative	Negative	Negative	5.14	Negative	Norm	Negative	10	янтарный	slightly cloudy	Moderate	6.3	1.4	70	503	68	44.2	26	21.4	12	62	20.6	1.06	2.5	4.2	0.5	1.18	26	5.1	94
819	M	28	Bench shooting	General preparatory	Strength Endurance	High	7.99	62.3	23.9	12	1.5	0.3	5.19	15.4	44.6	200	5	1.025	5	Negative	Negative	Negative	Norm	Negative	Norm	17	Negative	Yellow	Clear	Unit	6.3	2.2	81	219	68	40.6	23	22	15	51	31.8	0.82	2.47	3.4	1.43	1.3	25.1	15.2	94
632	F	20	Gymnastics	Special preparatory	Strength Endurance	High	5.74	46.7	41.8	9.6	1.4	0.5	4.49	13	37.9	235	8	1.025	6	Negative	Negative	Negative	Norm	Negative	Norm	Negative	Negative	Yellow	Clear	Moderate	5.3	1.8	83	340	76	47.5	23.1	24	12	33	7.8	1.64	2.67	5.1	0.57	1.53	11.2	2.3	94
359	M	23	Bobsled	Special preparatory	Strength Endurance	High	6.06	46.7	43.2	8.6	1.2	0.3	5.19	15.4	43.8	153	4	1.01	7	Negative	Negative	Negative	5.7	Negative	Norm	Negative	Negative	Yellow	Clear	Moderate	5.1	1.2	101	69	64	43.4	21	29	14	46	13.5	0.8	2.45	4	0.37	1.04	18.2	8.3	94
3018	F	17	Swimming	General preparatory	Endurance	Low	9.93	65.2	25.1	8.5	0.9	0.3	4.77	13.8	40.4	305	25						5.4								5.8	2.4	64	391	89	45	18	11	15	73	6.2	1.21	2.7	5.5	0.74	1.12	17.9	3.6	94
3630	F	16	Bobsled	General preparatory	Endurance	Moderate	4.17	53.4	33.1	11.8	1.2	0.5	4.48	12.7	38.5	185	6	1.015	7	Negative	Negative	Negative	Norm	Negative	Norm	Negative	Negative	Yellow	Clear	Moderate	5.3	1.3	77	323	77	58.9	20	6	10	42	20.9	1.32	2.83	5.8	0.68	1.68	24.9	9.4	94
2248	F	16	Hockey	Special preparatory	Technical	Moderate	7.66	65.6	25.6	7.4	0.7	0.7	3.98	11.7	35.9	383	4	1.02	5	Negative	Negative	0.25	5.4	5	Norm	Negative	Negative	Yellow	Clear	Moderate	7.4	1.6	58	337	71	55.3	23	14	11	34	11.1	1.42	2.54	4.5	0.39	1.69	22.6	5.9	94
2100	M	19	Table tennis	General preparatory	Technical	Moderate	5.6	59.4	28.6	9.3	2.3	0.4	4.6	14.8	43.3	225	5	1.015	7	Negative	Negative	Negative	Norm	Negative	Norm	Negative	Negative	Yellow	Clear	Unit	7.1	1.9	71	299	74	52.1	21.1	14.6	9	75	7.3	1.34	2.62	4.9	0.9	1.43	21.8	4.3	94
1940	M	18	Sports of the deaf	General preparatory	Psycho-emotional	Moderate	7.55	60.4	29.1	9	1.2	0.3	5.14	14.5	41.1	261	15	1.02	6.5	Negative	Negative	Negative	5.9	Negative	Norm	Negative	Negative	Yellow	Clear	Unit	5.9	2.3	78	308	81	55	17	15	14	50	6	1.38	2.59	2.6	0.49	1.06	9.7	4.1	94
1793	F	18	Football	Competitive (main)	Speed-strength	Moderate																	5.6								3.1		70	324	73	52.1	25	16	12	49	5.3	1.25	2.65	3.9	0.75	1.09	5.1	3.3	94
1638	M	24	Taekwondo	General preparatory	Strength Endurance	Moderate	9.51	64.3	22.4	11.5	1.1	0.7	4.92	14.6	41.8	331	25	1.025	5	Negative	Negative	Negative	Norm	Negative	Norm	17	Negative	Yellow	Clear	Few	5.6	2	83	398	78	42.7	18.4	16.9	12	64	11.6	1.15	2.52	3.9	0.52	1.13	13	3.5	94
1434	M	14	Boxing	Special preparatory	Psycho-emotional	Moderate	8.69	65.7	21.5	9.8	2.5	0.5	4.83	13.9	41.9	196	3	1.025	5	Negative	Negative	Negative	Norm	Negative	Norm	Negative	Negative	Yellow	Clear	Few	8.3	1.8	73	398	72	52	31	18	11	59	10.7	1.1	2.63	3.4	0.73	1.22	15.8	6.1	94
169	M	22	Sports wrestling	Competitive (main)	Speed-strength	Moderate	5.04	49.6	36.5	10.1	3.4	0.4	5.26	15.7	46.1	152	4	1.02	6	Negative	Negative	Negative	Norm	Negative	Norm	Negative	Negative	Yellow	Clear	Unit	4.6	1.7	110	425	78	45.2	27.1	37.5	19	76	18.8	1.47	2.57	4.9	0.71	2.42	10.2	5.5	94
3122	F	17	Rowing and canoeing	General preparatory	Endurance	Moderate	8.83	68.9	22.9	7.8	0.2	0.2	4.05	12.5	37.7	271	12	1.015	6	500	Negative	Negative	Norm	Negative	Norm	Negative	10	Yellow	slightly cloudy	A lot of	4.3	1.7	85	370	80	41.1	21.6	10.5	16	43.8	10.1	1.26	2.64	3.8	0.5	1.67	20.3	6.1	93.71
2307	F	16	Rowing and canoeing	General preparatory	Endurance	Moderate	9.4	65.4	27.1	6.4	1	0.1	4.86	13.7	39.9	225	10	1.015	7	100	Negative	Negative	4.8	Negative	Norm	Negative	Negative	Yellow	Clear	A lot of	4.2	1.6	80	308	79	40.9	18.7	13.8	12	71	20.5	1.1	2.55	3.5	0.57	1.63	37.7	11.8	93.24
950	M	16	Rowing	General preparatory	Technical	Above average	6.78	63	27.6	7.5	1.6	0.3	5.34	15.2	45	225	3	1.025	5	Negative	Negative	Negative	5.4	Negative	Norm	Negative	Negative	Yellow	Clear	Unit	4.3	1.8	72	423	75	55.6	24	21	17	80	7.3	1.12	2.52	3.7	0.42	2.52	7.7	5.1	93
509	M	27	Luge	General preparatory	Speed-strength	High	5.99	56.7	32.9	8.5	1.7	0.2	5.56	15.7	45.4	164	2	1.02	6	Negative	Negative	Negative	Norm	Negative	Norm	Negative	Negative	Yellow	Clear	Unit	5.4	1.6	99	365	73	51.6	33	26	15	46	26.6	1.04	2.59	3.6	0.66	1.07	20.1	14	93
3501	F	17	Football	General preparatory	Technical	Low	6.62	67.4	22.7	8.5	1.1	0.3	4.28	10.6	33.4	305	12	1.03	6.5	Negative	Negative	Negative	4.79	Negative	Norm	Negative	10	Yellow	Clear	A lot of	3.8	1.7	69	189	69	42.6	14.8	8	13	59	26.8	1.54	2.72	4.8	0.79	1.71	11.5	6.3	93
333	M	19	Luge	Recovery	Strength Endurance	Low	9.04	42.7	36.3	12.8	7.9	0.3	4.87	14.1	40.7	199	5	1.015	8	Negative	Negative	Negative	Norm	Negative	Norm	Negative	Negative	Yellow	slightly cloudy	Unit	5.7	2	73	483	76	54.7	34	30	16	37	35.5	1.04	2.64	3.7	0.74	1.23	35.1	22.9	93
3381	M	18	Luge	Competitive (main)	Technical	Moderate	6.45	35	48.8	15.3	0.6	0.3	4.76	14.5	43.2	243	3	1.025	5	Negative	Negative	Negative	4.7	Negative	Norm	Negative	Negative	Yellow	Clear	Unit	5.1	2	100	319	70	42.8	15	9	12	43	9.8	1.15	2.52	3.9	0.72	1.31	13.6	5.8	93
3128	M	19	Bullet shooting	Competitive (main)	Endurance	Moderate	4.52	45.9	40.7	11.7	1.3	0.4	5.44	16.1	46.7	212	3	1.015	6	25	Negative	Negative	5.75	Negative	Norm	Negative	Negative	Yellow	Clear	Moderate	6.3	1	100	408	76	49.9	16.2	10.4	8	34	20.8	1.25	2.64	3.4	0.66	0.93	24.4	9.5	93
2938	F	14	Horseback Riding	Special preparatory	Technical	Moderate	8.51	67.8	20.3	11.2	0.5	0.2	4.38	13.3	39.7	183	7	1.02	5	Negative	Negative	Negative	5.2	Negative	Norm	Negative	Negative	Yellow	Clear	Moderate	3.9	1.7	64	252	79	49.2	15.5	11.2	11	37	14.8	1.49	2.66	4.1	0.68	1.53	13.6	7.8	93
2922	M	19	Archery	General preparatory	Technical	Moderate	5.69	57.1	30.4	10.9	1.2	0.4	4.99	15.4	44.9	321	4	1.015	7	Negative	Negative	Negative	Norm	Negative	Norm	Negative	Negative	Yellow	Clear	Moderate	5.5	3	82	344	75	47.4	10.9	11.3	17	47	13.9	1.66	2.66	3.8	0.8	0.99	11.5	3.3	93
2900	M	18	Fencing	General preparatory	Endurance	Moderate	6.89	51.3	33.7	12.8	1.9	0.3	5.66	15.6	45.8	263	3	1.02	5	Negative	Negative	Negative	5.6	Negative	Norm	Negative	10	Yellow	Clear	Unit	5.5	1.5	73	359	72	45.3	16.8	11.5	17	84	17.2	1.62	2.53	3.6	1.11	1.03	17.8	4.2	93
2657	M	23	Bullet shooting	Competitive (main)	Speed-strength	Moderate	5.32	42.2	47.7	7.3	2.4	0.4	4.86	14.4	42.2	191	3	1.015	7	Negative	Negative	Negative	Norm	Negative	Norm	Negative	Negative	Yellow	Clear	Moderate	3.4	1.7	79	193	75	56.9	18.1	12.2	16	61	7.1	1.16	2.51	4.33	0.63	1.5	13.1	2.9	93
2645	M	17	Underwater sports	General preparatory	Endurance	Moderate	6.1	63.2	26.9	8.4	1.3	0.2	5.12	13.7	41.4	175	12	1.02	5	Negative	Negative	Negative	Norm	Negative	Norm	Negative	Negative	Yellow	Clear	Unit	5.7	1.6	79	399	73.8	52.8	22	12.3	12	36	10.8	1.33	2.44	3.68	0.88	0.96	7.83	5.6	93
1848	F	17	Football	General preparatory	Speed-strength	Moderate	4.2	43	44.2	9.9	2.1	0.8	3.9	11.4	33.8	293	12	1.01	5	Negative	Negative	Negative	Norm	Negative	Norm	Negative	Negative	Yellow	Clear	A lot of	4.3	1.2	65	278	67	43.5	19	15.6	17	33	11.7	1.28	2.76	5.4	1.52	1.82	33.1	3	93
1834	M	19	Bullet shooting	General preparatory	Technical	Moderate	6.56	56.1	23.8	18	1.8	0.3	4.78	14.4	42.5	218	7	1.025	6	Negative	Negative	Negative	Norm	Negative	Norm	Negative	Negative	Yellow	Clear	Unit	4.9	1.9	81	327	67	40.9	18.2	15.8	12	49.8	9.6	1.38	2.36	3	0.33	1.08	7.6	5.7	93
1702	F	19	Gymnastics	Special preparatory	Technical	Moderate	7.63	39.9	49.8	9	0.8	0.5	5.04	13	39.1	286	8	1.01	8	Negative	Negative	Negative	Norm	Negative	Norm	Negative	Negative	Yellow	Clear	A lot of	3	2.6	84	325	79	45.1	17.9	16.1	14	81	4.3	1.21	2.54	4.6	2.8	0.8	13.8	1.8	93
1326	M	18	Football	Competitive (main)	Speed-strength	Moderate	8.05	51.6	36.5	8.2	3.1	0.6	4.97	14.6	42.4	257	5	1.025	5	Negative	Negative	Negative	5.4	Negative	Norm	17	Negative	Yellow	Clear	Unit	5.2	2	67	316	77	52.6	18	18	16	76	9.6	1.64	2.6	3.9	2.48	1.03	16.5	5.1	93
1265	M	18	Badminton	Special preparatory	Technical	Moderate	5.35	42.8	41.7	12.1	2.8	0.6	4.62	13.9	40.7	190	3	1.02	6	Negative	Negative	Negative	5.56	Negative	Norm	Negative	Negative	Yellow	Clear	Moderate	7.4	1.9	92	312	74	50.4	38.5	18.9	14	52	15.2	1.08	2.48	6	0.44	2.66	17.1	4.5	93
1256	M	16	Sports wrestling	General preparatory	Speed-strength	Moderate	6.47	40.8	45.6	9.6	3.7	0.3	5.09	13.8	41.1	304	3	1.02	5	Negative	Negative	Negative	5.4	Negative	Norm	Negative	25	Yellow	Clear	Moderate	3.2	2.1	97	108	66	52.7	48	19	14	117	5	1.43	2.53	3.6	0.73	0.94	12.3	3.7	93
853	M	21	Tennis	General preparatory	Endurance	Moderate	5.27	54.1	35.1	9.1	1.5	0.2	4.98	14.5	42.5	196	4	1.02	6	Negative	Negative	Negative	Norm	Negative	Norm	Negative	25	Yellow	Clear	Unit	5.6	1.6	85	357	59	39.7	32	22	15	69	8.4	1.19	2.56	4.1	0.23	1.85	17.6	5.6	93
472	F	17	Swimming	Special preparatory	Strength Endurance	Moderate	6.02	49.8	37.7	10	2	0.5	5.18	14.1	42.8	234	3	1.025	6	Negative	Negative	Negative	Norm	Negative	Norm	Negative	Negative	Yellow	Clear	Moderate	5.9	1.6	80	344	80	52.6	40.2	26.7	14	57	9.7	1.28	2.7	5.2	0.83	2.31	15	5.8	93
409	M	16	Rock climbing	Special preparatory	Strength Endurance	Moderate	8.32	58.1	24.8	12.3	4.2	0.6	5.13	15.6	44.5	227	4	1.02	5	Negative	Negative	Negative	4.7	Negative	Norm	Negative	Negative	Yellow	Clear	Unit	4.5	1.6	103	404	75	51.7	32	28	15	57	14.2	1.16	2.58	4.2	0.91	1.18	26.5	7.1	93
227	F	18	Football	Competitive (main)	Speed-strength	Moderate	7.09	37.2	41.6	9.4	11.4	0.4	4.13	13.2	36.6	261	9	1.01	7	Negative	Negative	Negative	Norm	Negative	Norm	Negative	Negative	Yellow	Clear	A lot of	3.7	2.3	65	388	89	63	37	34	11	74	10.2	1.09	3.14	4.2	0.51	1.76	6.3	4.9	93
124	M	34	Baseball	Competitive (main)	Speed-strength	Moderate	6.55	56.1	31.5	11	1.1	0.3	5.47	16.1	47.1	222	4	1.015	6.5	Negative	Negative	Negative	5	Negative	Norm	17	Negative	Yellow	Clear	A lot of	4.2	1	89	340	77	44.8	25	43	115	62	7.4	1.03	2.44	5.6	0.93	1.1	14.2	4.2	93
1268	M	17	Bench shooting	Special preparatory	Technical	Moderate	6.18	46.7	40.6	10	2.1	0.6	5.14	15.1	44.8	230	10	1.02	5	25	Negative	Negative	Norm	Negative	Norm	Negative	Negative	Yellow	Clear	Unit	6.1	1.7	110	365	76	56.5	24.3	18.8	28	51.2	15.4	1.22	2.52	4.1	0.86	1.04	20.3	7.6	92.85
309	M	18	Bench shooting	Recovery	Technical	Moderate	7.61	54.2	33.8	9.1	2.6	0.3	5.53	16.6	47.2	283	6	1.02	5	Negative	Negative	Negative	Norm	Negative	Norm	Negative	Negative	Yellow	Clear	Unit	6.2	4.7	100	431	76	55.7	24.5	30.6	47	56.2	9.1	1.43	2.57	5	1.7	0.91	21.2	4	92.74
2771	F	16	Fencing	Special preparatory	Technical	Above average	6.11	62.1	25.4	10.8	1.5	0.2	4.47	13.7	39.9	247	15	1.01	6.5	Negative	Negative	Negative	Norm	Negative	Norm	Negative	Negative	Yellow	Clear	A lot of	3.5	1.9	66	222	84	56.1	20	12	14	92	6.9	1.1	2.7	4.2	0.55	1.6	14.7	4.6	92
1044	M	19	Snowboard	General preparatory	Strength Endurance	High	6.4	53.7	31.9	12.2	1.9	0.3	4.95	15.3	44.5	235	2	1.015	6.5	Negative	Negative	Negative	Norm	Negative	Norm	Negative	Negative	Yellow	Clear	Unit	5.3	1.7	92	437	71	41.7	18	20	26	52	11.4	1.13	2.45	2.6	1.02	1.17	25.9	7.8	92
1005	F	15	Fencing	General preparatory	Technical	High	5.95	41.5	40	13.6	4.2	0.7	5.11	11.4	36.3	261	10	1.02	6	25	Negative	Negative	Norm	Negative	Norm	Negative	Negative	Yellow	Clear	Moderate	3.5	1.8	63	339	76	50.3	31.8	20.7	10	52	7.9	1.29	2.46	4	0.58	1.66	4.7	4.5	92
3024	F	16	Fencing	Recovery	Technical	Low	4.75	46.6	34.5	14.1	4.2	0.6	3.85	12	35.1	232	15	1.02	5	Negative	Negative	Negative	5.3	Negative	Norm	Negative	Negative	Yellow	Clear	A lot of	4.1	1.8	43	298	72	42.5	18	11	14	59	15.7	1.15	2.56	3.2	0.43	1.49	20.7	8.8	92
442	M	23	Golf	Special preparatory	Technical	Low	5.65	58.5	31.9	8	1.4	0.2	5.08	14.7	42.2	200	4	1.02	6.5	Negative	Negative	Negative	6.2	Negative	Norm	Negative	Negative	Yellow	Clear	Few	8	2.4	99	282	66	43.9	18	27	15	59	29.4	1.01	2.63	4.5	0.97	1.84	15.2	13.4	92
3625	F	16	Water polo	Competitive (main)	Technical	Moderate	5.63	52.6	36.8	6.7	2.7	1.2	4.15	11.5	35.3	233	23	1.02	5	Negative	Negative	Negative	5	Negative	Norm	Negative	50	Yellow	Clear	Entirely	5.1	1.5	71	198	63	40.1	16	6	12	80	3.2	1.19	2.51	3.8	0.64	1.01	7.3	2.4	92
3545	F	15	Bullet shooting	Competitive (main)	Technical	Moderate	6.69	64.3	23.8	10.3	1.5	0.1	4.29	11.8	36	330	13	1.01	6	Negative	Negative	Negative	Norm	Negative	Norm	Negative	10	Yellow	Clear	A lot of	2.5	1.4	61	339	73	46.7	11.5	7.6	13	16	13.2	1.37	2.52	5.1	0.93	1.34	18.8	6.2	92
3376	F	15	Snowboard	General preparatory	Technical	Moderate	5.29	55.6	33.8	8.3	1.5	0.8	3.71	10.6	30.9	341	12	1.005	6.5	Negative	Negative	Negative	Norm	Negative	Norm	Negative	Negative	Yellow	Clear	A lot of	4.5	2	61	342	64	44.3	15	9	12	55	10.7	1.1	2.55	3.8	0.3	1.45	9.8	7.7	92
3032	M	20	Freestyle	General preparatory	Endurance	Moderate	5.07	42	43.4	12.4	2	0.2	5.15	14.2	42.5	189	3	1.02	5	Negative	Negative	Negative	5.6	Negative	Norm	Negative	Negative	Yellow	Clear	Few	3.7	1.9	90	364	73	44.2	19	11	17	47	9.1	1.5	2.64	4.2	0.8	1.17	19.7	5.4	92
2989	F	16	Football	General preparatory	Speed-strength	Moderate	9.21	72.9	19.5	7.1	0.2	0.3	4.32	11.7	35.6	261	4						7.1								4.8	1.8	67	247	71	53.4	16	11	18	65	4.7	1.56	2.63	4.7	0.63	1.78	17.7	3.2	92
2850	F	17	Tennis	Competitive (main)	Speed-strength	Moderate	7.09	67.1	21.7	7.8	3	0.4	4.83	13	39.4	237	15	1.015	5	Negative	Negative	Negative	5.22	Negative	Norm	Negative	Negative	Yellow	Clear	Moderate	5.2	1.2	67	263	66	43.8	16	11.8	9	61	7.2	1.5	2.32	4.9	0.59	1.83	10.5	4.3	92
2766	F	16	Fencing	Competitive (main)	Technical	Moderate	7.16	56.5	30	10.9	2.5	0.1	4.85	13.9	41.1	272	6						5.5								3.7	2	76	271	71	40.5	19	12	11	103	7.4	1.08	2.44	3.7	0.74	1.39	10.9	4.5	92
2563	M	18	Rowing and canoeing	Competitive (main)	Endurance	Moderate	6.78	56.5	28.6	9.9	4.4	0.6	5.5	15.5	44.3	229	3	1.02	6	Negative	Negative	Negative	Norm	Negative	Norm	Negative	Negative	Yellow	Clear	Unit	7.5	2.7	86	418	68.5	49.8	17.9	12.9	10	76	10	1.39	2.43	3.03	0.97	1.1	11.2	5.9	92
1918	M	17	Sports wrestling	General preparatory	Technical	Moderate	5.21	60.2	31.9	6.7	1	0.2	5.16	15.1	44.6	219	4	1.015	7	25	Negative	Negative	5.3	Negative	Norm	Negative	Negative	Yellow	Clear	A lot of	5.4	1.4	97	387	73	43.1	10.9	15	14	48	10.9	1.3	2.51	3	0.99	0.87	15.4	5.3	92
1569	M	16	Sports wrestling	General preparatory	Strength Endurance	Moderate	6.92	55.3	33.4	8.7	2.5	0.1	5.23	15.8	44.8	266	7	1.02	6	Negative	Negative	Negative	Norm	Negative	Norm	Negative	Negative	Yellow	Clear	Unit	3.7	1.7	89	428	65	54	21	17	17	61	7.8	1.34	2.63	3.8	1.37	0.94	17.6	4.9	92
1534	M	24	Fencing	Competitive (main)	Technical	Moderate	7.22	50.3	40	8.7	0.7	0.3	4.92	14.8	41.5	240	3	1.015	5	Negative	Negative	Negative	Norm	Negative	Norm	Negative	Negative	Yellow	Clear	Unit	6.2	1.1	94	316	66	41.9	17	17	16	46	16	1.12	2.7	3.4	0.82	1.08	46.3	9.1	92
1478	F	19	Gymnastics	General preparatory	Strength Endurance	Moderate	3.98	48.7	41.2	7.8	1.5	0.8	4.34	12.8	37.6	271	7	1.01	7	Negative	Negative	Negative	Norm	Negative	Norm	Negative	Negative	Yellow	Clear	A lot of	5.1	1.3	71	285	66.9	44.2	15.5	17.6	10	80	8.3	1.22	2.35	5.23	0.76	1.56	11.8	4.2	92
1117	M	18	Fencing	General preparatory	Technical	Moderate	7.96	63.3	22.1	10.8	3.5	0.3	4.98	14.6	43	240	5	1.02	5	25	Negative	Negative	5.7	Negative	Norm	Negative	Negative	Yellow	Clear	Unit	6.9	1.9	84	373	79	55.1	87	20	18	51	9.6	1.43	2.56	3.2	0.44	1.64	15.5	7.4	92
709	M	20	Tennis	General preparatory	Strength Endurance	Moderate	7.06	57.6	33.7	7.4	1	0.3	4.81	14.3	42.1	181	2	1.02	5	Negative	Negative	Negative	5.8	Negative	Norm	Negative	Negative	Yellow	Clear	Unit	5.5	1.9	79	231	66	42.2	22	23	13	56	13.5	0.98	2.56	3.5	0.65	0.97	31.2	7.8	92
679	M	27	Badminton	Competitive (main)	Endurance	Moderate	6.56	46	39.2	11.7	2.6	0.5	5.31	15.7	46	187	3	1.02	6	Negative	Negative	Negative	5.22	Negative	Norm	Negative	Negative	Yellow	Clear	Few	5.4	2.6	75	326	81	45.5	28.2	23.7	15	56	10.7	1.05	2.57	4.7	0.88	1.22	15.4	3.7	92
187	M	36	Sports of the deaf	Special preparatory	Strength Endurance	Moderate	6.79	56.2	30.6	12.1	1	0.1	4.92	14.6	42.1	256	12	1.025	5	Negative	Negative	Negative	Norm	Negative	Norm	Negative	Negative	Yellow	Clear	Unit	4.3	1.3	75	375	71	42	28.7	36.2	25	78	17.3	0.94	2.45	4.3	0.97	0.87	25.1	4.6	92
3142	M	17	Archery	Special preparatory	Technical	Above average	5.96	55.7	33.2	9.4	1.5	0.2	5.34	14.7	42.6	256	3	1.02	5	Negative	Negative	Negative	Norm	Negative	Norm	Negative	Negative	Yellow	Clear	Moderate	3.2	1.9	66	375	73	45.8	12.3	10.2	14	41	10.7	1.39	2.65	3.9	0.6	1.55	6.9	3.4	91
3084	F	17	Fencing	Special preparatory	Technical	Above average	5.22	52.9	34.1	11.3	1.3	0.4	4.38	13.5	39.5	241	10	1.02	6	Negative	Negative	Negative	6.19	Negative	Norm	Negative	Negative	Yellow	Clear	Few	5.1	1.5	57	269	72	49.3	18.6	10.9	12	79	14.8	1.14	2.51	4.5	0.45	1.9	18.9	4.1	91
2765	M	25	Universal Combat	Competitive (main)	Speed-strength	Above average	4.66	55.5	35.2	8.2	0.9	0.2	5.34	15.3	44.5	170	2	1.015	5	Negative	Negative	Negative	Norm	Negative	Norm	Negative	Negative	Yellow	Clear	Unit	5.9	2.1	92	242	66	42.4	19	12	12	66	8	0.91	2.56	3.9	0.88	1.04	16	4.8	91
1123	M	29	Sports of the deaf	Special preparatory	Endurance	High	5.02	52.8	38.8	7.8	0.4	0.2	5.28	15.2	45.3	178	4	1.025	5	25	Negative	Negative	Norm	Negative	Norm	Negative	Negative	Yellow	Clear	Moderate	5.9	2.4	99	273	77	50.4	19.2	19.8	16	44	9.3	0.7	2.28	5.8	2.31	1.98	19.7	3.8	91
1088	M	24	Bobsled	General preparatory	Speed-strength	High	5.53	50.9	32.5	14.3	1.8	0.5	5.02	15.4	44.2	215	7	1.025	5	Negative	Negative	0.25	5.6	Negative	Norm	Negative	Negative	Yellow	Clear	Unit	6.1	2.4	114	206	67	59.3	29	20	17	45	13.9	1.16	2.6	4.2	0.78	0.95	29.8	8.4	91
986	F	17	Handball	General preparatory	Endurance	High	7.06	59.1	31	8.4	1.4	0.1	4.05	11.7	35.7	235	5	1.005	6	Negative	Negative	Negative	5.78	Negative	Norm	Negative	Negative	Yellow	Clear	Moderate	5.2	1.8	81	369	75	46.3	49.1	21	11	37	6.5	1.36	2.51	4.5	0.48	1.32	5.5	2.2	91
3588	F	19	Hockey	General preparatory	Strength Endurance	Low	7.76	58.4	31.1	7.2	3.2	0.1	4.38	12	36.9	223	20	1.015	5	Negative	Negative	Negative	5.5	Negative	Norm	Negative	Negative	Yellow	Clear	A lot of	4.7	1.6	73	251	70	40.8	16	7	9	46	19.6	1.11	2.51	4	0.73	1.19	9.8	10.1	91
2332	M	18	Bench shooting	End of recovery period	Endurance	Low	7.26	52.2	36.6	8.1	2.5	0.6	4.75	14.3	40.7	204	3	1.025	6	25	Negative	Negative	Norm	Negative	Norm	Negative	Negative	Yellow	Clear	Moderate	5	1.6	93	415	69.4	51.4	17.2	13.6	19	40	7.4	1.21	2.31	3.52	1.01	1.14	9.67	4.5	91
1503	F	17	Football	General preparatory	Technical	Low	4.77	42.4	35.4	19.3	2.3	0.6	4.2	11.3	35.6	230	15	1.01	7	Negative	Negative	Negative	5.08	Negative	Norm	Negative	Negative	Yellow	Clear	A lot of	4.6	1.7	58	178	73	46.4	25.5	17.3	11	52	6	1.41	2.42	4.5	0.36	2.68	7.6	2	91
1234	F	16	Sports wrestling	General preparatory	Endurance	Low	9.28	70.9	21.2	7.2	0.6	0.1	4.46	11.7	37.2	331	9	1.01	7	Negative	Negative	Negative	6.1	Negative	Norm	Negative	Negative	Yellow	Clear	A lot of	6	1.9	66	258	75	51.7	28	19	14	81	4	1.15	2.75	5.4	0.88	2.06	16.2	4.7	91
326	M	24	Water skiing	General preparatory	Technical	Low	5.93	55.6	33.2	9.4	1.5	0.3	5.14	14.4	42.8	233	2	1.025	5	Negative	Negative	Negative	Norm	Negative	Norm	Negative	Negative	Yellow	Clear	Unit	4.9	1.6	93	318	69	44.8	24	30	19	71	11.1	1.25	2.59	3.5	0.63	1.24	17.3	6.7	91
300	F	21	Cycling track	Recovery	Speed-strength	Low	7.4	62.8	26.4	10	0.7	0.1	4.53	13.4	39.6	234	9						4.8								4.4		87	256		45.7	33.9	31	18	97	8.2						20.1	2.3	91
3398	M	15	Hockey	Competitive (main)	Speed-strength	Moderate	6.15	50.9	40.7	7	1.1	0.3	4.84	14.7	42.6	206	4	1.02	5	Negative	Negative	Negative	Norm	Negative	Norm	Negative	10	Yellow	Clear	Unit	6.4	1.9	52	275	74	53.2	18	9	9	45	4.8	1.29	2.45	2.9	0.36	2.16	12.9	3.5	91
2891	F	17	Table tennis	Competitive (main)	Technical	Moderate	5.97	60.9	24.5	9.9	4	0.7	4.61	12.3	36.5	233	7	1.015	6.5	Negative	Negative	Negative	Norm	Negative	Norm	Negative	Negative	Yellow	Clear	A lot of	2.9	1	69	249	72.4	43.1	21.6	11.6	9	96	6.9	1.36	2.34	4.71	0.58	1.66	12.3	5.7	91
2443	M	19	Snowboard	Competitive (main)	Endurance	Moderate	6.6	48.7	35	11.4	4.7	0.2	5.07	14.3	42.6	217	3	1.02	6	Negative	Negative	Negative	5.3	Negative	Norm	Negative	Negative	Yellow	Clear	Unit	3.5	1.4	86	353	71	39.7	17	13	20	37	10.5	1.06	2.51	2.8	0.53	1.07	24.3	6.6	91
2288	F	16	Hockey	Special preparatory	Technical	Moderate	5.08	62	29.1	7.9	0.8	0.2	4.49	11.8	36.5	231	10	1.015	6	Negative	Negative	Negative	5.1	Negative	Norm	Negative	10	Yellow	Clear	Moderate	5.2	2	61	296	83	44.4	43	14	10	26	14.1	0.96	2.71	4	0.58	1.43	16.4	7.5	91
2267	F	15	Fencing	General preparatory	Endurance	Moderate	7.05	51.7	39.7	6.4	1.8	0.4	5.08	15	44.7	268	8	1.01	6	Negative	Negative	Negative	5	Negative	Norm	Negative	250	Yellow	Clear		4.5	2.1	74	396	71	42.6	26	14	12	49	8.6	1.28	2.51	4.2	0.99	1.54	12.6	5.1	91
931	F	18	Sports wrestling	General preparatory	Technical	Moderate	7.92	60.5	22.1	15.8	0.8	0.8	4.27	12.5	36.7	217	20	1.025	5	Negative	Negative	Negative	Norm	Negative	Norm	Negative	Negative	Yellow	Clear	Unit	5.8	1.3	70	263	75	41.4	18	21	15	58	7.4	1.11	2.6	4.6	1.54	1.44	15.5	5.4	91
926	M	17	Taekwondo	Special preparatory	Technical	Moderate	6.31	56.9	33.3	7.8	1.7	0.3	5.03	14	39.4	241	3	1.02	5	Negative	Negative	Negative	Norm	Negative		Negative	Negative	Yellow	Clear	Moderate	6.9	2	74	368	77	56.2	15	21	16	56	9.2	1.22	2.65	4.2	0.49	1	14.2	5.5	91
666	M	19	Snowboard	General preparatory	Speed-strength	Moderate	7.2	49.7	35.1	12.4	2.4	0.4	5.15	14.9	42.8	197	2	1.02	5	Negative	Negative	Negative	Norm	Negative	Norm	Negative	Negative	Yellow	Clear	Few	3.7	1	68	425	74	44.1	59	24	22	33	12.6	1.28	2.57	3.3	0.44	1.27	19.5	7.4	91
560	M	20	Universal Combat	General preparatory	Strength Endurance	Moderate	6.25	57.6	25.6	10.2	6.1	0.5	5.13	14.8	44.2	248	3	1.02	5	Negative	Negative	Negative	5.9	Negative	Norm	Negative	Negative	Yellow	Clear	Unit	4.8	2	112	515	69	42.5	28	25	18	55	7.3	1.05	2.55	3.9	0.85	1.26	16.4	4.2	91
324	M	24	Bobsled	Competitive (main)	Speed-strength	Moderate	6.07	62.6	23.6	11.2	2.1	0.5	4.97	15.7	45	239	4	1.015	6.5	Negative	Negative	Negative	Norm	Negative	Norm	Negative	Negative	Yellow	Clear	Unit	6.7	1.1	109	65	62	42.2	21	30	25	64	9.9	0.7	2.43	3.2	1.32	1.33	31.8	6.7	91
232	M	15	Sports of the deaf	Competitive (main)	Technical	Moderate	8.08	60.2	26.5	11	2.1	0.2	4.87	14	40.7	279	6	1.02	5	Negative	Negative	Negative	5.2	Negative	Norm	Negative	Negative	Yellow	Clear	Few	4.1	1.7	58	291	79	54.7	53	34	12	28	8.2	0.99	2.76	3.3	0.53	1.07	11.2	4.7	91
73	M	28	Triathlon	General preparatory	Complex-coordinating	Moderate	7.05	45.9	39.4	9.4	4.7	0.6	5.03	15.6	44.8	184	5	1.02	6	Negative	Negative	Negative	Norm	Negative	Norm	Negative	Negative	Yellow	Clear	Unit	7.4	1.1	87	297	88	62	50	49	79	64	13	1.45	3	4.4	0.67	1.29	20.2	6	91
2916	F	18	Badminton	Special preparatory	Technical	Above average	5.46	38.4	47.1	12.1	1.3	1.1	4.65	13.9	41.6	264	4	1.02	6	Negative	Negative	Negative	Norm	Negative	Norm	Negative	Negative	Yellow	Clear	A lot of	5.1	1.6	60	195	75	50	20.8	11.4	9	58	19.6	1.25	2.58	5.1	0.25	2.63	21.4	5.4	90
2853	M	28	Sports of the deaf	Recovery	Speed-strength	Below average	7.47	67.4	21.6	6.8	4.1	0.1	5.13	14.4	42.5	219	13	1.025	5	Negative	Negative	Negative	Norm	Negative	Norm	Negative	Negative	Yellow	Clear	Moderate	7.3	1.9	107	338	71	44.1	17.5	11.8	12	71	7.2	1.02	2.24	3.7	0.53	1.54	8.6	2.9	90
3081	F	17	Horseback Riding	Special preparatory	Technical	High	6.7	54.7	34	9.4	1	0.9	4.82	14.4	41.7	289	6	1.025	5	Negative	Negative	Negative	Norm	Negative	Norm	Negative	Negative	Yellow	Clear	A lot of	3.2	1.8	74	312	69.3	43.3	17	10.9	14	51	7.5	1.32	2.43	5.01	1.52	1.22	18.9	3.8	90
2959	F	17	Football	Competitive (main)	Speed-strength	High	7.66	65.4	25.2	8.2	0.8	0.4	3.91	10.5	33.5	329	7	1.03	6.5	25	Negative	Negative	Norm	Negative	Norm	Negative	10	Yellow	Clear	A lot of	6	1.5	69	222	70	47.7	21.1	11.1	13	41	8.6	1.29	2.75	5.2	0.97	2.1	20.9	2.7	90
1238	M	19	Freestyle	Special preparatory	Endurance	High	6.51	52.2	30.9	12.6	3.7	0.6	5.56	15.5	45.4	264	2	1.02	6	Negative	Negative	Negative	Norm	Negative	Norm	Negative	Negative	Yellow	Clear	Moderate	6.2	1.3	67	348	80	58.1	30	19	20	50	10.3	1.19	2.69	4.1	0.85	1.24	19.5	5.6	90
364	M	18	Fencing	Competitive (main)	Technical	High	5.26	40.9	38.8	14.4	5.7	0.2	5.13	15.3	45.4	233	10	1.02	5	Negative	Negative	Negative	5.55	Negative	Norm	Negative	Negative	Yellow	Clear	Unit	5.5	2	90	412	74	51.7	25.4	29	19	46	39.5	1.27	2.62	3.6	0.48	1.03	13.3	8.7	90
218	M	24	Archery	Recovery	Technical	High	6.13	58.9	29.5	7.3	3.6	0.7	5.39	15.4	45.1	229	3	1.015	7	Negative	Negative	Negative	Norm	Negative	Norm	Negative	Negative	Yellow	Clear	Unit	3.6	1.7	72	359	65	43.7	23	34	48	102	9.4	0.94	2.36	5.5	1.81	1.04	28.3	13	90
793	M	16	Tennis	Recovery	Technical	Low	5.48	56.4	30.8	10	2.6	0.2	4.56	11.8	36.9	210	5	1.015	6	Negative	Negative	Negative	Norm	Negative	Norm	Negative	Negative	Yellow	Clear	Moderate	6	1.7	74	345	71	49.1	27.8	22.1	12	47	11.8	1.13	2.53	5.2	0.42	1.71	14.8	6.5	90
626	M	36	Sports of the deaf	Recovery	Strength Endurance	Low	12.9	72.4	19.5	6.3	1.5	0.3	5.2	153	43.8	294	4	1.03	5	Negative	Negative	Negative	4.8	Negative	Norm	Negative	Negative	Yellow	Clear	Unit	7	1.8	93	403	73	42.5	22	24	42	48	5.4	1.28	2.54	4.6	2.51	1.15	23.9	3.4	90
3637	M	17	Bobsled	Special preparatory	Speed-strength	Moderate	7.98	63.2	24.6	10.2	1.6	0.4	4.78	15.3	43.4	238	2	1.02	6	Negative	Negative	Negative	5.2	Negative	Norm	Negative	Negative	Yellow	Clear	Unit	4.8	1	93	425	65.3	52.3	48.6	5.3	9	49	14	1.17	2.41	2.74	0.63	1.17	19.2	8.1	90
3396	F	15	Trampolining	Competitive (main)	Complex-coordinating	Moderate	7.18	62.7	26	10.2	1	0.1	4.8	13.5	39.7	299	6	1.015	8	Negative	Negative	Negative	5.5	Negative	Norm	Negative	Negative	Yellow	Clear	Moderate	3.4	1.8	58	244	71	42.8	17	9	9	31	6.9	1.13	2.51	4.4	0.62	1.48	12.6	5.8	90
3267	M	16	Archery	Special preparatory	Complex-coordinating	Moderate	6.05	56	33.7	8.1	2	0.2	3.99	11.1	33.5	201	20	1.015	7	Negative	Negative	Negative	4.7	Negative	Norm	Negative	Negative	Yellow	Clear	Moderate	2.2	1	54	330	67	43.3	12.9	9.8	12	38	7.4	1.4	2.35	3.4	0.35	1.77	11.3	2.8	90
2559	M	21	Bullet shooting	Special preparatory	Strength Endurance	Moderate	7.68	52.1	36.3	8.6	2.1	0.9	5.77	16.5	48	299	2	1.02	5	Negative	Negative	Negative	4.99	Negative	Norm	Negative	Negative	Yellow	Clear	Unit	6.2	2.6	85	323	78	51.8	13.9	12.9	14	77	15.2	1.32	2.65	4.7	1.19	1.53	26.7	4.1	90
2550	M	21	Fencing	General preparatory	Technical	Moderate	4.58	47.2	40.4	10.7	1.3	0.4	5.13	14	41.1	180	4	1.015	7	Negative	Negative	Negative	4.7	Negative	Norm	Negative	Negative	Yellow	Clear	Unit	5.5	2.3	74	447	73	42.7	29	13	14	40	14.3	0.94	2.53	4.5	0.94	1.31	22.7	8.7	90
2531	F	15	Rock climbing	Competitive (main)	Psycho-emotional	Moderate	7.55	66.2	25.6	7.4	0.3	0.5	4.11	11.8	35.9	315	15	1.015	9	Negative	Negative	Negative	Norm	Negative	Norm	Negative	Negative	Yellow	Clear	A lot of	3.2	1.7	86	266	74	42.7	24	13	13	49	4	1.03	2.45	3.7	0.55	1.41	5.1	2.4	90
1654	M	32	Fencing	General preparatory	Technical	Moderate	4.08	43.9	37.1	12.4	6.3	0.3	5.19	14.5	44	165	5	1.025	6	Negative	Negative	Negative	Norm	Negative	Norm	17	Negative	Yellow	Clear	A lot of	4.7	1.9	94	426	66	46.8	16.8	16.7	17	39	15.5	0.8	2.59	3.7	0.56	1.72	9	5	90
1526	M	20	Rugby	General preparatory	Technical	Moderate	6.81	63.8	25.8	8.5	1.6	0.3	5.35	15.3	44.7	197	5	1.02	6	Negative	Negative	Negative	5.4	Negative	Norm	Negative	Negative	Yellow	Clear	Unit	7.3	1.3	90	338	72	52.6	16	17	16	70	11.6	0.87	2.63	3.8	0.97	1.2	20.9	5.6	90
1466	M	22	Bench shooting	Special preparatory	Technical	Moderate	15.4	72.5	15.5	10.5	1.2	0.3	5.34	15.6	45	202	2	1.01	7	Negative	Negative	Negative	Norm	Negative	Norm	Negative	Negative	Yellow	Clear	Moderate	5	2.7	92	437	72.2	52.9	15.1	17.8	25	66	28	0.97	2.45	5.2	1.66	1.47	5.5	12.5	90
1313	F	20	Archery	General preparatory	Technical	Moderate	8.79	52.5	40	5.8	1.5	0.2	4.41	12.7	38.6	282	4	1.02	6	25	Negative	Negative	5.34	Negative	Norm	Negative	10	Yellow	Clear	A lot of	3.9	1.4	59	241	69	43.4	13.7	18	18	43	10.2	1.51	2.63	5.3	0.56	1.72	19.4	5.2	90
1141	F	16	Bullet shooting	Special preparatory	Technical	Moderate	9.83	68.6	21.7	9.3	0.3	0.1	4.56	13	39.1	196	12	1.02	5	Negative	Negative	Negative	4.5	Negative	Norm	Negative	Negative	Yellow	Clear	A lot of	6.9	1.2	59	245	69.9	53	29.2	19.6	12	57	13.4	1.23	2.36	4.15	0.62	1.55	18.3	7	90
1071	M	20	Tennis	Competitive (main)	Strength Endurance	Moderate	5.53	47	40.5	9.6	2.5	0.4	5.04	14.7	42.4	176	2	1.02	6.5	Negative	Negative	Negative	Norm	Negative	Norm	Negative	Negative	Yellow	Clear	Unit	3.7	2	76	251	65	44	24	20	14	48	12	1.01	2.39	2.9	0.93	1.2	14	7.5	90
804	M	20	Athletics	General preparatory	Speed-strength	Moderate	5.17	51	35	12.8	0.8	0.4	5.23	15.1	44.5	197	3	1.015	6	Negative	Negative	Negative	Norm	Negative	Norm	Negative	Negative	Yellow	Clear	Unit	6.9	1.7	97	352	63	58	20	22	16	68	12.9	1.16	2.78	3.9	0.61	1.11	16.2	8	90
791	M	17	Sports of the deaf	Competitive (main)	Psycho-emotional	Moderate	7.94	50.6	34.5	12.5	2	0.4	5.21	15.1	43.8	322	3	1.02	6	Negative	Negative	Negative	5.46	Negative	Norm	Negative	Negative	Yellow	Clear	Few	3.6	1.1	69	190	75	51.4	21.5	22.1	16	73	6.4	1.26	2.5	3.6	0.53	1.23	16.9	3.6	90
593	M	17	Baseball	General preparatory	Technical	Moderate	5.76	57.2	26.7	13.5	2.3	0.3	5.24	15.6	45.9	258	3	1.025	5	Negative	Negative	0.25	5.78	Negative	Norm	Negative	Negative	Yellow	Clear	Moderate	7.8	1.6	98	406	77	44.7	32.2	24.8	11	58	17.4	1.62	2.56	3.8	0.33	1.75	28	9.3	90
209	M	22	Fencing	Competitive (main)	Technical	Moderate	7.2	67.2	23.6	8.1	0.8	0.3	5.1	14.9	43.8	231	2	1.025	5	Negative	Negative	Negative	5.5	Negative	Norm	Negative	Negative	Yellow	Clear	Unit	5.6	1.3	80	271	68	49.4	41	35	19	51	12.1	0.93	2.45	4.3	0.48	1.75	16.8	7.3	90
161	M	26	Sports of the deaf	Special preparatory	Complex-coordinating	Moderate	5.55	53.2	30.6	14.2	0.7	1.3	5	15.4	43.8	252	2	1.025	5	Negative	Negative	Negative	5.2	Negative	Norm	17	Negative	Yellow	Clear	Unit	5.1	1.6	99	401	79	55.6	28	38	56	88	20.5	1.38	2.55	4.8	1.52	1.08	33.8	9.3	90
152	M	44	Sports of the deaf	General preparatory	Strength Endurance	Moderate	5.77	53.2	32.8	8.8	4.9	0.3	5.32	15.7	44.7	236	5	1.015	7	25	Negative	Negative	6.4	Negative	17	17	Negative	Yellow	Clear	Unit	6.1	1.9	81	398	72	42.5	25	39	53	53	19.5	0.83	2.54	6.1	4.59	0.73	22.8	7.2	90
103	M	18	Bullet shooting	Competitive (main)	Technical	Moderate	7.07	52.4	31.8	11.7	3.5	0.6	4.88	14.5	42.2	238	8	1.025	5	Negative	Negative	Negative	Norm	Negative	Norm	Negative	Negative	Yellow	Clear	Unit	3.6	1.7	80	441	74	44.9	24	45	18	21	5.6	1.5	2.41	4.5	1.18	1.39	15.6	5.1	90
47	F	18	Football	Competitive (main)	Speed-strength	Moderate	8.64	63.2	27.4	7.6	1.5	0.3	4.27	11.5	35.8	249	18	1.005	6.5	Negative	Negative	Negative	Norm	Negative	Norm	Negative	150	Yellow	Clear	A lot of	5.4	3	76	570	88	55	63	54	22	46	5	1.15	2.8	5.3	0.68	2.56	4.3	2	90
12	M	26	Bench shooting	Special preparatory	Endurance	Low	7.34	37.1	50	7.9	4.9	0.1	5.85	16.8	47.4	201	5	1.015	6	Negative	Negative	Negative	5.2	Negative	Norm	Negative	10	Yellow	Clear	Unit	4.4	2.9	90	329	77	55.9	33.9	90.2	34	79.3	16.5	1.07	2.58	4	1.02	1.24	23.1	8.1	89.85
2482	F	15	Hockey	General preparatory	Strength Endurance	High	5.62	60.8	28.5	8	2.5	0.2	4.44	12.8	38.7	223	6	1.01	5	Negative	Negative	Negative	Norm	Negative	Norm	Negative	Negative	Yellow	Clear	A lot of	5.2	1.5	59	246	72	53.2	20	13	11	49	12.1	1.15	2.54	4.6	0.52	1.55	14.7	6.3	89
2326	M	16	Baseball	Special preparatory	Strength Endurance	High	6.08	55.3	31.4	9.9	3.1	0.3	4.91	14.5	40.6	215	5	1.02	5	Negative	Negative	Negative	5.39	Negative	Norm	Negative	Negative	Yellow	Clear	Unit	4.9	1.2	79	379	74	53.8	24.8	13.7	10	50	19.4	1.47	2.54	3.8	0.58	1.57	17.9	9.8	89
2077	M	16	Hockey	Competitive (main)	Speed-strength	High	5.3	57	27.7	11.3	3.8	0.2	5.5	16.1	45.8	204	4	1.025	5	Negative	Negative	Negative	4.54		Norm	Negative	Negative	Yellow	Clear	Few	6.4	1.9	86	607	75	51.6	20.3	14.8	19	26	20.5	1.26	2.6	4	0.51	1.52	26.8	10.3	89
1528	M	19	Snowboard	Special preparatory	Technical	High	13.42	75.9	16.7	6.6	0.7	0.1	5.22	14.9	45.8	304	3	1.025	5	Negative	Negative	Negative	6.1	Negative	Norm	Negative	Negative	Yellow	Clear	Unit	6.1	1.6	78	376	74	44.4	16	17	14	51	7.2	0.92	2.56	4.4	0.6	1.17	9.6	4.2	89
938	M	20	Trampolining	Competitive (main)	Strength Endurance	High	5.65	29	49.6	12	8.7	0.7	5.3	156	45.5	178	3	1.01	5	Negative	Negative	Negative	Norm	Negative	Norm	Negative	Negative	Yellow	Clear	Unit	5.1	1.8	85	374	68	43.8	20	21	11	66	12.9	1.24	2.67	3.6	1.11	0.9	22.9	6.8	89
773	M	25	Archery	Competitive (main)	Technical	High	6.17	58.2	29.5	8.1	3.6	0.6	5.44	15.4	45.1	251	8	1.02	6	Negative	Negative	Negative	Norm	Negative	Norm	Negative	Negative	Yellow	Clear	Unit	2.9	1.6	73	373	72	46.3	15.5	22.5	42	84	8.8	1.37	2.88	5.4	1.26	1.04	18.2	2.7	89
372	F	19	Luge	General preparatory	Strength Endurance	High	5.26	47	36.3	12.5	3.8	0.4	4.68	13.1	37.8	275	8	1.01	5	Negative	Negative	Negative	Norm	Negative	Norm	Negative	Negative	Yellow	Clear	Moderate	4.3	2.1	69	287	73	60.5	33	29	20	36	20.2	1.15	2.66	5	0.9	2.02	18	10.1	89
3434	F	17	Bobsled	General preparatory	Strength Endurance	Moderate	4.021	59.5	29.7	8.7	1.3	0.8	4.42	12.6	38.3	173	7	1.02	6.5	500	Positive	Negative	Norm	Negative	Norm	Negative	10	Yellow	Clear	Entirely	6.3	1.1	83	402	70.9	53.7	19.7	8.9	11	41	12.1	1.09	2.47	5.44	0.57	1.51	10.5	5.5	89
3038	F	17	Tennis	General preparatory	Technical	Moderate	5.86	51.1	37.4	8.9	2.4	0.2	4.75	14.2	40.7	220	4						5.1								5.4	2	61	173	68	42.3	19	11	8	100	10	1.36	2.4	3.8	0.88	1.48	22.7	5.5	89
2854	F	14	Sports of persons with lesions of the musculoskeletal system	General preparatory	Technical	Moderate	7.21	66.7	25.2	7.4	0.4	0.3	4.2	12.2	36.3	228	22						4.7								4.3	1	36	401	76	50.6	17.9	11.8	15	52	8	1.45	2.57	5	1.17	1.18	13.1	4.1	89
2495	M	21	Skiing	General preparatory	Technical	Moderate	4.59	51	39.4	7.4	2	0.2	5.33	15.5	45.5	212	4	1.02	5	Negative	Negative	Negative	6.6	Negative	Norm	Negative	Negative	Yellow	Clear	Unit	6.5	1.5	94	440	77	55	21	13	14	64	7.3	0.91	2.71	4.5	0.89	0.9	12.5	4.5	89
2229	F	15	Swimming	Special preparatory	Endurance	Moderate	6.39	57.7	29.7	11	1.1	0.5	4.33	12.2	37	234	3	1.02	6	Negative	Negative	Negative	5.8	Negative	Norm	Negative	Negative	Yellow	Clear	A lot of	5.4	2.5	67	229	71	50.8	21	14	20	51	9.7	1.38	2.49	4.5	0.5	1.91	25.3	7	89
1954	F	15	Golf	General preparatory	Technical	Moderate	7.43	34.9	52.1	10	2.3	0.7	4.61	13.3	39.9	253	6	1.015	6.5	500	Negative	Negative	Norm	Negative	Norm	Negative	25	Yellow	slightly cloudy	Moderate	4.8	1.2	61	165	71	44	18	15	10	63	5.3	1.29	2.6	5.2	0.62	1.93	9.3	3.5	89
1830	M	18	Hockey	Competitive (main)	Speed-strength	Moderate	5.88	50.3	40.5	8.5	0.5	0.2	5.13	14.8	43.6	211	4	1.015	6.5	Negative	Negative	Negative	Norm	Negative	Norm	Negative	Negative	Yellow	Clear		5.5	1.8	68	178	83	49.5	22.5	15.9	11	77	16.8	1.75	2.59	4.8	0.4	1.74	25.9	4.8	89
1355	M			General preparatory	Speed-strength	Moderate											3	1.02	6		Negative	Negative	Norm	Negative	Norm	Negative	Negative	Yellow	Clear	Unit	4.6	1.5	70	295	74	57.8	21	18	15	51	6.3	0.98	2.78	3.5	0.91	1.4	15.8	3.8	89
1254	M	22	Handball	Competitive (main)	Strength Endurance	Moderate	4.95	64.7	21.8	9.3	3.6	0.6	4.83	14.8	43.6	199	6	1.025	5	Negative	Negative	Negative	4.7	Negative	Norm	Negative	Negative	Yellow	Clear	Unit	6.4	2	102	439	71	43.9	40	19	18	81	8.9	1.31	2.59	4.4	0.69	1.44	8.2	5.2	89
1209	M	18	Tennis	General preparatory	Technical	Moderate	5.59	54.9	32.9	10.2	1.8	0.2	5.11	15.4	44.7	198	4	1.02	6	Negative	Negative	Negative	Norm	Negative	Norm	Negative	Negative	Yellow	Clear	Few	5.3	0.9	86	436	65	43.7	21	19	14	33	34.5	1.6	2.63	4.3	0.61	1.4	14.4	16.4	89
1045	M	23	Bobsled	Special preparatory	Technical	Moderate	5.99	54.4	38.1	7	0.2	0.3	5.53	15.4	44.9	243	4	1.02	5	Negative	Negative	Negative	5.4	Negative	Norm	Negative	Negative	Yellow	Clear	Unit	6.1	1.4	116	332	64	59.7	19	20	19	49	12.4	1.25	2.74	5.5	0.97	1.15	19.1	6.8	89
969	M	31	Fencing	Special preparatory	Endurance	Moderate	4.62	41.6	41.1	9.3	7.4	0.6	5.15	14.3	43.9	174	4	1.015	7	Negative	Negative	Negative	Norm	Negative	Norm	Negative	Negative	Yellow	Clear	Unit	8.4	2.2	95	468	83	59	31	21	17	46	19.1	0.95	2.6	3.8	0.5	1.38	21.5	9.4	89
527	M	17	Bobsled	General preparatory	Speed-strength	Moderate	6.15	55.1	30.1	11.4	3.1	0.3	5.2	15.8	45.5	192	2	1.02	6.5	Negative	Negative	Negative	Norm	Negative	Norm	Negative	Negative	Yellow	Clear	A lot of	5.9	2.5	96	388	72.7	53.1	33.7	25.8	21	100	10.3	1.24	2.47	3.15	0.48	1.1	15.4	5.8	89
316	M	29	Sports of the deaf	Special preparatory	Speed-strength	Moderate	6.5	47.7	40.8	10.5	0.8	0.2	4.98	14.6	42.4	188	5	1.025	5	Negative	Negative	Negative	5	Negative	Norm	Negative	Negative	Yellow	Clear	Unit	5.9	1.6	95	420	77	44.3	24.9	30.3	23	52	7.4	1.37	2.51	4.8	1.17	1.14	18.8	4.1	89
101	M	25	Fencing	Competitive (main)	Technical	Moderate	4.85	47.6	41.9	8.9	1.4	0.2	5.46	15.6	46.6	143	4	1.02	5	Negative	Negative	Negative	5.48	Negative	Norm	Negative	Negative	Yellow	Clear	Few	9	1.5	107	368	72	48.6	40.6	45.3	26	47	9.2	1.37	2.29	5.4	0.59	1.5	13.4	2.9	89
1564	F	16	Tennis	Competitive (main)	Technical	Above average	4.78	47.7	40.2	7.9	4	0.2	4.82	13.9	40.6	210	10	1.01	7	Negative	Negative	Negative	Norm	Negative	Norm	Negative	Negative	Yellow	Clear	Moderate	5.3	1.9	58	268	73	51.2	20.3	17	15	57	9.5	1.58	2.29	5.4	0.88	1.65	18.3	4.7	88
185	M	22	Snowboard	Special preparatory	Complex-coordinating	Above average	7.46	38.4	52	7.8	1.5	0.3	5.04	15.6	44.7	190	4	1.015	6.5	Negative	Negative	Negative	5.4	Negative	Norm	Negative	Negative	Yellow	Clear	Unit	5.9	1.4	104	503	79.4	51.5	26	36.3	47	48	8.1	1.07	2.52	4.23	1.04	1.08	9.3	4.3	88
3426	F	16	Sports of the deaf	General preparatory	Endurance	High	4.44	58.5	32.2	8.8	0.5	0	4	11.5	34.2	211	3	1.02	7	Negative	Negative	Negative	Norm	Negative	Norm	Negative	Negative	Yellow	Clear	Moderate	3	1.1	61	296	70	49.5	13.4	8.9	11	65	9	1.18	2.51	3.5	0.48	1.2	7.5	4.9	88
3344	F	18	Horseback Riding	Special preparatory	Technical	High	7.04	34.8	55.3	7	2.6	0.3	5.02	14.4	41.9	323	3						5.73								3.7	2.6	69	187	83	48.1	15.3	9.1	10	35	6.5	1.43	2.78	4.6	0.71	1.67	8.5	2.3	88
3343	F	14	Tennis	Competitive (main)	Psycho-emotional	High	6.5	54.9	36.3	6.8	1.7	0.3	4.34	13.6	40.5	269	9	1.02	6	Negative	Negative	Negative	Norm	Negative	Norm	Negative	Negative	Yellow	Clear	Moderate	5.7	1.9	62	297	71	44.2	14.4	9.1	10	60	26.7	1.34	2.59	5.1	0.39	1.71	13.1	6.5	88
2882	M	20	Tennis	Special preparatory	Strength Endurance	High	5.3	52.5	32.8	11.3	3.2	0.2	5.44	15.4	45	239	16	1.015	6.5	Negative	Negative	Negative	Norm	Negative	Norm	Negative	Negative	Yellow	Clear	Unit	4.7	1.9	100	374	73	55.4	14.5	11.6	14	35	11.9	1.27	2.62	5.3	0.62	1.57	19.8	6.2	88
2426	M	18	Underwater sports	Competitive (main)	Technical	High	8.13	66.7	21.8	9.6	1.8	0.1	4.8	14.3	42.2	186	4	1.02	5	25	Negative	Negative	5.3	Negative	Norm	Negative	Negative	Yellow	Clear	Unit	5.7	1.9	58	233	69	53.3	16	13	14	46	10.9	1.02	2.38	3.3	0.45	2.23	12.1	7.3	88
1114	M	23	Luge	Competitive (main)	Endurance	High	8.22	48.7	41	8.6	1.3	0.4	5.18	15	43.6	240	3	1.02	6.5	Negative	Negative	Negative	Norm	Negative	Norm	Negative	25	Yellow	Clear	Unit	5.8	1.7	72	318	80	55	66	20	23	54	11.2	1.17	2.61	5	1.76	1.57	22.8	5.6	88
585	M	44	Bench shooting	Competitive (main)	Technical	High	8.54	57.9	32.1	8.5	1.3	0.2	5.7	16.4	46.7	226	2	1.025	5	Negative	Negative	Negative	Norm	Negative	Norm	Negative	Negative	Yellow	Clear	Moderate	7.2	1.9	96	365	73.5	55.2	19.8	24.9	40	65	11.9	1.08	2.47	5.94	1.75	1.35	23.6	5	88
455	M	27	Water skiing	Recovery	Strength Endurance	High	7.75	52.8	37.2	7.6	2.1	0.3	5.2	15.4	45.7	196	3	1.025	5	Negative	Negative	0.25	Norm	Negative	17	17	Negative	Yellow	Clear	Unit	4.7	1.9	80	417	70	52	29	27	17	63	7.7	1.27	2.57	4.2	2.17	0.87	24	4.3	88
365	M	30	Bullet shooting	Competitive (main)	Strength Endurance	High	6.41	51.8	38.7	8.6	0.6	0.3	5.2	14.3	42.1	282	3	1.02	5	Negative	Negative	Negative	Norm	Negative	Norm	Negative	Negative	Yellow	Clear	Few	6.8	1.6	67	437	68	57.1	27	29	31	49	24.2	1.21	2.59	4.7	0.94	1.24	27.6	11.3	88
23	M	28	Archery	General preparatory	Endurance	High	7.06	56.7	33.3	7.4	2	0.6	5.07	15.4	46.5	230	2	1.025	6	Negative	Negative	Negative	5.43	Negative	Norm	Negative	Negative	Yellow	Clear	Moderate	4.1	2.3	84	462	71	45.4	32.4	75.9	52	28	11.9	0.98	2.69	6.2	1.63	1.36	19.6	3.6	88
2310	F	32	Horseback Riding	Competitive (main)	Endurance	Low	8.59	56.7	35.5	5.7	1.6	0.5	4.35	12.5	38	414	23	1.02	6	Negative	Negative	Negative	5.9	Negative	Norm	Negative	Negative	Yellow	Clear	Few	3.5	2.2	58	331	79	56.9	14	13.7	18	39	7	1.04	2.64	4.6	0.63	1.22	9.2	1.5	88
1370	F	17	Tennis	Competitive (main)	Technical	Low	5.08	44.2	44.3	8.5	2.8	0.2	4.41	13	40.4	211	4	1.01	6.5	25	Negative	Negative	4.9	Negative	Norm	Negative	Negative	Yellow	Clear	Entirely	4.4	1.8	83	255	70	44.7	22	18	10	78	11.9	1.01	2.75	4	0.93	1.25	21.1	6.4	88
2708	F	16	Football	General preparatory	Technical	Moderate	8.87	61.2	25.9	10.1	2.1	0.7	4.27	11.6	35.2	286	15	1.015	6	Negative	Negative	Negative	6.4	Negative	Norm	Negative	Negative	Yellow	Clear	Few	4.1	2.2	65	271	71	44.3	16	12	7	44	6.2	1.37	2.69	3.6	0.45	1.84	8.9	4.2	88
2667	F	17	Sports of the deaf	Competitive (main)	Speed-strength	Moderate	7.11	52.5	35.3	9.7	1.8	0.7	4.88	13.9	40.6	262	4	1.025	5	Negative	Negative	Negative	Norm	Negative	Norm	Negative	10	Yellow	Clear	Few	4.2	1.6	77	382	76	50.7	17	12.1	13	92	10.9	1.22	2.59	4.6	2.47	1.3	18	5.2	88
2296	F	17	Handball	General preparatory	Endurance	Moderate	4.8	54.8	33.5	10	1.5	0.2	4.54	11.1	35.1	230	12						4.96								4.2	1.9	82	231	80	50.3	19.8	13.9	13	67	8.4	1.59	2.74	4	0.85	1.74	5.6	2.6	88
1659	M	17	Fencing	General preparatory	Technical	Moderate	5.86	59.6	27.5	10.1	2.6	0.2	4.99	14.5	44.2	172	3	1.02	5	Negative	Negative	Negative	5.75	Negative	Norm	Negative	Negative	Yellow	Clear	Unit	5.7	2.3	87	460	69	52.7	30	16.7	13	42	21.8	1.36	2.68	4.9	0.58	1.39	31.4	5.8	88
1591	F	15	Swimming	Special preparatory	Speed-strength	Moderate	4.72	49.2	35.8	9.1	5.3	0.6	4.53	13.5	39.4	261	5	1.02	5	Negative	Negative	Negative	Norm	Negative	Norm	Negative	Negative	Yellow	Clear	Unit	4.8	1.2	81	255	75	52.5	23	17	14	92	6.3	1.19	2.72	4.3	0.96	1.38	13.2	4.1	88
1380	F	22	Fencing	Competitive (main)	Endurance	Moderate	5.96	61.4	27.2	7.7	3.4	0.3	4.07	12.4	36.5	200	10	1.025	6	Negative	Negative	Negative	5.4	Negative	Norm	Negative	Negative	Yellow	Clear	Moderate	5.4	1.2	70	319	69	55.6	23	18	20	42	15.7	1.25	2.86	4	0.42	1.63	17.1	8.4	88
992	M	28	Luge	Special preparatory	Speed-strength	Moderate	6.46	41.2	40.6	11	6.7	0.5	5.23	16.1	47.7	183	2	1.025	5	25	Negative	Negative	Norm	5	Norm	17	10	Yellow	Clear	Unit	7.1	2.2	107	341	70.8	50.8	25.2	20.9	28	62	26.7	1.11	2.49	4.4	0.65	1.07	41.2	11.3	88
746	F	15	Hockey	Special preparatory	Complex-coordinating	Moderate	5.13	39.5	48	10.9	1.4	0.2	4.27	12.5	37.8	212	5	1.005	7	Negative	Negative	Negative	5.4	Negative	Norm	Negative	Negative	Yellow	Clear	A lot of	4.4	1.2	57	168	71	42.6	47	23	21	58	14.7	1.06	2.54	3.2	0.59	1.57	17.5	8.5	88
536	M	22	Badminton	Competitive (main)	Speed-strength	Moderate	6.31	47.7	39.9	9.4	2.7	0.3	4.93	14.3	41.2	243	4	1.025	5	Negative	Negative	Negative	Norm	Negative	Norm	Negative	Negative	Yellow	Clear	Few	5.5	2.2	100	332	79	46.8	34.4	25.5	12	54	21.7	1.36	2.7	3.1	0.23	1.36	21.7	6.6	88
351	M	22	Bobsled	Competitive (main)	Technical	Moderate	7.78	55.8	32.4	10	1.4	0.4	5.07	14.5	42.4	175	4	1.005	6	Negative	Negative	Negative	5	Negative	Norm	Negative	Negative	Yellow	Clear	Unit	4.4	1.7	96	247	72	43.5	23.8	29.2	29	68	10.7	1.22	2.16	4.8	0.84	1.51	15.8	5.6	88
106	M	36	Sports of the deaf	Recovery	Technical	Moderate	13.29	50.3	30.5	10.6	8.4	0.2	5.15	15.8	46.5	238	4	1.02	5	Negative	Negative	Negative	Norm	Negative	Norm	Negative	Negative	Yellow	Clear	Unit	3.8	2.2	78	332	73	55.7	28	45	121	33	10.6	1.1	2.62	7.1	1.2	1.22	21.8	5	88
2280	M	25	Hockey	General preparatory	Technical		6.29	57.7	31.6	9.1	1.3	0.3	4.99	15.1	42.9	225	3	1.01	7	Negative	Negative	Negative	5.4	Negative	Norm	Negative	Negative	Yellow	Clear	Unit	7.4	1.6	60	296	69	53.1	30	14	12	40	38.8	1.03	2.64	4.6	1.21	1.44	19.5	16.7	88
990	M	29	Bench shooting	Competitive (main)	Strength Endurance	Moderate	9.11	64.4	27.1	7.7	0.7	0.1	5.67	16.1	46	251	4	1.02	6.5	Negative	Negative	Negative	Norm	Negative	Norm	17	10	Yellow	Clear	Unit	6	3.2	106	418	76	53.3	22.4	20.9	21	42.9	22.7	1.13	2.64	3.5	1.21	0.9	22.2	10.7	87.48
1878	F	26	Curling	Competitive (main)	Technical	Moderate	3.24	62.4	22.5	13.6	0.9	0.6	4.19	12.7	37.7	167	6						4.8								4.5	1.8	103	182	67	36.5	23.2	15.4	14	54.4	15.3	0.94	2.29	5.5	1.39	2.06	7.9	7.4	87.3
77	F	19	Bench shooting	General preparatory	Technical	Low	8.89	49.4	39.4	8.9	1.7	0.6	4.88	14	41.5	307	20	1.015	5	500	Negative	Negative	7.4	Negative	Norm	Negative	10	Yellow	slightly cloudy	Few	4.9	2.2	93	320	75	43.4	27.3	48.8	25	46.2	8.3	1.29	2.53	4.4	3.49	0.63	14.4	3.9	87.22
3119	M	18	Bench shooting	Special preparatory	Technical	Moderate	7.63	65.8	18	14.5	1.4	0.3	5.34	15.8	47.6	223	3	1.015	7	Negative	Negative	Negative	5.5	Negative	Norm	Negative	Negative	Yellow	Clear	Unit	4.5	2.2	103	389	72	42.6	18.9	10.5	13	52.1	9.6	1.3	2.5	3.4	1.07	0.87	20.1	5.2	87.08
3289	F	16	Football	Special preparatory	Speed-strength	Above average	8.08	61.4	26.1	11.4	0.9	0.2	4.35	12.3	37.3	313	17	1.025	6	Negative	Negative	Negative	5.38	0.5	17	Negative	Negative	Yellow	Clear	A lot of	6.8	1.2	71	314	78	49	16.1	9.7	11	72	12.5	1.26	2.35	5.2	0.62	1.83	14.3	3.7	87
2035	M	18	Football	Competitive (main)	Speed-strength	Above average	6.08	40.4	41.6	13	4.3	0.7	5.19	14.2	41.4	193	9	1.02	5	Negative	Negative	Negative	Norm	Negative	Norm	Negative	Negative	Yellow	Clear	Unit	4.3	3.3	80	312	72	52.5	27	15	12	46	14.9	1.27	2.48	3.8	0.75	1.05	15.2	7.8	87
675	M	18	Rowing and canoeing	Special preparatory	Technical	Below average	4.52	54.6	27.7	14.2	3.1	0.4	5.2	13.7	42.1	299	6	1.025	5	Negative	Negative	Negative	4.8	Negative	Norm	Negative	Negative	Yellow	Clear	Unit	4.6	1.6	87	327	67.9	44	27.4	23.8	12	36	5.1	1.28	2.46	4.31	0.35	1.52	8.5	3	87
2117	M	19	Hockey	Special preparatory	Speed-strength	High	8.12	58.1	31.7	5	4.7	0.5	5.04	14.2	42.2	219	2	1.025	6	Negative	Negative	Negative	Norm	Negative	Norm	Negative	Negative	Yellow	Clear	Unit	6.3	1.6	83	343	78	45.6	23	14.5	13	38	37.8	1.6	2.32	4.1	0.48	1.71	20	9.7	87
2089	M	24	Bobsled	General preparatory	Strength Endurance	High	8.69	59.4	29.1	9.7	1.5	0.3	4.82	14.5	42.7	280	4	1.025	6	Negative	Negative	Negative	4.8	Negative	Norm	Negative	Negative	Yellow	Clear	Unit	4.6	2.5	96	358	78	53.9	20.8	14.7	20	40	13.1	1.23	2.3	6	0.71	1.36	31.31	6.1	87
1925	M	26	Freestyle	Competitive (main)	Complex-coordinating	High	5.5	55.7	28.7	12.7	2.4	0.5	5.19	16.2	46.3	189	2	1.005	7	Negative	Negative	Negative	Norm	Negative	Norm	Negative	Negative	Yellow	Clear	Unit	4.8	1.8	69	315	56	42.7	14	15	15	54	15.1	0.74	2.31	4.7	0.49	1.4	18.8	9.2	87
799	M	19	Rugby	General preparatory	Endurance	High	5.15	54.4	34.4	8.7	2.3	0.2	5.16	13.7	43.6	225	10	1.02	5	Negative	Negative	Negative	Norm	Negative	Norm	Negative	Negative	Yellow	Clear	Unit	4.1	2.2	106	319	75	42.2	17	22	16	125	6.6	1.18	2.59	4.6	0.97	1.1	17.5	3.7	87
511	M	18	Football	Special preparatory	Strength Endurance	High	6.31	49.9	33.9	8.6	7.1	0.5	4.71	15.1	42.8	227	3	1.02	5	Negative	Negative	Negative	Norm	Negative	Norm	Negative	Negative	Yellow	Clear	Unit	5.6	1.2	70	256	70	41.9	34	26	13	85	14.1	1.5	2.45	2.7	0.43	1.43	22	9.7	87
242	M	36	Sports of the deaf	General preparatory	Endurance	High	9.37	52.3	35.3	9.9	2.5	0	5.3	15.4	42.5	195	3	1.02	5	Negative	Negative	Negative	5.3	Negative	Norm	Negative	Negative	Yellow	Clear	Unit	4.8	1.4	82	400	75	44.1	27	33	27	58	13.9	0.98	2.66	5.6	2.49	0.98	25.3	7.4	87
2663	M	18	Football	General preparatory	Technical	Low	11.83	70.3	22.1	5.2	2.1	0.3	4.99	14.3	41.1	166	5	1.03	5	Negative	Negative	Negative	Norm	Negative	Norm	Negative	Negative	Yellow	Clear	Unit	8.2	2.2	80	266	74.8	55.1	13.9	12.1	13	66	17.3	1.34	2.46	3.94	0.78	1.75	13.1	6.2	87
1914	M	18	Hockey	Competitive (main)	Technical	Low	7.41	42.3	47.4	7.4	2.6	0.3	5.19	15.4	44.9	272	3	1.015	6.5	Negative	Negative	Negative	Norm	Negative	Norm	Negative	Negative	Yellow	Clear	Moderate	4.1	2.6	80	350	85	47.2	22.6	15.1	15	72	11.8	1.7	2.51	4	0.53	1.32	21.4	3.7	87
1720	F	17	Fencing	General preparatory	Endurance	Low	12.75	75.2	15.7	8	0.9	0.2	4.81	13.3	40.9	220	6	1.02	6	Negative	Negative	Negative	5.79	Negative	Norm	Negative	Negative	Yellow	Clear	Moderate	5.5	1.5	65	369	75	53	16.9	16	10	61	8.2	1.17	2.56	3.7	0.35	1.58	5.9	2.4	87
1505	M	31	Sports of the deaf	Special preparatory	Technical	Low	4.93	45.1	42.8	8.5	3	0.6	5.42	14.7	45.2	194	4	1.015	8	Negative	Negative	Negative	Norm	Negative	Norm	Negative	Negative	Yellow	slightly cloudy	Moderate	8.8	1.9	122	309	75	50.2	23.3	17.2	13	82	6.9	1.33	2.53	4.9	0.52	1.37	14.3	3	87
1259	M	18	Rowing	Competitive (main)	Complex-coordinating	Low	6.57	44.6	40.5	11.4	2.9	0.6	5.04	14.3	42.8	217	2	1.01	7	Negative	Negative	Negative	5.4	Negative	Norm	Negative	Negative	Yellow	Clear	Moderate	5.2	1.5	74	272	70	53.9	83	19	12	25	10.4	1.14	2.52	3.1	0.41	2.25	10.3	6.9	87
3506	M	17	Bobsled	General preparatory	Strength Endurance	Moderate	4.43	58.8	31.8	7.2	2	0.2	4.58	13.3	38.6	217	3	1.02	5	25	Negative	0.25	5.8	Negative	17	Negative	Negative	Yellow	Clear	Unit	4.3	1.1	75	363	55	41.2	15	8	14	56	11.6	1	2.44	3.9	0.56	1.64	23.6	8.1	87
3441	F	18	Fencing	Competitive (main)	Endurance	Moderate	6.61	56	32.8	8.6	2.4	0.2	4.87	13.6	39.4	191	15	1.02	6	Negative	Negative	0.25	Norm	Negative	Norm	Negative	Negative	Yellow	Clear	Moderate	6.5	1.4	66	330	76	46.8	15.6	8.8	17	46	12.6	1.52	2.58	3.2	0.67	0.91	13.9	3.7	87
3281	F	17	Fencing	Recovery	Technical	Moderate	4.08	54	33.3	10.5	2	0.2	4.94	12.3	38.4	200	7	1.02	6	Negative	Negative	Negative	Norm		Norm	Negative	Negative	Yellow	Clear	Few	6.4	1.7	78	371	68	50.2	20.6	9.8	11	48	10.3	1.47	2.47	4.8	0.31	2.09	7.2	3.2	87
3144	M	19	Snowboard	Competitive (main)	Speed-strength	Moderate	8.05	42.4	40.7	11.8	4.5	0.6	5.09	14.5	41	232	2	1.025	6	Negative	Negative	Negative	5.1	Negative	Norm	Negative	Negative	Yellow	Clear	Moderate	5.1	1.4	82	226	68	43.3	13.3	10.2	12	41	7.8	1.24	2.42	3.2	1.06	1.04	17.1	3	87
2715	F	15	Chess	Competitive (main)	Psycho-emotional	Moderate	8.61	63.9	29	5.6	1.2	0.3	4.64	13.2	38.6	282	5	1.01	6	25	Negative	Negative	6.1	Negative	Norm	Negative	Negative	Yellow	Clear	Moderate	5.3	1.6	64	322	77	59	17	12	11	57	15.9	1.32	2.69	5	0.46	1.31	21.5	8.6	87
2698	M	16	Hockey	General preparatory	Technical	Moderate	7.69	55.6	33.6	9.5	1.2	0.1	5.62	15.8	46.8	198	2	1.015	5	Negative	Negative	Negative	5.6	Negative	Norm	Negative	Negative	Yellow	Clear	Unit	5.8	1.2	90	363	72	43.4	15	12	13	58	7.5	1.24	2.55	3.9	0.77	1.29	11.7	4.6	87
2171	F	16	Archery	General preparatory	Technical	Moderate	7.98	60.6	28.2	8.8	1.9	0.5	4.37	12.9	39.1	310	6	1.02	6	Negative	Negative	Negative	5.7	Negative	Norm	Negative	Negative	Yellow	Clear	Moderate	3.6	1.8	58	244	75	51.4	16	14	13	62	7.7	1.28	2.74	4.6	0.43	2.18	7.6	7	87
2164	M	26	Skiing	General preparatory	Endurance	Moderate	4.74	47.6	43.5	7	1.5	0.4	5.13	15.8	46.2	230	4	1.025	5	Negative	Negative	Negative	5.5	Negative	Norm	Negative	Negative	Yellow	Clear	Moderate	7.7	1.6	97	321	66	41.5	15	14	15	57	27.3	1.02	2.48	4.6	1.38	1.84	16.9	15.4	87
2011	M	17	Underwater sports	General preparatory	Technical	Moderate											4	1.02	5		Negative	Negative	Norm	Negative	Norm	Negative	Negative	Yellow	Clear		4	1.28	63	414	67	44.4	23	15	13	39	5.5	1.22	2.6	3.9	0.58	1.86	12.4	2.1	87
1985	F	17	Swimming	Competitive (main)	Psycho-emotional	Moderate	5.93	52.1	36.6	7.3	3.5	0.5	4.64	12.9	40	253	10	1.015	5	Negative	Negative	Negative	5.3	Negative	Norm	Negative	Negative	Yellow	Clear	A lot of	3.6	2.2	61	222	78	52	21	15	12	100	7	0.82	2.59	6.3	0.61	1.78	16	4.3	87
1980	F	19	Horseback Riding	Competitive (main)	Technical	Moderate	6.95	48.8	37.3	12.4	1.4	0.1	4.42	13.7	39.2	364	6						5.3								3.3	1.2	72	336	69.7	52.8	20.6	15	11	48	25	1.07	2.47	4.09	0.98	1.54	17.7	12.2	87
1572	M	16	Hockey	General preparatory	Endurance	Moderate	4.04	41.9	42.3	7.9	7.2	0.7	4.7	14.3	41.6	223	4	1.02	6	Negative	Negative	Negative	5.7	Negative	Norm	17	Negative	Yellow	Clear	Unit	4.4	2.2	77	321	73	44.2	21	17	13	48	17.5	1.15	2.51	2.5	0.53	1.08	23.9	10.3	87
1477	F	17	Tennis	General preparatory	Technical	Moderate	7.04	61.8	30.5	6.1	1.3	0.3	4.66	13.7	40.6	251	5	1.01	7	Negative	Negative	Negative	Norm	Negative	Norm	Negative	Negative	Yellow	Clear	A lot of	5.3	1.9	85	323	75	44.7	24.7	17.7	13	61	10.2	1.42	2.7	4.5	0.56	1.94	19.8	5.6	87
1385	F	27	Archery	Special preparatory	Endurance	Moderate	6.71	51.7	39.8	6.6	1.3	0.6	4.36	13.3	40.1	213	7	1.015	7	Negative	Negative	Negative	Norm	Negative	Norm	Negative	Negative	Yellow	Clear	Moderate	5.2	2	66	269	72	46.9	23	18	9	68	12.8	1.31	2.55	4.2	0.4	2.18	14.8	3.9	87
1261	M	25	Fencing	Competitive (main)	Technical	Moderate	9.82	49.6	41.8	7.3	1.1	0.2	5.03	14.9	42.2	228	3	1.025	5	Negative	Negative	Negative	Norm	Negative	Norm	Negative	Negative	Yellow	Clear	Few	7.6	1.9	90	358	71	44.6	17.6	18.9	16	53	7.6	1.76	2.45	3.6	0.67	1.31	21.4		87
1150	M	20	Luge	Competitive (main)	Speed-strength	Moderate	4.89	53.2	25.4	15.5	4.9	1	5.35	14.4	43	226	6	1.02	5	Negative	Negative	Negative	5.2	Negative	Norm	Negative	Negative	Yellow	Clear	Unit	6.7	1.7	91	341	74.8	54.6	27.4	19.5	8	27	22.8	1.02	2.38	4.22	0.71	1.64	17.3	10.8	87
1037	M	26	Badminton	Special preparatory	Speed-strength	Moderate	7.25	60.6	20.1	16.1	2.8	0.4	4.67	13.2	40.7	239	8	1.02	6	Negative	Negative	Negative	Norm	Negative	Norm	Negative	Negative	Yellow	Clear	Unit	8.1	2.1	92	410	76	44.7	31.3	20.1	12	61	7.2	1.19	2.67	4.3	1.27	1.61	7	3.5	87
1016	M	18	Badminton	General preparatory	Technical	Moderate	4.68	50.3	36.5	9.8	3	0.4	5.3	14.5	44.1	229	4	1.02	6	Negative	Negative	Negative	Norm	Negative	Norm	Negative	Negative	Yellow	Clear	Moderate	5.6	1.5	82	304	78	53.4	40.3	20.5	13	26	12	1.36	2.51	4.1	0.33	1.98	15.5	3.9	87
918	M	17	Bench shooting	Special preparatory	Technical	Moderate	6.31	59.1	26.8	8.9	4.9	0.3	5.37	16.3	44.2	201	4	1.02	5	Negative	Negative	Negative	Norm	Negative	Norm	Negative	Negative	Yellow	Clear	Moderate	4.8	2.9	76	394	75.3	55	20.2	21.1	18	61	6.7	1.31	2.48	3.5	1.37	0.99	15.26	3.8	87
794	M	17	Sports wrestling	Special preparatory	Speed-strength	Moderate	6.11	46.5	41.9	8	3.3	0.3	4.96	14.6	41.1	152	4	1.025	6	Negative	Negative	Negative	Norm	Negative	Norm	Negative	Negative	Yellow	Clear	Unit	4.8	1.8	88	337	72	44.9	31.6	22.1	14	51	13.2	1.51	2.71	4.6	0.94	1.44	15.3	3.5	87
151	M	26	Bobsled	General preparatory	Technical	Moderate	5.99	45	40.6	10.9	3.2	0.3	5.11	15.7	45.2	277	2	1.025	5	Negative	Negative	Negative	Norm	Negative	Norm	Negative	Negative	Yellow	Clear	Unit	7.4	2	103	430	80	56.7	23	39	80	45	13	1.21	2.89	6.4	1.6	1.08	20.8	6.4	87
131	M	25	Hockey	Competitive (main)	Speed-strength	Moderate	5.56	50	33.8	13.3	2.5	0.4	5.43	15.5	44.9	216	3	1.03	5	Negative	Negative	Negative	Norm	Negative	Norm	17	Negative	Yellow	Clear	Unit	5.1	1.8	97	406	77	55.3	26	42	29	62	12.5	1.18	2.71	5.7	1.3	1.51	29.4	6.2	87
3297	M	18	Bench shooting	General preparatory	Technical	Moderate	8.15	60	29.1	8.8	2	0.1	5.28	15.1	44.9	153	2	1.02	6	Negative	Negative	Negative	Norm	Negative	Norm	Negative	Negative	Yellow	Clear	Unit	6.8	1.7	89	494	67	39.2	13.6	9.6	10	46.6	19.3	1.15	2.46	4.6	1.11	0.86	20.2	8.1	86.74
1727	F	31	Curling	Competitive (main)	Technical	High	7.62	48.4	38.3	10.8	2.4	0.1	4.72	13.9	42.3	309	3	1.02	5	Negative	Negative	0.75	Norm	Negative	Norm	Negative	10	Yellow	Clear	Entirely	6.5	1.7	105	299	73	39.3	17.8	16	12	102.8	7.8	1.11	2.44	5.3	2.23	2	23.1	4.7	86.5
3051	F	15	Water polo	General preparatory	Strength Endurance	Above average	6.26	48.3	31.8	11.3	8.3	0.3	4.51	13.3	39.4	253	12	1.015	5	100	Negative	Negative	Norm	Negative	Norm	17	Negative	Yellow	Clear	Unit	4.4	1.4	85	257	58	38.3	20	11	10	39	15.7	1.03	2.4	3.2	0.66	0.96	19.6	9.8	86
2733	F	15	Golf	Special preparatory	Technical	Above average	6.72	48	37.8	12.2	1.9	0.1	4.67	13.2	38.8	243	15	1.025	5	Negative	Negative	Negative	5.7	Negative	Norm	Negative	Negative	Yellow	Clear	Few	5.1	1.2	60	170	74	56.5	18	12	15	38	5.3	1.34	2.67	5.9	0.77	2.72	13.1	3.6	86
2082	M	17	Hockey	Special preparatory	Strength Endurance	Above average	4.81	42.2	47.6	8.3	1.5	0.4	5.24	15.4	44.3	222	3	1.015	6	Negative	Negative	Negative	4.94	Negative	Norm	Negative	Negative	Yellow	Clear	Unit	4.4	1.5	84	416	67	50.3	23.4	14.8	11	54	22.8	1.23	2.43	5	0.39	1.3	24.1	10.2	86
2039	M	18	Football	Competitive (main)	Endurance	Above average	6.92	54.7	33.2	9.5	2	0.6	4.62	13.9	42	236	6	1.02	6	Negative	Negative	Negative	4.5	Negative	Norm	Negative	Negative	Yellow	Clear	Unit	6.4	1.8	70	318	73	44	27	15	14	73	5.5	0.94	2.52	3.9	3.73	0.73	16.9	2	86
3622	F	38	Bullet shooting	Competitive (main)	Technical	High	5.78	48.5	38.2	9.5	3.1	0.7	4.51	13.4	39.9	201	8	1.02	5	Negative	Negative	Negative	5.4	Negative	Norm	Negative	Negative	Yellow	Clear	A lot of	4.1	1.2	55	237	65	38.4	14	6	16	60	12.5	0.91	2.34	5.7	0.76	2.09	14.5	6.7	86
3365	M	18	Archery	Competitive (main)	Technical	High	5.57	61.1	25.3	11.7	1.4	0.5	4.63	13.9	40	253	2	1.015	6	Negative	Negative	Negative	Norm	Negative	Norm	Negative	Negative	Yellow	Clear	Moderate	4.3	2.3	63	294	66	50.2	14	9	13	42	8.8	1.11	2.34	4.9	0.51	1.04	16.4	5.2	86
3161	F	17	Sports of the deaf	General preparatory	Endurance	High	7.44	43.8	42.2	11.6	2.3	0.1	5.35	15.1	44.5	224	5	1.02	5	Negative	Negative	Negative	Norm	Negative	Norm	Negative	Negative	Yellow	Clear	Few	4.6	2.8	66	232	81	48.4	19.2	10.1	14	70	7.7	1.3	2.62	4.2	0.89	1.87	16.6	2.8	86
2842	M	18	Hockey	Competitive (main)	Speed-strength	High	6.06	55.2	28.5	12.5	3.6	0.2	5.69	16.4	47.9	204	4	1.025	5	Negative	Negative	Negative	Norm	Negative	Norm	Negative	Negative	Yellow	Clear	Few	8.5	1.5	82	399	78	57.2	19.9	11.9	19	36	17.5	1.24	2.77	5.3	0.49	1.7	21.9	8.7	86
2512	M	19	Freestyle	Special preparatory	Endurance	High	6.38	46.7	34.2	13.5	5.3	0.3	5.33	14.9	43	239	3	1.02	5	Negative	Negative	Negative	Norm	Negative	Norm	Negative	Negative	Yellow	Clear	Unit	5.1	1.8	82	345	70	42.7	22	13	20	51	4.2	1.35	2.49	3.3	1.81	0.65	12.3	3	86
1406	M	18	Football	General preparatory	Speed-strength	High	6.43	45.8	42.3	9.8	1.6	0.5	4.63	14.4	41	216	4	1.02	5	Negative	Negative	Negative	Norm	Negative	Norm	Negative	Negative	Yellow	Clear	Unit	6.8	1.3	69	226	79	50.7	26	18	13	64	6.9	1.26	2.58	4.2	0.51	1.1	11.8	3.9	86
1283	M	19	Tennis	Competitive (main)	Endurance	High	5.13	52.4	34.1	11.3	1.6	0.6	5.09	14.9	43.1	221	2	1.025	5	Negative	Negative	Negative	5.3	Negative	Norm	Negative	10	Yellow	Clear	A lot of	7.4	1.8	105	425	67.8	50.3	33.2	18.5	14	35	19.3	1.2	2.39	5.15	0.4	2.06	17.06	10	86
1203	F	29	Fencing	General preparatory	Strength Endurance	High	4.73	44.9	42.7	8.2	3.6	0.6	4.01	12.7	37.9	257	6	1.025	5	Negative	Negative	Negative	5.9	Negative	Norm	Negative	10	Yellow	Clear	A lot of	3.7	1.9	73	161	60	41.5	20	19	23	43	12.8	1.02	2.6	5.1	0.73	1.83	22.4	7.6	86
800	M	18	Sports of the deaf	Competitive (main)	Speed-strength	High	7.05	53.2	32.2	13.2	1.1	0.3	5.02	15.1	44.3	250	4	1.015	6.5	Negative	Negative	0.25	Norm	Negative	Norm	Negative	Negative	Yellow	Clear	Unit	5.9	1.4	85	410	74	51.3	18	22	14	61	9.2	1.18	2.53	3	0.75	1.08	13.5	5.4	86
416	M	18	Fencing	Special preparatory	Endurance	High	6.57	50	34.2	7.8	7.5	0.5	5.4	15.4	43.4	218	4	1.025	5	Negative	Negative	Negative	5.6	Negative	17	Negative	Negative	Yellow	Clear	Few	4.2	2.5	67	457	72	54.3	69	28	11	80	11.1	1.21	2.58	4.3	1.23	1.35	19.8	6.2	86
362	F	21	Swimming	Special preparatory	Technical	High	8.12	58.6	31.7	8	1.5	0.2	4.75	14	42.1	254	10	1.01	8	Negative	Negative	Negative	7.1	Negative	Norm	Negative	Negative	Yellow	Clear	A lot of	7.2	2	69	272	82	58.1	23	29	12	67	7.4	1.17	2.6	6	0.94	1.1	22.8	3.9	86
2752	F	16	Swimming	General preparatory	Endurance	Low	5.11	53.6	31.9	8	5.9	0.6	4.58	12.5	38.4	233	8	1.005	6.5	Negative	Negative	Negative	5.3	Negative	Norm	Negative	Negative	Yellow	Clear	A lot of	4.6	1.8	66	371	81	58.5	19	12	15	58	10.3	1.14	2.68	6.7	1.86	1.83	16.6	5.3	86
135	M	18	Bench shooting	Recovery	Technical	Low	6.91	55.7	33	9	1.9	0.4	4.86	14.5	41.5	247	2	1.02	6	Negative	Negative	Negative	5.6	Negative	17	Negative	Negative	Yellow	Clear	Unit	6	1.6	81	436	69	53.7	21	41	48	42	7.1	1.3	2.48	3.1	1.07	1.36	14.5	5	86
3291	F	18	Archery	General preparatory	Technical	Moderate	4.42	58.6	30.1	9.5	1.6	0.2	3.79	10.7	33.3	251	12	1.01	7	Negative	Negative	Negative	4	Negative	Norm	Negative	Negative	Yellow	Clear	A lot of	4.9	1.1	65	239	65	41.7	20.3	9.7	7	44	9	1.32	2.35	5.1	0.56	1.08	7.5	1.2	86
3075	F	22	Rugby	Special preparatory	Endurance	Moderate	4.08	48.3	38.5	9.3	3.4	0.5	4.08	12.1	36.3	272	7	1.02	5	Negative	Negative	Negative	5.5	Negative	Norm	Negative	10	Yellow	Clear	A lot of	6.9	1.5	74	261	67	41.5	29	11	9	57	15.1	1.14	2.4	3	0.5	1.2	15.8	9.5	86
2933	M	20	Snowboard	General preparatory	Endurance	Moderate	6.17	44.7	37.8	12.2	5	0.3	4.97	14.6	41.9	195	2	1.015	8	Negative	Negative	Negative	5.37	Negative	Norm	Negative	Negative	Yellow	slightly cloudy	Few	4.4	1.7	83	391	77	52.5	13.3	11.2	24	33	18.3	1.2	2.54	3.5	0.52	1.55	31.5	9.4	86
2802	F	16	Football	General preparatory	Technical	Moderate	5.7	52	33.7	12.5	1.1	0.7	3.75	10.6	32.3	313	5						5.1								5.6	0.9	68	340	67	44.4	22	12	12	46	8.8	1.21	2.56	4.4	0.33	1.73	15.4	5.2	86
2709	M	19	Snowboard	Special preparatory	Complex-coordinating	Moderate	4.67	58.3	29.3	10.1	1.9	0.4	4.95	15.6	44.6	180	2	1.025	6	Negative	Negative	0.25	Norm	Negative	Norm	Negative	Negative	Yellow	Clear	Unit	6.7	1.8	94	352	70	43.5	16	12	10	47	8.9	1.46	2.54	3.9	0.53	1.61	13.2	8.9	86
2481	M	15	Golf	General preparatory	Technical	Moderate	6.49	52.5	30.7	14	2.5	0.3	4.74	14	40	207	3	1.02	6	Negative	Negative	Negative	6	Negative	Norm	Negative	Negative	Yellow	Clear	Unit	5.2	1.8	64	353	74	54.8	20	13	23	37	14.6	1.52	2.65	3.9	0.61	1.12	14.1	7.7	86
2261	F	19	Horseback Riding	Special preparatory	Strength Endurance	Moderate	6.68	64.4	25	7.9	2.4	0.3	4.59	13.8	41	236	8	1.025	5	100	Negative	Negative	Norm	Negative	Norm	Negative	25	Yellow	Clear	A lot of	3.1	1.9	81	340	79	53.1	24.7	14	12	32	16.3	1.18	2.56	4.7	0.54	1.77	13.7	8.4	86
2144	F	17	Football	Competitive (main)	Speed-strength	Moderate	9.16	65.3	26.4	7.1	0.8	0.4	4.07	12.6	37.6	257	10	1.01	7	Negative	Negative	Negative	Norm	Negative	Norm	Negative	10	Yellow	Clear	A lot of	4	1.6	60	241	72	48.4	22.9	14.2	15	33	10.7	1.2	2.36	3.8	0.48	1.69	22.3	3.3	86
2134	M	19	Archery	Competitive (main)	Psycho-emotional	Moderate	4.62	50.2	38.3	8.9	2.2	0.4	4.91	14.6	43.5	277	6	1.025	5	Negative	Negative	Negative	Norm	Negative	Norm	Negative	Negative	Yellow	Clear	Few	4.5	1.6	91	415	70	44.7	17.6	14.3	27	44	10	1.3	2.87	3.9	0.56	1.01	24.1	3.3	86
1931	M	20	Freestyle	Recovery	Endurance	Moderate	7.45	47.3	37	13.7	1.6	0.4	5.34	16.1	46.6	334	3	1.02	6	Negative	Negative	Negative	5.47	Negative	Norm	Negative	Negative	Yellow	Clear	Unit	5.6	2.4	103	374	81	59	15.4	15	25	90	10	1.45	2.59	4.7	0.63	1.37	8.6	5.1	86
1575	M	17	Fencing	General preparatory	Technical	Moderate	6.91	65.8	25.3	7.4	1.2	0.3	5.17	15.5	45.7	203	2	1.015	6.5	Negative	Negative	Negative	Norm	Negative	Norm	Negative	Negative	Yellow	Clear	Unit	5.4	1.6	83	546	77	59.5	22	17	19	50	13.7	1.02	2.82	3.9	0.38	1.4	30.5	8.9	86
1566	M	38	Water skiing	Special preparatory	Technical	Moderate	7.14	51.2	37.1	10.5	1.1	0.1	4.98	15.2	46.6	203	10	1.03	5	Negative	Negative	Negative	6.9	Negative	Norm	17	25	Yellow	Clear	Moderate	4.3	1.5	94	372	80	55.5	21	17	8	67	11.9	1.31	2.65	5.1	1.48	1.18	21.8	5.4	86
1561	F	20	Tennis	General preparatory	Endurance	Moderate	8.64	49.7	36.9	8.6	4.3	0.5	5	13.5	40.1	339	15	1.01	5	100	Negative	Negative	Norm	Negative	Norm	Negative	Negative	Yellow	Clear	A lot of	4.3	1.8	80	247	75	42	20	17	14	64	6.9	1.25	2.68	6.5	1.62	1.54	19.5	3.7	86
1086	M	18	Football	General preparatory	Technical	Moderate	5.51	50.8	35.2	11.3	2.2	0.5	4.94	14.2	42	243	4	1.025	5	Negative	Negative	Negative	5.4	Negative	Norm	Negative	Negative	Yellow	Clear	Unit	4.7	2.3	82	314	72	51	28	20	13	51	9.7	1.42	2.47	3.3	1.08	1.17	10.3	5.6	86
260	F	53	Sports of the deaf	Competitive (main)	Technical	Moderate	5.94	60	28.8	8.8	1.7	0.7	4.6	13.3	40.2	247	7	1.02	6	Negative	Negative	Negative	6.2	Negative	Norm	Negative	Negative	Yellow	Clear	Moderate	4.4	1.8	78	168	75	46.7	35.6	32.2	39	92	13.6	1.41	2.56	4.9	0.41	2.63	16.3	5.8	86
3359	M		Bench shooting		Technical												3	1.015	7		Negative	Negative	Norm	Negative	Norm	Negative	Negative	Yellow	Clear	Moderate	5.2	1.17	77	416	75	56.1	14	9	9	22	10.6	0.99	2.73	4	0.41	1.81	21.2	5.3	86
864	M	23	Sports of the deaf	Special preparatory	Speed-strength	Above average	8.12	55.7	35.2	6.9	2.1	0.1	5.25	15.2	44.1	332	5	1.02	6	Negative	Negative	Negative	5.5	Negative	Norm	Negative	Negative	Yellow	Clear	Unit	4.3	1.9	93	267	77	52.5	41	22	26	57	17.6	1.29	2.78	4.1	0.77	1.66	11.4	10.8	85
873	M	22	Handball	Recovery	Endurance	Below average	5.24	52.2	34.7	9.2	3.1	0.8	4.75	14.1	41.3	243	7	1.02	5	Negative	Negative	Negative	4.7	Negative	Norm	Negative	Negative	Yellow	Clear	Moderate	6.4	1.9	93	289	74	53.1	25.3	21.9	15	62	22.1	1.16	2.57	3.4	0.45	1.06	10.6	6.5	85
3563	F	16	Handball	Special preparatory	Strength Endurance	High	7.59	50.1	29	8.7	11.9	0.3	5.02	13.6	40.2	220	9	1.015	8	Negative	Negative	Negative	5.88	Negative	Norm	Negative	Negative	Yellow	Clear	A lot of	5	2.2	74	289	75	45.3	17.1	7.3	10	47	13.7	1.22	2.59	4.9	0.89	1.7	36.7	3.5	85
3462	M	37	Horseback Riding	General preparatory	Endurance	High	6.11	54.9	29.6	11.9	3.3	0.3	4.8	13.8	41.3	232	4	1.025	5	Negative	Negative	Negative	5.1	Negative	Norm	Negative	Negative	Yellow	Clear	Moderate	8.2	1.4	105	332	73	51.1	16.7	8.4	12	57	14.4	1.34	2.53	4.5	0.45	1.52	16.1	7.3	85
2923	M	20	Bench shooting	Competitive (main)	Technical	High	6.07	49.2	38.6	9.4	2.6	0.2	4.99	14.7	41.9	205	3	1.025	5	Negative	Negative	Negative	5.4	Negative	Norm	Negative	Negative	Yellow	Clear	Unit	5.9	1.8	95	503	73.6	52.8	13	11.3	10	21	12	1.03	2.51	4.37	0.52	1.17	20.72	6.4	85
2812	F	20	Jujutsu	Special preparatory	Speed-strength	High	7.59	52.4	38.2	7	2.1	0.3	4.23	12.6	37.6	213	6	1.025	5	Negative	Negative	Negative	Norm	Negative	Norm	Negative	Negative	Yellow	Clear	Moderate	3.6	1.9	73	199	71	44.3	23	12	11	57	4.6	1.47	2.65	4.8	0.46	1.95	7.4	3.1	85
2242	M	18	Tennis	Special preparatory	Psycho-emotional	High	6.79	48.5	34.9	8.7	7.5	0.4	5.32	15.6	45.2	137	3	1.02	5	Negative	Negative	Negative	Norm	Negative	Norm	Negative	Negative	Yellow	Clear	Unit	7.4	1.5	93	215	75	43.5	22	14	20	71	13.3	1.2	2.39	4.8	0.94	2.06	15.9	7.3	85
1870	F	23	Badminton	Competitive (main)	Technical	High	4.52	50.5	36.7	10.6	2	0.2	4.49	13.2	40.2	163	4	1.015	6	Negative	Negative	Negative	Norm	Negative	Norm	Negative	Negative	Yellow	Clear	Unit	5.9	2.3	80	273	78	48.6	19.6	15.4	19	68	39.5	1.44	2.57	5	0.48	2.09	13.9	9.4	85
1787	F	20	Fencing	General preparatory	Strength Endurance	High	5.42	57.8	32.7	7.4	1.5	0.6	4.66	13.8	41.1	267	10	1.02	6	Negative	Negative	Negative	Norm	Negative	Norm	Negative	Negative	Yellow	Clear	Moderate	3	1.8	62	321	71	50.9	24	16	25	67	13.5	0.89	2.51	4.5	0.81	1.49	24.9	7.1	85
1620	F	20	Fencing	Special preparatory	Technical	High	7.37	51.3	37.3	9.2	1.8	0.4	4.44	12.8	39.1	227	4	1.025	5	Negative	Negative	0.25	Norm	Negative	Norm	17	50	Yellow	Clear	Entirely	4.6	2.2	62	355	74	50.5	30	17	10	67	37.9	1.08	2.61	3.2	0.39	1.2	24.2	8.3	85
1136	M	16	Archery	Special preparatory	Technical	High	5.52	59.6	26.6	8.5	5.1	0.2	5.14	14.8	43.6	262	2	1.02	6	25	Negative	0.25	Norm	15	Norm	Negative	Negative	Yellow	Clear	A lot of	5.4	1.9	72	407	75	43.4	31.8	19.7	22	82	12.2	1.17	2.5	3.6	0.6	1.17	14.4	6.9	85
624	F	14	Tennis	General preparatory	Strength Endurance	High	6.74	48.4	37.8	8.9	4.6	0.3	4.58	13.6	39.9	176	5	1.01	6.5	Negative	Negative	Negative	6	Negative	Norm	Negative	Negative	Yellow	Clear	Few	3	1.8	67	183	64	41.5	21	24	21	40	5.4	1.01	2.63	3.2	0.42	1.22	8.1	3.6	85
42	M	17	Fencing	Special preparatory	Technical	High	6.82	59.4	21.6	16	2.9	0.1	4.8	14.5	43	211	6	1.02	5	Negative	Negative	Negative	Norm	Negative	Norm	Negative	Negative	Yellow	Clear	Unit	5.6	2	92	340	78	43.7	38	56	26	54	35.3	1.31	2.47	3.3	0.55	1.17	11.9	13.7	85
2555	F	14	Hockey	End of recovery period	Endurance	Low	5.85	53.2	33	12.1	1	0.7	3.97	11.9	35.7	222	10	1.01	6	Negative	Negative	Negative	5	Negative	Norm	Negative	Negative	Yellow	Clear	Moderate	4.4	1.5	53	122	76	42.1	32	13	12	68	38.6	1.14	2.66	4.1	0.54	1.52	17.7	16.7	85
487	M	22	Sports of the deaf	Recovery	Technical	Low	6.57	55.1	32.3	10	2.4	0.2	4.88	15	41.5	245	5	1.02	5	Negative	Negative	Negative	6	Negative	Norm	Negative	Negative	Yellow	Clear	Unit	4.3	1.5	84	361	79	53.6	19	26	22	53	18.9	1.2	2.72	4.1	0.8	1.02	26.6	9	85
325	M	19	Baseball	General preparatory	Strength Endurance	Low	4.88	51.6	36.1	9.6	2.3	0.4	4.89	14.7	40.8	252	2	1.025	5	Negative	Negative	Negative	8.5	Negative	Norm	17	Negative	Yellow	Clear	Unit	5.3	2	80	271	77	53.4	24	30	26	54	20.1	1.23	2.54	4.3	0.9	0.97	24	8.6	85
3534	F	18	Sports acrobatics	Special preparatory	Technical	Moderate	9.3	68.1	21.6	9.5	0.6	0.2	4.07	11.4	35.4	253	40	1.02	7	Negative	Negative	Negative	5.3	Negative	Norm	Negative	Negative	Yellow	Clear	Moderate	4.8	2	74	388	80	53.5	21.5	7.9	11	36	7.2	1.55	2.29	5	0.73	1.65	3.5	3.2	85
3208	F	16	Football	Competitive (main)	Endurance	Moderate	4.03	55.5	30.3	13.2	0.5	0.5	4.07	10.5	33.3	277	5						5.5								4.6	1	73	303	68	44.9	17	10	8	55	10.3	1.23	2.63	3.9	0.38	1.29	5.6	6.1	85
3037	F	17	Hockey	Special preparatory	Complex-coordinating	Moderate	5.42	53.4	31.5	12.5	2.2	0.4	4.52	12.9	39.3	240	7						5.9								5.8	1.5	82	256	72	42.6	19	11	10	31	30	1.06	2.58	3.2	0.87	1.28	22.3	15.4	85
3013	F	19	Sports wrestling	Competitive (main)	Psycho-emotional	Moderate	8.66	55.8	33.4	9.9	0.8	0.1	4.68	12.6	37.7	312	4	1.025	5	Negative	Negative	Negative	5	Negative	Norm	Negative	Negative	Yellow	Clear	A lot of	4.6	1.9	65	228	68	40.2	17	11	10	38	18	1.1	2.46	3.3	0.42	1.2	20	12	85
2602	M	18	Triathlon	General preparatory	Strength Endurance	Moderate	4.19	32.3	48	15	4.5	0.2	4.73	14.1	42.1	261	6	1.02	6	Negative	Negative	Negative	5.6	Negative	Norm	Negative	Negative	Yellow	Clear	Unit	7.9	1.5	90	436	75	53.3	20.7	12.6	11	46	9.8	1.52	2.41	5	0.75	1.58	15.3	9	85
2397	M	19	Bullet shooting	Special preparatory	Technical	Moderate	6.17	41.5	42.5	9.7	6	0.3	5.19	15	44.3	233	6	1.02	5	Negative	Negative	Negative	5.09	Negative	Norm	Negative	Negative	Yellow	Clear	Moderate	7.7	1.6	82	435	75	49.9	16.9	13.1	16	37	10.2	1.35	2.73	4.9	0.7	1.2	18.1	2.9	85
2185	M	18	Bobsled	Special preparatory	Technical	Moderate	5.2	56.7	32.5	8.1	2.3	0.4	5.08	13.6	40.9	323	5	1.02	6	Negative	Negative	Negative	5.9	Negative	Norm	Negative	Negative	Yellow	Clear	Unit	5.7	1.5	97	275	77	53.7	18	14	14	76	7.2	1.57	2.69	3.3	0.52	0.9	20	4.5	85
2192	M	19	Snowboard	General preparatory	Complex-coordinating	Moderate	6.53	45.9	36.1	11.8	5.1	1.1	5.64	16.4	47	200	2	1.02	5	Negative	Negative	Negative	Norm	Negative	Norm	Negative	Negative	Yellow	Clear	Unit	6	2.2	91	393	68	43.8	18	14	15	71	14.7	1.08	2.66	4.2	1.11	1.31	28.6	7.8	85
2084	M	20	Snowboard	General preparatory	Endurance	Moderate	7.24	52	28.2	9.8	9.3	0.7	4.81	14.8	43.1	213	3	1.02	5	Negative	Negative	Negative	5.07	Negative	Norm	Negative	Negative	Yellow	Clear	Moderate	8.8	1.3	107	389	75	52.7	13.7	14.7	24	50	10.1	1.49	2.61	3.8	0.81	1.27	17.4	5.3	85
2040	F	16	Snowboard	General preparatory	Speed-strength	Moderate	9.07	65.3	21.8	9.8	3	0.1	4.44	12.5	36.9	275	5	1.015	5	25	Negative	Negative	5.5	Negative	Norm	Negative	Negative	Yellow	Clear	A lot of	3.7	2.2	56	318	71	43.6	27	15	7	37	8.8	1.08	2.49	3.5	0.31	1.64	16	5.8	85
1960	M	17	Fencing	General preparatory	Endurance	Moderate	8.58	56.6	35.3	6.9	1	0.2	5.08	15.4	44.6	260	3	1.02	5	25	Negative	0.25	Norm	Negative	17	17	Negative	Yellow	Clear	Moderate	5	1.8	82	267	76	57.5	19	15	14	60	22.1	1	2.74	3.3	0.34	1.27	34.2	13.3	85
1898	F	18	Sports of the deaf	Competitive (main)	Psycho-emotional	Moderate	5.47	52.5	34.2	7.1	5.3	0.9	4.42	13.3	39	193	10	1.015	7	25	Negative	Negative	5.67	Negative	Norm	Negative	Negative	Yellow	Clear	A lot of	4.5	1.3	67	240	73	48.5	19.6	15.2	12	34	6.6	0.99	2.23	4.1	0.49	1.64	10.1	2.4	85
[truncated: 2,203 more rows]
[truncated: 16 more columns]

## Sheet: Table S2
Metabolism in muscles		Metabolism in liver			Multinomial Regression						Metabolism in muscles		Metabolism in liver			Random Forest
[truncated: 76 more rows]

## Sheet: Table S3
Name	feature	group1	group2	Numper of athlets (n1)	Numper of athlets (n2)	p	p.signif	p.adj	p.adj.signif	ns	P > 0.05
[truncated: 84 more rows]
